# Supplementary material for: Crystal structure of the uranyl arsenate mineral hügelite, Pb2(UO2)3O2(AsO4)2(H2O)5, revisited: a correct unit cell, twinning and hydrogen bonding
Source: Acta Crystallogr B Struct Sci Cryst Eng Mater. 2021 May 14;77(Pt 3):378–83. doi: 10.1107/S2052520621004091 (PMC8182802; doi:10.1107/S2052520621004091)
Supplement: Supplementary file 2 [file b-77-00378-sup2.txt]

#=======================================================================
data_global

_audit_update_record
;
2021-02-06 # Formatted by publCIF
;
#=======================================================================

_audit_creation_method                   'Jana2020 Version : 02/02/2021'


# 1. PROCESSING SUMMARY (IUCr Office Use Only)

_journal_date_recd_electronic            ?
_journal_date_to_coeditor                ?
_journal_date_from_coeditor              ?
_journal_date_accepted                   ?
_journal_date_printers_first             ?
_journal_date_printers_final             ?
_journal_date_proofs_out                 ?
_journal_date_proofs_in                  ?
_journal_coeditor_name                   ?
_journal_coeditor_code                   ?
_journal_coeditor_notes
?
_journal_techeditor_code                 ?
_journal_paper_category                  ?
_journal_techeditor_notes
?
_journal_coden_ASTM                      ?
_journal_name_full                       'Acta Crystallographica Section C'
_journal_year                            ?
_journal_volume                          ?
_journal_issue                           ?
_journal_page_first                      ?
_journal_page_last                       ?
_journal_suppl_publ_number               ?
_journal_suppl_publ_pages                ?

#=======================================================================

# 2. SUBMISSION DETAILS

_publ_contact_author_name                ?
_publ_contact_author_address
?
_publ_contact_author_email               ?
_publ_contact_author_fax                 ?
_publ_contact_author_phone               ?

_publ_requested_journal                  'Acta Crystallographica Section C'
_publ_requested_category                 ?

_publ_contact_letter
?

#=======================================================================

# 3. TITLE AND AUTHOR LIST

_publ_section_title
;
Title (type here to add)
;

_publ_section_title_footnote
.
loop_
 _publ_author_name
 _publ_author_footnote
 _publ_author_address
; ?      # name
;
; ?      # footnote
;
; ?      # address
;

#=======================================================================

# 4. TEXT

_publ_section_synopsis
.
_publ_section_abstract
;
(type here to add abstract)
;

_publ_section_comment
;
(type here to add)
;

_publ_section_introduction
?
_publ_section_experimental
?
_publ_section_exptl_prep
;
(type here to add preparation details)
;

_publ_section_exptl_refinement
;
(type here to add refinement details)
;

_publ_section_exptl_solution
?
_publ_section_discussion
?
_publ_section_acknowledgements
;
(type here to add acknowledgements)
;

_publ_section_references
;
(type here to add)
;
_publ_section_figure_captions
;

;

_publ_section_table_legends
?

#=======================================================================
data_I


_atom_sites_solution_secondary   difmap
#Added by publCIF


_atom_sites_solution_primary   direct
#Added by publCIF


_refine_ls_matrix_type   full
#Added by publCIF


#=======================================================================

# 5. CHEMICAL DATA

_chemical_name_systematic
?
_chemical_name_common                    ?
_chemical_formula_moiety                 ?
_chemical_formula_structural             ?
_chemical_formula_analytical             ?
_chemical_formula_iupac                  ?
_chemical_formula_sum                    'Pb2 U3 As.195 O21 P0.805'
_chemical_formula_weight                 1578.9
_chemical_melting_point                  ?
_chemical_compound_source                ?
_chemical_absolute_configuration         .

#=======================================================================

# 6. CRYSTAL DATA

_symmetry_cell_setting                   monoclinic
_symmetry_space_group_name_H-M           'P 1 21/m 1'
_symmetry_space_group_name_Hall          '-P 2yb'
_symmetry_Int_Tables_number              11

loop_
 _space_group_symop_id
 _space_group_symop_operation_xyz
 1   x,y,z
 2   -x,y+1/2,-z
 3   -x,-y,-z
 4   x,-y+1/2,z

_cell_length_a                           7.0189(7)
_cell_length_b                           17.137(1)
_cell_length_c                           8.131(1)
_cell_angle_alpha                        90
_cell_angle_beta                         108.90(1)
_cell_angle_gamma                        90
_cell_volume                             925.3(2)

loop_
 _twin_individual_id
 _twin_individual_mass_fraction_refined
 _twin_individual_twin_matrix_11
 _twin_individual_twin_matrix_12
 _twin_individual_twin_matrix_13
 _twin_individual_twin_matrix_21
 _twin_individual_twin_matrix_22
 _twin_individual_twin_matrix_23
 _twin_individual_twin_matrix_31
 _twin_individual_twin_matrix_32
 _twin_individual_twin_matrix_33
1 0.8734(12)
1 0 0
0 1 0
0 0 1
2 0.1266(12)
-1 0 0.75
0 1 0
0 0 1

_cell_formula_units_Z                    2

_cell_measurement_reflns_used            ?
_cell_measurement_theta_min              ?
_cell_measurement_theta_max              ?
_cell_measurement_temperature            296.8
_cell_special_details
?

_exptl_crystal_density_diffrn            5.6671
_exptl_crystal_density_meas              ?
_exptl_crystal_density_method            ?
_exptl_crystal_F_000                     1319

_exptl_absorpt_coefficient_mu            46.588
_exptl_crystal_description               ?
_exptl_crystal_size_max                  0.038
_exptl_crystal_size_mid                  0.013
_exptl_crystal_size_min                  0.007
_exptl_crystal_size_rad                  ?
_exptl_crystal_colour                    yellow
_exptl_absorpt_correction_type           multi-scan
_exptl_absorpt_process_details           
;
CrysAlisPro 1.171.38.43 (Rigaku Oxford Diffraction, 2015)
Empirical absorption correction using spherical harmonics,
 implemented in SCALE3 ABSPACK scaling algorithm.
;
_exptl_absorpt_correction_T_min          0.645
_exptl_absorpt_correction_T_max          1
loop_
 _exptl_crystal_face_index_h
 _exptl_crystal_face_index_k
 _exptl_crystal_face_index_l
 _exptl_crystal_face_perp_dist
 ? ? ? ?

#=======================================================================

# 7. EXPERIMENTAL DATA

_exptl_special_details                   ?

_diffrn_ambient_temperature              296.8
_diffrn_source                           ?
_diffrn_source_power                     ?
_diffrn_source_voltage                   ?
_diffrn_source_current                   ?
_diffrn_radiation_type                   'Mo K\a'
_diffrn_radiation_source                 'X-ray tube'
_diffrn_radiation_wavelength             0.71073
_diffrn_radiation_monochromator          ?
_diffrn_measurement_device               ?
_diffrn_measurement_device_type          ?
_diffrn_detector                         ?
_diffrn_detector_area_resol_mean         ?
_diffrn_measurement_method               ?
_diffrn_measurement_specimen_support     ?

_diffrn_reflns_number                    21107
_diffrn_reflns_theta_min                 2.9
_diffrn_reflns_theta_max                 29.48
_diffrn_reflns_theta_full                28.58
_diffrn_measured_fraction_theta_max      0.93
_diffrn_measured_fraction_theta_full     0.98
_diffrn_reflns_av_R_equivalents          0.148
_diffrn_reflns_av_unetI/netI             0.1056
_diffrn_reflns_limit_h_min               -9
_diffrn_reflns_limit_h_max               9
_diffrn_reflns_limit_k_min               -23
_diffrn_reflns_limit_k_max               23
_diffrn_reflns_limit_l_min               -11
_diffrn_reflns_limit_l_max               10
_diffrn_reflns_reduction_process         ?

_diffrn_standards_number                 ?
_diffrn_standards_interval_count         ?
_diffrn_standards_interval_time          ?
_diffrn_standards_decay_%                ?
loop_
_diffrn_standard_refln_index_h
_diffrn_standard_refln_index_k
_diffrn_standard_refln_index_l
  ? ? ?

_diffrn_radiation_probe                  x-ray

#=======================================================================

# 8. REFINEMENT DATA

_refine_special_details
?

_reflns_number_total                     4200
_reflns_number_gt                        2107
_reflns_threshold_expression             'I>3\s(I)'

_refine_ls_structure_factor_coef         Fsqd
_refine_ls_R_factor_gt                   0.0763
_refine_ls_wR_factor_gt                  0.1837
_refine_ls_R_factor_all                  0.1591
_refine_ls_wR_factor_ref                 0.2263
_refine_ls_goodness_of_fit_ref           1.4900
_refine_ls_goodness_of_fit_gt            1.6968
_refine_ls_restrained_S_gt               ?
_refine_ls_restrained_S_all              ?
_refine_ls_number_reflns                 4200
_refine_ls_number_parameters             134
_refine_ls_number_restraints             0
_refine_ls_number_constraints            13
_refine_ls_weighting_scheme              sigma
_refine_ls_weighting_details             'w=1/(\s^2^(I)+0.0036I^2^)'
_refine_ls_hydrogen_treatment            constr
_refine_ls_shift/su_max                  0.0247
_refine_ls_shift/su_mean                 0.0013
_refine_diff_density_max                 6.61
_refine_diff_density_min                 -4.02
_refine_ls_extinction_method             'none'
_refine_ls_extinction_coef               ?
_refine_ls_extinction_expression         ?
_refine_ls_abs_structure_details         ?
_refine_ls_abs_structure_Flack           ?
_refine_ls_abs_structure_Rogers          ?

loop_
 _atom_type_symbol
 _atom_type_scat_dispersion_real
 _atom_type_scat_dispersion_imag
 _atom_type_scat_source
 As   0.0499  2.0058
 'International Tables Vol C tables 4.2.6.8 and 6.1.1.1'
 H    0.0000  0.0000
 'International Tables Vol C tables 4.2.6.8 and 6.1.1.1'
 O    0.0106  0.0060
 'International Tables Vol C tables 4.2.6.8 and 6.1.1.1'
 P    0.1023  0.0942
 'International Tables Vol C tables 4.2.6.8 and 6.1.1.1'
 Pb  -3.3944 10.1111
 'International Tables Vol C tables 4.2.6.8 and 6.1.1.1'
 U   -9.6767  9.6646
 'International Tables Vol C tables 4.2.6.8 and 6.1.1.1'

_computing_data_collection               ?
_computing_cell_refinement               ?
_computing_data_reduction                ?
_computing_structure_solution            ?
_computing_structure_refinement          ?
_computing_molecular_graphics            ?
_computing_publication_material          ?


#=======================================================================

# 9. ATOMIC COORDINATES AND DISPLACEMENT PARAMETERS

loop_
 _atom_site_label
 _atom_site_type_symbol
 _atom_site_fract_x
 _atom_site_fract_y
 _atom_site_fract_z
 _atom_site_adp_type
 _atom_site_U_iso_or_equiv
 _atom_site_site_symmetry_multiplicity
 _atom_site_occupancy
 _atom_site_calc_flag
 _atom_site_refinement_flags
 _atom_site_disorder_assembly
 _atom_site_disorder_group
  U1 U 0.20432(12) 0.64347(4) 0.41418(11) Uani 0.0148(3) 4 1 d . . .
  U2 U 0.70073(18) 0.75 0.40346(17) Uani 0.0179(4) 2 1 d . . .
  Pb Pb 0.63490(15) 0.39415(5) 0.05046(13) Uani 0.0277(4) 4 1 d . . .
  As As 0.6916(4) 0.55246(16) 0.3866(4) Uani 0.0148(11) 4 0.597(16) d . . .
  P P 0.6916(4) 0.55246(16) 0.3866(4) Uani 0.0148(11) 4 0.403(16) d . . .
  O1 O 1.008(3) 0.75 0.380(3) Uani 0.016(5) 2 1 d . . .
  O2 O 0.390(3) 0.75 0.417(3) Uani 0.016(5) 2 1 d . . .
  O3 O 0.807(4) 0.75 0.632(3) Uani 0.032(9) 2 1 d . . .
  O4 O 0.146(3) 0.6333(9) 0.184(2) Uani 0.022(6) 4 1 d . . .
  O5 O 1.165(4) 0.75 0.918(3) Uani 0.036(10) 2 1 d . . .
  O6 O 0.590(4) 0.75 0.170(3) Uani 0.025(9) 2 1 d . . .
  O7 O 0.262(3) 0.6491(8) 0.646(2) Uani 0.028(7) 4 1 d . . .
  O8 O 0.542(3) 0.6162(9) 0.435(3) Uani 0.033(7) 4 1 d . . .
  O9 O 0.585(3) 0.5111(10) 0.203(2) Uani 0.035(7) 4 1 d . . .
  O10 O 0.288(4) 0.3429(15) 0.088(3) Uani 0.067(12) 4 1 d . . .
  O11 O 0.863(3) 0.6154(10) 0.374(3) Uani 0.037(8) 4 1 d . . .
  O12 O 0.999(3) 0.4474(12) 0.137(3) Uani 0.044(8) 4 1 d . . .
  O13 O 0.781(2) 0.4928(8) 0.543(2) Uani 0.021(6) 4 1 d . . .

loop_
 _atom_site_aniso_label
 _atom_site_aniso_type_symbol
 _atom_site_aniso_U_11
 _atom_site_aniso_U_22
 _atom_site_aniso_U_33
 _atom_site_aniso_U_12
 _atom_site_aniso_U_13
 _atom_site_aniso_U_23
 U1 U 0.0132(4) 0.0086(4) 0.0239(5) -0.0004(3) 0.0078(4) -0.0005(3)
 U2 U 0.0125(6) 0.0147(6) 0.0270(7) 0 0.0073(5) 0
 Pb Pb 0.0300(6) 0.0227(5) 0.0302(6) 0.0024(4) 0.0096(5) 0.0023(4)
 As As 0.0127(17) 0.0071(14) 0.025(2) -0.0001(11) 0.0062(14) 0.0020(11)
 P P 0.0127(17) 0.0071(14) 0.025(2) -0.0001(11) 0.0062(14) 0.0020(11)
 O1 O 0.012(8) 0.005(6) 0.022(9) 0 -0.006(7) 0
 O2 O 0.012(8) 0.005(6) 0.022(9) 0 -0.006(7) 0
 O3 O 0.026(14) 0.032(14) 0.030(15) 0 -0.003(12) 0
 O4 O 0.025(9) 0.023(8) 0.020(9) 0.000(7) 0.011(8) 0.000(7)
 O5 O 0.048(18) 0.021(13) 0.029(15) 0 -0.002(13) 0
 O6 O 0.039(16) 0.007(10) 0.029(14) 0 0.011(12) 0
 O7 O 0.039(11) 0.004(7) 0.040(11) 0.008(7) 0.013(9) 0.003(7)
 O8 O 0.024(10) 0.013(8) 0.072(15) 0.002(7) 0.028(10) 0.008(9)
 O9 O 0.041(12) 0.028(10) 0.033(11) 0.023(9) 0.009(9) 0.006(8)
 O10 O 0.064(18) 0.061(16) 0.09(2) -0.014(13) 0.052(17) -0.008(14)
 O11 O 0.029(11) 0.018(9) 0.066(14) -0.002(8) 0.018(10) 0.002(9)
 O12 O 0.042(12) 0.041(12) 0.050(14) -0.006(10) 0.017(11) -0.005(10)
 O13 O 0.026(9) 0.002(6) 0.040(11) 0.005(6) 0.015(8) 0.001(6)

#=======================================================================

# 10. MOLECULAR GEOMETRY


loop_
 _geom_bond_atom_site_label_1
 _geom_bond_atom_site_label_2
 _geom_bond_site_symmetry_1
 _geom_bond_site_symmetry_2
 _geom_bond_distance
 _geom_bond_publ_flag
  U1 O1 . 1_455 2.249(12) ?
  U1 O2 . . 2.240(13) ?
  U1 O4 . . 1.788(17) ?
  U1 O7 . . 1.800(19) ?
  U1 O8 . . 2.366(19) ?
  U1 O11 . 1_455 2.36(2) ?
  U1 O13 . 3_666 2.358(14) ?
  U2 As . . 3.388(3) ?
  U2 As . 4_565 3.388(3) ?
  U2 P . . 3.388(3) ?
  U2 P . 4_565 3.388(3) ?
  U2 O1 . . 2.23(2) ?
  U2 O2 . . 2.22(2) ?
  U2 O3 . . 1.77(3) ?
  U2 O6 . . 1.80(2) ?
  U2 O8 . . 2.599(17) ?
  U2 O8 . 4_565 2.599(17) ?
  U2 O11 . . 2.619(18) ?
  U2 O11 . 4_565 2.619(18) ?
  Pb O4 . 3_665 2.85(2) ?
  Pb O5 . 2_746 2.812(14) ?
  Pb O6 . 2_645 3.158(13) ?
  Pb O7 . 3_666 2.449(18) ?
  Pb O9 . . 2.443(19) ?
  Pb O9 . 3_665 2.686(17) ?
  Pb O10 . . 2.70(3) ?
  Pb O12 . . 2.58(2) ?
  As P . . 0 ?
  As O7 . 3_666 3.487(15) ?
  As O8 . . 1.65(2) ?
  As O9 . . 1.599(18) ?
  As O11 . . 1.65(2) ?
  As O13 . . 1.595(15) ?
  P O7 . 3_666 3.487(15) ?
  P O8 . . 1.65(2) ?
  P O9 . . 1.599(18) ?
  P O11 . . 1.65(2) ?
  P O13 . . 1.595(15) ?
  O1 O2 . 1_655 2.60(3) ?
  O1 O3 . . 2.84(4) ?
  O1 O4 . 1_655 2.91(3) ?
  O1 O4 . 4_665 2.91(3) ?
  O1 O6 . . 2.88(3) ?
  O1 O7 . 1_655 2.89(2) ?
  O1 O7 . 4_665 2.89(2) ?
  O1 O11 . . 2.51(2) ?
  O1 O11 . 4_565 2.51(2) ?
  O2 O3 . . 2.88(3) ?
  O2 O4 . . 2.90(2) ?
  O2 O4 . 4_565 2.90(2) ?
  O2 O6 . . 2.80(4) ?
  O2 O7 . . 2.89(3) ?
  O2 O7 . 4_565 2.89(3) ?
  O2 O8 . . 2.513(18) ?
  O2 O8 . 4_565 2.513(18) ?
  O3 O5 . . 2.81(3) ?
  O3 O8 . . 3.06(2) ?
  O3 O8 . 4_565 3.06(2) ?
  O3 O10 . 2_656 3.02(4) ?
  O3 O10 . 3_666 3.02(4) ?
  O3 O11 . . 3.23(3) ?
  O3 O11 . 4_565 3.23(3) ?
  O4 O5 . 1_454 2.98(3) ?
  O4 O8 . . 2.88(2) ?
  O4 O10 . 3_565 3.16(3) ?
  O4 O11 . 1_455 2.90(3) ?
  O4 O12 . 1_455 3.33(3) ?
  O4 O12 . 3_665 2.84(3) ?
  O4 O13 . 3_666 3.02(2) ?
  O5 O6 . 1_656 3.02(3) ?
  O5 O7 . 1_655 3.05(3) ?
  O5 O7 . 4_665 3.05(3) ?
  O6 O8 . . 3.24(3) ?
  O6 O8 . 4_565 3.24(3) ?
  O6 O10 . 2_655 2.97(4) ?
  O6 O10 . 3_665 2.97(4) ?
  O6 O11 . . 3.11(2) ?
  O6 O11 . 4_565 3.11(2) ?
  O7 O7 . 4_565 3.46(2) ?
  O7 O8 . . 3.05(3) ?
  O7 O9 . 3_666 3.05(2) ?
  O7 O10 . 3_666 3.20(3) ?
  O7 O11 . 1_455 3.01(2) ?
  O7 O12 . 3_666 3.36(3) ?
  O7 O13 . 3_666 2.84(2) ?
  O8 O9 . . 2.69(3) ?
  O8 O11 . . 2.46(3) ?
  O8 O13 . . 2.66(2) ?
  O8 O13 . 3_666 2.98(2) ?
  O9 O9 . 3_665 3.16(3) ?
  O9 O11 . . 2.68(2) ?
  O9 O12 . . 3.30(3) ?
  O9 O13 . . 2.68(2) ?
  O10 O10 . 4_555 3.18(4) ?
  O10 O12 . 1_455 2.83(3) ?
  O11 O13 . . 2.68(3) ?
  O11 O13 . 3_766 3.01(2) ?
  O12 O12 . 3_765 2.87(3) ?
  O12 O13 . 3_766 2.76(2) ?
  O13 O13 . 3_766 3.38(3) ?

loop_
 _geom_angle_atom_site_label_1
 _geom_angle_atom_site_label_2
 _geom_angle_atom_site_label_3
 _geom_angle_site_symmetry_1
 _geom_angle_site_symmetry_2
 _geom_angle_site_symmetry_3
 _geom_angle
 _geom_angle_publ_flag
  O1 U1 O2 1_455 . . 70.8(6) ?
  O1 U1 O4 1_455 . . 91.5(8) ?
  O1 U1 O7 1_455 . . 90.4(8) ?
  O1 U1 O8 1_455 . . 136.7(6) ?
  O1 U1 O11 1_455 . 1_455 66.1(6) ?
  O1 U1 O13 1_455 . 3_666 144.9(6) ?
  O2 U1 O4 . . . 91.4(8) ?
  O2 U1 O7 . . . 90.8(8) ?
  O2 U1 O8 . . . 66.1(6) ?
  O2 U1 O11 . . 1_455 136.8(6) ?
  O2 U1 O13 . . 3_666 143.9(6) ?
  O4 U1 O7 . . . 177.5(7) ?
  O4 U1 O8 . . . 86.5(8) ?
  O4 U1 O11 . . 1_455 87.6(8) ?
  O4 U1 O13 . . 3_666 92.4(7) ?
  O7 U1 O8 . . . 93.2(8) ?
  O7 U1 O11 . . 1_455 91.6(8) ?
  O7 U1 O13 . . 3_666 85.1(6) ?
  O8 U1 O11 . . 1_455 156.5(6) ?
  O8 U1 O13 . . 3_666 78.3(6) ?
  O11 U1 O13 1_455 . 3_666 79.2(6) ?
  As U2 As . . 4_565 175.56(8) ?
  As U2 P . . . 0 ?
  As U2 P . . 4_565 175.56(8) ?
  As U2 O1 . . . 90.15(6) ?
  As U2 O2 . . . 89.77(6) ?
  As U2 O3 . . . 92.22(5) ?
  As U2 O6 . . . 87.78(5) ?
  As U2 O8 . . . 28.3(5) ?
  As U2 O8 . . 4_565 152.0(4) ?
  As U2 O11 . . . 28.3(5) ?
  As U2 O11 . . 4_565 151.6(5) ?
  As U2 P 4_565 . . 175.56(8) ?
  As U2 P 4_565 . 4_565 0 ?
  As U2 O1 4_565 . . 90.15(6) ?
  As U2 O2 4_565 . . 89.77(6) ?
  As U2 O3 4_565 . . 92.22(5) ?
  As U2 O6 4_565 . . 87.78(5) ?
  As U2 O8 4_565 . . 152.0(4) ?
  As U2 O8 4_565 . 4_565 28.3(5) ?
  As U2 O11 4_565 . . 151.6(5) ?
  As U2 O11 4_565 . 4_565 28.3(5) ?
  P U2 P . . 4_565 175.56(8) ?
  P U2 O1 . . . 90.15(6) ?
  P U2 O2 . . . 89.77(6) ?
  P U2 O3 . . . 92.22(5) ?
  P U2 O6 . . . 87.78(5) ?
  P U2 O8 . . . 28.3(5) ?
  P U2 O8 . . 4_565 152.0(4) ?
  P U2 O11 . . . 28.3(5) ?
  P U2 O11 . . 4_565 151.6(5) ?
  P U2 O1 4_565 . . 90.15(6) ?
  P U2 O2 4_565 . . 89.77(6) ?
  P U2 O3 4_565 . . 92.22(5) ?
  P U2 O6 4_565 . . 87.78(5) ?
  P U2 O8 4_565 . . 152.0(4) ?
  P U2 O8 4_565 . 4_565 28.3(5) ?
  P U2 O11 4_565 . . 151.6(5) ?
  P U2 O11 4_565 . 4_565 28.3(5) ?
  O1 U2 O2 . . . 178.0(8) ?
  O1 U2 O3 . . . 90.0(11) ?
  O1 U2 O6 . . . 90.5(10) ?
  O1 U2 O8 . . . 117.9(4) ?
  O1 U2 O8 . . 4_565 117.9(4) ?
  O1 U2 O11 . . . 61.9(5) ?
  O1 U2 O11 . . 4_565 61.9(5) ?
  O2 U2 O3 . . . 92.0(11) ?
  O2 U2 O6 . . . 87.5(10) ?
  O2 U2 O8 . . . 62.3(4) ?
  O2 U2 O8 . . 4_565 62.3(4) ?
  O2 U2 O11 . . . 118.0(4) ?
  O2 U2 O11 . . 4_565 118.0(4) ?
  O3 U2 O6 . . . 179.5(13) ?
  O3 U2 O8 . . . 86.8(6) ?
  O3 U2 O8 . . 4_565 86.8(6) ?
  O3 U2 O11 . . . 92.8(6) ?
  O3 U2 O11 . . 4_565 92.8(6) ?
  O6 U2 O8 . . . 93.0(6) ?
  O6 U2 O8 . . 4_565 93.0(6) ?
  O6 U2 O11 . . . 87.5(6) ?
  O6 U2 O11 . . 4_565 87.5(6) ?
  O8 U2 O8 . . 4_565 123.9(6) ?
  O8 U2 O11 . . . 56.3(6) ?
  O8 U2 O11 . . 4_565 179.5(5) ?
  O8 U2 O11 4_565 . . 179.5(5) ?
  O8 U2 O11 4_565 . 4_565 56.3(6) ?
  O11 U2 O11 . . 4_565 123.5(7) ?
  O4 Pb O5 3_665 . 2_746 63.5(7) ?
  O4 Pb O6 3_665 . 2_645 76.6(6) ?
  O4 Pb O7 3_665 . 3_666 125.2(5) ?
  O4 Pb O9 3_665 . . 132.3(6) ?
  O4 Pb O9 3_665 . 3_665 83.4(6) ?
  O4 Pb O10 3_665 . . 136.3(6) ?
  O4 Pb O12 3_665 . . 62.7(6) ?
  O5 Pb O6 2_746 . 2_645 60.5(6) ?
  O5 Pb O7 2_746 . 3_666 70.5(7) ?
  O5 Pb O9 2_746 . . 145.5(6) ?
  O5 Pb O9 2_746 . 3_665 138.3(7) ?
  O5 Pb O10 2_746 . . 98.4(8) ?
  O5 Pb O12 2_746 . . 82.3(7) ?
  O6 Pb O7 2_645 . 3_666 105.4(5) ?
  O6 Pb O9 2_645 . . 143.5(7) ?
  O6 Pb O9 2_645 . 3_665 88.8(5) ?
  O6 Pb O10 2_645 . . 60.4(8) ?
  O6 Pb O12 2_645 . . 134.3(7) ?
  O7 Pb O9 3_666 . . 77.3(6) ?
  O7 Pb O9 3_666 . 3_665 149.9(6) ?
  O7 Pb O10 3_666 . . 76.8(7) ?
  O7 Pb O12 3_666 . . 83.6(6) ?
  O9 Pb O9 . . 3_665 75.8(6) ?
  O9 Pb O10 . . . 85.8(7) ?
  O9 Pb O12 . . . 82.1(7) ?
  O9 Pb O10 3_665 . . 88.2(7) ?
  O9 Pb O12 3_665 . . 105.5(6) ?
  O10 Pb O12 . . . 158.9(7) ?
  U2 As P . . . 0 ?
  U2 As O7 . . 3_666 172.6(4) ?
  U2 As O8 . . . 48.3(6) ?
  U2 As O9 . . . 118.5(6) ?
  U2 As O11 . . . 48.9(7) ?
  U2 As O13 . . . 127.6(5) ?
  P As O7 . . 3_666 0 ?
  P As O8 . . . 0 ?
  P As O9 . . . 0 ?
  P As O11 . . . 0 ?
  P As O13 . . . 0 ?
  O7 As O8 3_666 . . 139.2(7) ?
  O7 As O9 3_666 . . 61.1(7) ?
  O7 As O11 3_666 . . 123.8(8) ?
  O7 As O13 3_666 . . 53.4(6) ?
  O8 As O9 . . . 112.0(9) ?
  O8 As O11 . . . 96.7(9) ?
  O8 As O13 . . . 110.4(10) ?
  O9 As O11 . . . 111.3(11) ?
  O9 As O13 . . . 113.8(8) ?
  O11 As O13 . . . 111.4(8) ?
  U2 P As . . . 0 ?
  U2 P O7 . . 3_666 172.6(4) ?
  U2 P O8 . . . 48.3(6) ?
  U2 P O9 . . . 118.5(6) ?
  U2 P O11 . . . 48.9(7) ?
  U2 P O13 . . . 127.6(5) ?
  As P O7 . . 3_666 0 ?
  As P O8 . . . 0 ?
  As P O9 . . . 0 ?
  As P O11 . . . 0 ?
  As P O13 . . . 0 ?
  O7 P O8 3_666 . . 139.2(7) ?
  O7 P O9 3_666 . . 61.1(7) ?
  O7 P O11 3_666 . . 123.8(8) ?
  O7 P O13 3_666 . . 53.4(6) ?
  O8 P O9 . . . 112.0(9) ?
  O8 P O11 . . . 96.7(9) ?
  O8 P O13 . . . 110.4(10) ?
  O9 P O11 . . . 111.3(11) ?
  O9 P O13 . . . 113.8(8) ?
  O11 P O13 . . . 111.4(8) ?
  U1 O1 U1 1_655 . 4_665 108.5(9) ?
  U1 O1 U2 1_655 . . 124.1(6) ?
  U1 O1 O2 1_655 . 1_655 54.4(5) ?
  U1 O1 O3 1_655 . . 109.7(7) ?
  U1 O1 O4 1_655 . 1_655 37.9(4) ?
  U1 O1 O4 1_655 . 4_665 109.0(10) ?
  U1 O1 O6 1_655 . . 122.7(4) ?
  U1 O1 O7 1_655 . 1_655 38.5(5) ?
  U1 O1 O7 1_655 . 4_665 100.9(7) ?
  U1 O1 O11 1_655 . . 59.0(4) ?
  U1 O1 O11 1_655 . 4_565 167.0(9) ?
  U1 O1 U2 4_665 . . 124.1(6) ?
  U1 O1 O2 4_665 . 1_655 54.4(5) ?
  U1 O1 O3 4_665 . . 109.7(7) ?
  U1 O1 O4 4_665 . 1_655 109.0(10) ?
  U1 O1 O4 4_665 . 4_665 37.9(4) ?
  U1 O1 O6 4_665 . . 122.7(4) ?
  U1 O1 O7 4_665 . 1_655 100.9(7) ?
  U1 O1 O7 4_665 . 4_665 38.5(5) ?
  U1 O1 O11 4_665 . . 167.0(9) ?
  U1 O1 O11 4_665 . 4_565 59.0(4) ?
  U2 O1 O2 . . 1_655 169.0(11) ?
  U2 O1 O3 . . . 38.4(6) ?
  U2 O1 O4 . . 1_655 123.5(6) ?
  U2 O1 O4 . . 4_665 123.5(6) ?
  U2 O1 O6 . . . 38.8(6) ?
  U2 O1 O7 . . 1_655 108.3(9) ?
  U2 O1 O7 . . 4_665 108.3(9) ?
  U2 O1 O11 . . . 66.7(7) ?
  U2 O1 O11 . . 4_565 66.7(7) ?
  O2 O1 O3 1_655 . . 130.6(10) ?
  O2 O1 O4 1_655 . 1_655 63.2(7) ?
  O2 O1 O4 1_655 . 4_665 63.2(7) ?
  O2 O1 O6 1_655 . . 152.2(12) ?
  O2 O1 O7 1_655 . 1_655 63.3(7) ?
  O2 O1 O7 1_655 . 4_665 63.3(7) ?
  O2 O1 O11 1_655 . . 113.4(6) ?
  O2 O1 O11 1_655 . 4_565 113.4(6) ?
  O3 O1 O4 . . 1_655 136.6(5) ?
  O3 O1 O4 . . 4_665 136.6(5) ?
  O3 O1 O6 . . . 77.2(9) ?
  O3 O1 O7 . . 1_655 77.8(8) ?
  O3 O1 O7 . . 4_665 77.8(8) ?
  O3 O1 O11 . . . 73.8(8) ?
  O3 O1 O11 . . 4_565 73.8(8) ?
  O4 O1 O4 1_655 . 4_665 86.8(8) ?
  O4 O1 O6 1_655 . . 97.6(7) ?
  O4 O1 O7 1_655 . 1_655 76.4(6) ?
  O4 O1 O7 1_655 . 4_665 125.9(9) ?
  O4 O1 O11 1_655 . . 64.1(7) ?
  O4 O1 O11 1_655 . 4_565 145.5(11) ?
  O4 O1 O6 4_665 . . 97.6(7) ?
  O4 O1 O7 4_665 . 1_655 125.9(9) ?
  O4 O1 O7 4_665 . 4_665 76.4(6) ?
  O4 O1 O11 4_665 . . 145.5(11) ?
  O4 O1 O11 4_665 . 4_565 64.1(7) ?
  O6 O1 O7 . . 1_655 135.0(7) ?
  O6 O1 O7 . . 4_665 135.0(7) ?
  O6 O1 O11 . . . 70.2(6) ?
  O6 O1 O11 . . 4_565 70.2(6) ?
  O7 O1 O7 1_655 . 4_665 73.5(6) ?
  O7 O1 O11 1_655 . . 67.2(6) ?
  O7 O1 O11 1_655 . 4_565 135.2(10) ?
  O7 O1 O11 4_665 . . 135.2(10) ?
  O7 O1 O11 4_665 . 4_565 67.2(6) ?
  O11 O1 O11 . . 4_565 133.1(11) ?
  U1 O2 U1 . . 4_565 109.2(9) ?
  U1 O2 U2 . . . 125.3(5) ?
  U1 O2 O1 . . 1_455 54.8(5) ?
  U1 O2 O3 . . . 118.7(5) ?
  U1 O2 O4 . . . 38.1(4) ?
  U1 O2 O4 . . 4_565 109.7(8) ?
  U1 O2 O6 . . . 114.7(7) ?
  U1 O2 O7 . . . 38.5(4) ?
  U1 O2 O7 . . 4_565 101.1(9) ?
  U1 O2 O8 . . . 59.4(4) ?
  U1 O2 O8 . . 4_565 168.2(11) ?
  U1 O2 U2 4_565 . . 125.3(5) ?
  U1 O2 O1 4_565 . 1_455 54.8(5) ?
  U1 O2 O3 4_565 . . 118.7(5) ?
  U1 O2 O4 4_565 . . 109.7(8) ?
  U1 O2 O4 4_565 . 4_565 38.1(4) ?
  U1 O2 O6 4_565 . . 114.7(7) ?
  U1 O2 O7 4_565 . . 101.1(9) ?
  U1 O2 O7 4_565 . 4_565 38.5(4) ?
  U1 O2 O8 4_565 . . 168.2(11) ?
  U1 O2 O8 4_565 . 4_565 59.4(4) ?
  U2 O2 O1 . . 1_455 171.0(11) ?
  U2 O2 O3 . . . 37.8(7) ?
  U2 O2 O4 . . . 110.4(8) ?
  U2 O2 O4 . . 4_565 110.4(8) ?
  U2 O2 O6 . . . 40.1(6) ?
  U2 O2 O7 . . . 123.3(6) ?
  U2 O2 O7 . . 4_565 123.3(6) ?
  U2 O2 O8 . . . 66.3(6) ?
  U2 O2 O8 . . 4_565 66.3(6) ?
  O1 O2 O3 1_455 . . 151.3(12) ?
  O1 O2 O4 1_455 . . 63.6(6) ?
  O1 O2 O4 1_455 . 4_565 63.6(6) ?
  O1 O2 O6 1_455 . . 130.9(10) ?
  O1 O2 O7 1_455 . . 63.3(7) ?
  O1 O2 O7 1_455 . 4_565 63.3(7) ?
  O1 O2 O8 1_455 . . 114.1(6) ?
  O1 O2 O8 1_455 . 4_565 114.1(6) ?
  O3 O2 O4 . . . 131.7(6) ?
  O3 O2 O4 . . 4_565 131.7(6) ?
  O3 O2 O6 . . . 77.9(9) ?
  O3 O2 O7 . . . 94.3(8) ?
  O3 O2 O7 . . 4_565 94.3(8) ?
  O3 O2 O8 . . . 68.7(6) ?
  O3 O2 O8 . . 4_565 68.7(6) ?
  O4 O2 O4 . . 4_565 87.2(6) ?
  O4 O2 O6 . . . 81.9(7) ?
  O4 O2 O7 . . . 76.5(6) ?
  O4 O2 O7 . . 4_565 126.3(9) ?
  O4 O2 O8 . . . 63.8(5) ?
  O4 O2 O8 . . 4_565 144.8(10) ?
  O4 O2 O6 4_565 . . 81.9(7) ?
  O4 O2 O7 4_565 . . 126.3(9) ?
  O4 O2 O7 4_565 . 4_565 76.5(6) ?
  O4 O2 O8 4_565 . . 144.8(10) ?
  O4 O2 O8 4_565 . 4_565 63.8(5) ?
  O6 O2 O7 . . . 142.7(5) ?
  O6 O2 O7 . . 4_565 142.7(5) ?
  O6 O2 O8 . . . 75.0(8) ?
  O6 O2 O8 . . 4_565 75.0(8) ?
  O7 O2 O7 . . 4_565 73.5(8) ?
  O7 O2 O8 . . . 68.3(7) ?
  O7 O2 O8 . . 4_565 136.3(10) ?
  O7 O2 O8 4_565 . . 136.3(10) ?
  O7 O2 O8 4_565 . 4_565 68.3(7) ?
  O8 O2 O8 . . 4_565 131.8(11) ?
  U2 O3 O1 . . . 51.6(9) ?
  U2 O3 O2 . . . 50.3(8) ?
  U2 O3 O5 . . . 146.0(16) ?
  U2 O3 O8 . . . 58.0(6) ?
  U2 O3 O8 . . 4_565 58.0(6) ?
  U2 O3 O10 . . 2_656 132.2(10) ?
  U2 O3 O10 . . 3_666 132.2(10) ?
  U2 O3 O11 . . . 54.1(6) ?
  U2 O3 O11 . . 4_565 54.1(6) ?
  O1 O3 O2 . . . 101.8(10) ?
  O1 O3 O5 . . . 94.4(11) ?
  O1 O3 O8 . . . 88.9(8) ?
  O1 O3 O8 . . 4_565 88.9(8) ?
  O1 O3 O10 . . 2_656 145.7(7) ?
  O1 O3 O10 . . 3_666 145.7(7) ?
  O1 O3 O11 . . . 48.4(6) ?
  O1 O3 O11 . . 4_565 48.4(6) ?
  O2 O3 O5 . . . 163.8(15) ?
  O2 O3 O8 . . . 49.9(5) ?
  O2 O3 O8 . . 4_565 49.9(5) ?
  O2 O3 O10 . . 2_656 91.7(9) ?
  O2 O3 O10 . . 3_666 91.7(9) ?
  O2 O3 O11 . . . 85.3(7) ?
  O2 O3 O11 . . 4_565 85.3(7) ?
  O5 O3 O8 . . . 131.4(4) ?
  O5 O3 O8 . . 4_565 131.4(4) ?
  O5 O3 O10 . . 2_656 74.6(9) ?
  O5 O3 O10 . . 3_666 74.6(9) ?
  O5 O3 O11 . . . 105.8(8) ?
  O5 O3 O11 . . 4_565 105.8(8) ?
  O8 O3 O8 . . 4_565 97.1(7) ?
  O8 O3 O10 . . 2_656 123.0(11) ?
  O8 O3 O10 . . 3_666 75.8(7) ?
  O8 O3 O11 . . . 46.0(6) ?
  O8 O3 O11 . . 4_565 112.1(9) ?
  O8 O3 O10 4_565 . 2_656 75.8(7) ?
  O8 O3 O10 4_565 . 3_666 123.0(11) ?
  O8 O3 O11 4_565 . . 112.1(9) ?
  O8 O3 O11 4_565 . 4_565 46.0(6) ?
  O10 O3 O10 2_656 . 3_666 63.5(9) ?
  O10 O3 O11 2_656 . . 165.7(10) ?
  O10 O3 O11 2_656 . 4_565 102.5(6) ?
  O10 O3 O11 3_666 . . 102.5(6) ?
  O10 O3 O11 3_666 . 4_565 165.7(10) ?
  O11 O3 O11 . . 4_565 91.2(9) ?
  U1 O4 Pb . . 3_665 136.6(8) ?
  U1 O4 O1 . . 1_455 50.6(6) ?
  U1 O4 O2 . . . 50.5(6) ?
  U1 O4 O5 . . 1_454 130.2(8) ?
  U1 O4 O8 . . . 55.1(6) ?
  U1 O4 O10 . . 3_565 124.1(10) ?
  U1 O4 O11 . . 1_455 54.3(6) ?
  U1 O4 O12 . . 1_455 99.8(8) ?
  U1 O4 O12 . . 3_665 154.4(10) ?
  U1 O4 O13 . . 3_666 51.3(5) ?
  Pb O4 O1 3_665 . 1_455 145.8(7) ?
  Pb O4 O2 3_665 . . 102.7(8) ?
  Pb O4 O5 3_665 . 1_454 57.6(6) ?
  Pb O4 O8 3_665 . . 81.5(7) ?
  Pb O4 O10 3_665 . 3_565 99.2(7) ?
  Pb O4 O11 3_665 . 1_455 161.7(7) ?
  Pb O4 O12 3_665 . 1_455 88.9(6) ?
  Pb O4 O12 3_665 . 3_665 54.1(6) ?
  Pb O4 O13 3_665 . 3_666 111.9(6) ?
  O1 O4 O2 1_455 . . 53.2(6) ?
  O1 O4 O5 1_455 . 1_454 92.1(7) ?
  O1 O4 O8 1_455 . . 95.7(7) ?
  O1 O4 O10 1_455 . 3_565 82.9(8) ?
  O1 O4 O11 1_455 . 1_455 51.3(6) ?
  O1 O4 O12 1_455 . 1_455 124.9(8) ?
  O1 O4 O12 1_455 . 3_665 139.0(8) ?
  O1 O4 O13 1_455 . 3_666 95.6(7) ?
  O2 O4 O5 . . 1_454 81.7(7) ?
  O2 O4 O8 . . . 51.6(5) ?
  O2 O4 O10 . . 3_565 126.8(8) ?
  O2 O4 O11 . . 1_455 95.0(8) ?
  O2 O4 O12 . . 1_455 146.1(7) ?
  O2 O4 O12 . . 3_665 153.8(10) ?
  O2 O4 O13 . . 3_666 95.2(6) ?
  O5 O4 O8 1_454 . . 108.9(9) ?
  O5 O4 O10 1_454 . 3_565 70.4(8) ?
  O5 O4 O11 1_454 . 1_455 131.0(9) ?
  O5 O4 O12 1_454 . 1_455 130.0(7) ?
  O5 O4 O12 1_454 . 3_665 75.2(7) ?
  O5 O4 O13 1_454 . 3_666 167.6(10) ?
  O8 O4 O10 . . 3_565 178.4(8) ?
  O8 O4 O11 . . 1_455 106.4(8) ?
  O8 O4 O12 . . 1_455 100.2(6) ?
  O8 O4 O12 . . 3_665 125.3(9) ?
  O8 O4 O13 . . 3_666 60.7(6) ?
  O10 O4 O11 3_565 . 1_455 73.4(8) ?
  O10 O4 O12 3_565 . 1_455 81.3(7) ?
  O10 O4 O12 3_565 . 3_665 56.1(7) ?
  O10 O4 O13 3_565 . 3_666 120.1(8) ?
  O11 O4 O12 1_455 . 1_455 73.7(7) ?
  O11 O4 O12 1_455 . 3_665 109.6(8) ?
  O11 O4 O13 1_455 . 3_666 61.0(6) ?
  O12 O4 O12 1_455 . 3_665 54.7(6) ?
  O12 O4 O13 1_455 . 3_666 51.1(5) ?
  O12 O4 O13 3_665 . 3_666 104.6(7) ?
  Pb O5 Pb 2_756 . 3_766 122.9(11) ?
  Pb O5 O3 2_756 . . 111.2(5) ?
  Pb O5 O4 2_756 . 1_656 131.4(9) ?
  Pb O5 O4 2_756 . 4_666 58.8(4) ?
  Pb O5 O6 2_756 . 1_656 65.4(5) ?
  Pb O5 O7 2_756 . 1_655 110.0(11) ?
  Pb O5 O7 2_756 . 4_665 49.2(5) ?
  Pb O5 O3 3_766 . . 111.2(5) ?
  Pb O5 O4 3_766 . 1_656 58.8(4) ?
  Pb O5 O4 3_766 . 4_666 131.4(9) ?
  Pb O5 O6 3_766 . 1_656 65.4(5) ?
  Pb O5 O7 3_766 . 1_655 49.2(5) ?
  Pb O5 O7 3_766 . 4_665 110.0(11) ?
  O3 O5 O4 . . 1_656 111.2(10) ?
  O3 O5 O4 . . 4_666 111.2(10) ?
  O3 O5 O6 . . 1_656 168.6(15) ?
  O3 O5 O7 . . 1_655 75.6(8) ?
  O3 O5 O7 . . 4_665 75.6(8) ?
  O4 O5 O4 1_656 . 4_666 84.2(9) ?
  O4 O5 O6 1_656 . 1_656 76.9(7) ?
  O4 O5 O7 1_656 . 1_655 102.6(5) ?
  O4 O5 O7 1_656 . 4_665 168.2(11) ?
  O4 O5 O6 4_666 . 1_656 76.9(7) ?
  O4 O5 O7 4_666 . 1_655 168.2(11) ?
  O4 O5 O7 4_666 . 4_665 102.6(5) ?
  O6 O5 O7 1_656 . 1_655 95.1(10) ?
  O6 O5 O7 1_656 . 4_665 95.1(10) ?
  O7 O5 O7 1_655 . 4_665 69.1(8) ?
  U2 O6 Pb . . 2_655 124.3(6) ?
  U2 O6 Pb . . 3_665 124.3(6) ?
  U2 O6 O1 . . . 50.7(8) ?
  U2 O6 O2 . . . 52.4(8) ?
  U2 O6 O5 . . 1_454 135.1(15) ?
  U2 O6 O8 . . . 53.3(6) ?
  U2 O6 O8 . . 4_565 53.3(6) ?
  U2 O6 O10 . . 2_655 128.1(10) ?
  U2 O6 O10 . . 3_665 128.1(10) ?
  U2 O6 O11 . . . 57.2(6) ?
  U2 O6 O11 . . 4_565 57.2(6) ?
  Pb O6 Pb 2_655 . 3_665 102.9(6) ?
  Pb O6 O1 2_655 . . 124.2(5) ?
  Pb O6 O2 2_655 . . 97.7(7) ?
  Pb O6 O5 2_655 . 1_454 54.1(4) ?
  Pb O6 O8 2_655 . . 142.3(10) ?
  Pb O6 O8 2_655 . 4_565 71.6(4) ?
  Pb O6 O10 2_655 . 2_655 52.1(6) ?
  Pb O6 O10 2_655 . 3_665 102.9(8) ?
  Pb O6 O11 2_655 . . 172.0(11) ?
  Pb O6 O11 2_655 . 4_565 80.3(3) ?
  Pb O6 O1 3_665 . . 124.2(5) ?
  Pb O6 O2 3_665 . . 97.7(7) ?
  Pb O6 O5 3_665 . 1_454 54.1(4) ?
  Pb O6 O8 3_665 . . 71.6(4) ?
  Pb O6 O8 3_665 . 4_565 142.3(10) ?
  Pb O6 O10 3_665 . 2_655 102.9(8) ?
  Pb O6 O10 3_665 . 3_665 52.1(6) ?
  Pb O6 O11 3_665 . . 80.3(3) ?
  Pb O6 O11 3_665 . 4_565 172.0(11) ?
  O1 O6 O2 . . . 103.1(9) ?
  O1 O6 O5 . . 1_454 174.2(13) ?
  O1 O6 O8 . . . 84.9(6) ?
  O1 O6 O8 . . 4_565 84.9(6) ?
  O1 O6 O10 . . 2_655 86.9(9) ?
  O1 O6 O10 . . 3_665 86.9(9) ?
  O1 O6 O11 . . . 49.4(5) ?
  O1 O6 O11 . . 4_565 49.4(5) ?
  O2 O6 O5 . . 1_454 82.7(10) ?
  O2 O6 O8 . . . 48.5(5) ?
  O2 O6 O8 . . 4_565 48.5(5) ?
  O2 O6 O10 . . 2_655 146.4(7) ?
  O2 O6 O10 . . 3_665 146.4(7) ?
  O2 O6 O11 . . . 89.1(8) ?
  O2 O6 O11 . . 4_565 89.1(8) ?
  O5 O6 O8 1_454 . . 99.2(8) ?
  O5 O6 O8 1_454 . 4_565 99.2(8) ?
  O5 O6 O10 1_454 . 2_655 88.2(9) ?
  O5 O6 O10 1_454 . 3_665 88.2(9) ?
  O5 O6 O11 1_454 . . 131.6(5) ?
  O5 O6 O11 1_454 . 4_565 131.6(5) ?
  O8 O6 O8 . . 4_565 90.2(8) ?
  O8 O6 O10 . . 2_655 164.8(10) ?
  O8 O6 O10 . . 3_665 101.9(6) ?
  O8 O6 O11 . . . 45.6(6) ?
  O8 O6 O11 . . 4_565 110.4(8) ?
  O8 O6 O10 4_565 . 2_655 101.9(6) ?
  O8 O6 O10 4_565 . 3_665 164.8(10) ?
  O8 O6 O11 4_565 . . 110.4(8) ?
  O8 O6 O11 4_565 . 4_565 45.6(6) ?
  O10 O6 O10 2_655 . 3_665 64.8(9) ?
  O10 O6 O11 2_655 . . 120.2(11) ?
  O10 O6 O11 2_655 . 4_565 73.1(7) ?
  O10 O6 O11 3_665 . . 73.1(7) ?
  O10 O6 O11 3_665 . 4_565 120.2(11) ?
  O11 O6 O11 . . 4_565 95.6(7) ?
  U1 O7 Pb . . 3_666 158.8(8) ?
  U1 O7 As . . 3_666 82.1(5) ?
  U1 O7 P . . 3_666 82.1(5) ?
  U1 O7 O1 . . 1_455 51.1(6) ?
  U1 O7 O2 . . . 50.7(6) ?
  U1 O7 O5 . . 1_455 139.7(8) ?
  U1 O7 O7 . . 4_565 93.1(6) ?
  U1 O7 O8 . . . 50.7(6) ?
  U1 O7 O9 . . 3_666 107.6(8) ?
  U1 O7 O10 . . 3_666 123.2(11) ?
  U1 O7 O11 . . 1_455 51.6(6) ?
  U1 O7 O12 . . 3_666 123.3(8) ?
  U1 O7 O13 . . 3_666 55.8(5) ?
  Pb O7 As 3_666 . 3_666 76.9(4) ?
  Pb O7 P 3_666 . 3_666 76.9(4) ?
  Pb O7 O1 3_666 . 1_455 147.7(9) ?
  Pb O7 O2 3_666 . . 141.0(7) ?
  Pb O7 O5 3_666 . 1_455 60.3(5) ?
  Pb O7 O7 3_666 . 4_565 107.6(6) ?
  Pb O7 O8 3_666 . . 118.4(7) ?
  Pb O7 O9 3_666 . 3_666 51.3(5) ?
  Pb O7 O10 3_666 . 3_666 55.1(6) ?
  Pb O7 O11 3_666 . 1_455 125.8(9) ?
  Pb O7 O12 3_666 . 3_666 49.9(5) ?
  Pb O7 O13 3_666 . 3_666 103.4(6) ?
  As O7 P 3_666 . 3_666 0 ?
  As O7 O1 3_666 . 1_455 125.8(6) ?
  As O7 O2 3_666 . . 119.1(7) ?
  As O7 O5 3_666 . 1_455 131.7(7) ?
  As O7 O7 3_666 . 4_565 172.0(8) ?
  As O7 O8 3_666 . . 71.4(5) ?
  As O7 O9 3_666 . 3_666 27.3(3) ?
  As O7 O10 3_666 . 3_666 89.9(6) ?
  As O7 O11 3_666 . 1_455 80.9(5) ?
  As O7 O12 3_666 . 3_666 68.5(5) ?
  As O7 O13 3_666 . 3_666 26.8(3) ?
  P O7 O1 3_666 . 1_455 125.8(6) ?
  P O7 O2 3_666 . . 119.1(7) ?
  P O7 O5 3_666 . 1_455 131.7(7) ?
  P O7 O7 3_666 . 4_565 172.0(8) ?
  P O7 O8 3_666 . . 71.4(5) ?
  P O7 O9 3_666 . 3_666 27.3(3) ?
  P O7 O10 3_666 . 3_666 89.9(6) ?
  P O7 O11 3_666 . 1_455 80.9(5) ?
  P O7 O12 3_666 . 3_666 68.5(5) ?
  P O7 O13 3_666 . 3_666 26.8(3) ?
  O1 O7 O2 1_455 . . 53.4(7) ?
  O1 O7 O5 1_455 . 1_455 88.6(7) ?
  O1 O7 O7 1_455 . 4_565 53.2(4) ?
  O1 O7 O8 1_455 . . 92.4(8) ?
  O1 O7 O9 1_455 . 3_666 152.7(7) ?
  O1 O7 O10 1_455 . 3_666 135.6(8) ?
  O1 O7 O11 1_455 . 1_455 50.4(5) ?
  O1 O7 O12 1_455 . 3_666 112.3(8) ?
  O1 O7 O13 1_455 . 3_666 100.0(6) ?
  O2 O7 O5 . . 1_455 108.4(6) ?
  O2 O7 O7 . . 4_565 53.3(5) ?
  O2 O7 O8 . . . 49.9(6) ?
  O2 O7 O9 . . 3_666 130.7(9) ?
  O2 O7 O10 . . 3_666 88.0(8) ?
  O2 O7 O11 . . 1_455 92.9(7) ?
  O2 O7 O12 . . 3_666 165.7(8) ?
  O2 O7 O13 . . 3_666 99.3(8) ?
  O5 O7 O7 1_455 . 4_565 55.5(5) ?
  O5 O7 O8 1_455 . . 147.9(8) ?
  O5 O7 O9 1_455 . 3_666 110.6(8) ?
  O5 O7 O10 1_455 . 3_666 83.6(8) ?
  O5 O7 O11 1_455 . 1_455 105.6(9) ?
  O5 O7 O12 1_455 . 3_666 67.2(7) ?
  O5 O7 O13 1_455 . 3_666 150.3(9) ?
  O7 O7 O8 4_565 . . 100.6(7) ?
  O7 O7 O9 4_565 . 3_666 154.0(7) ?
  O7 O7 O10 4_565 . 3_666 87.5(6) ?
  O7 O7 O11 4_565 . 1_455 101.1(6) ?
  O7 O7 O12 4_565 . 3_666 119.5(8) ?
  O7 O7 O13 4_565 . 3_666 148.8(8) ?
  O8 O7 O9 . . 3_666 81.5(7) ?
  O8 O7 O10 . . 3_666 73.3(8) ?
  O8 O7 O11 . . 1_455 99.5(8) ?
  O8 O7 O12 . . 3_666 139.8(7) ?
  O8 O7 O13 . . 3_666 60.7(6) ?
  O9 O7 O10 3_666 . 3_666 68.1(6) ?
  O9 O7 O11 3_666 . 1_455 104.2(6) ?
  O9 O7 O12 3_666 . 3_666 61.8(6) ?
  O9 O7 O13 3_666 . 3_666 53.8(5) ?
  O10 O7 O11 3_666 . 1_455 169.9(9) ?
  O10 O7 O12 3_666 . 3_666 104.6(8) ?
  O10 O7 O13 3_666 . 3_666 108.1(8) ?
  O11 O7 O12 1_455 . 3_666 76.0(7) ?
  O11 O7 O13 1_455 . 3_666 61.8(6) ?
  O12 O7 O13 3_666 . 3_666 83.3(7) ?
  U1 O8 U2 . . . 105.7(6) ?
  U1 O8 As . . . 144.5(9) ?
  U1 O8 P . . . 144.5(9) ?
  U1 O8 O2 . . . 54.5(6) ?
  U1 O8 O3 . . . 108.3(8) ?
  U1 O8 O4 . . . 38.3(5) ?
  U1 O8 O6 . . . 97.4(7) ?
  U1 O8 O7 . . . 36.1(4) ?
  U1 O8 O9 . . . 114.8(7) ?
  U1 O8 O11 . . . 161.4(10) ?
  U1 O8 O13 . . . 133.6(9) ?
  U1 O8 O13 . . 3_666 50.7(5) ?
  U2 O8 As . . . 103.5(10) ?
  U2 O8 P . . . 103.5(10) ?
  U2 O8 O2 . . . 51.4(6) ?
  U2 O8 O3 . . . 35.2(5) ?
  U2 O8 O4 . . . 100.7(6) ?
  U2 O8 O6 . . . 33.8(4) ?
  U2 O8 O7 . . . 105.5(7) ?
  U2 O8 O9 . . . 111.8(9) ?
  U2 O8 O11 . . . 62.2(6) ?
  U2 O8 O13 . . . 119.2(8) ?
  U2 O8 O13 . . 3_666 156.4(8) ?
  As O8 P . . . 0 ?
  As O8 O2 . . . 151.7(13) ?
  As O8 O3 . . . 107.2(9) ?
  As O8 O4 . . . 116.1(10) ?
  As O8 O6 . . . 95.6(10) ?
  As O8 O7 . . . 146.4(10) ?
  As O8 O9 . . . 33.4(5) ?
  As O8 O11 . . . 41.6(6) ?
  As O8 O13 . . . 34.1(5) ?
  As O8 O13 . . 3_666 98.9(7) ?
  P O8 O2 . . . 151.7(13) ?
  P O8 O3 . . . 107.2(9) ?
  P O8 O4 . . . 116.1(10) ?
  P O8 O6 . . . 95.6(10) ?
  P O8 O7 . . . 146.4(10) ?
  P O8 O9 . . . 33.4(5) ?
  P O8 O11 . . . 41.6(6) ?
  P O8 O13 . . . 34.1(5) ?
  P O8 O13 . . 3_666 98.9(7) ?
  O2 O8 O3 . . . 61.4(6) ?
  O2 O8 O4 . . . 64.7(6) ?
  O2 O8 O6 . . . 56.5(8) ?
  O2 O8 O7 . . . 61.7(8) ?
  O2 O8 O9 . . . 135.3(10) ?
  O2 O8 O11 . . . 113.0(9) ?
  O2 O8 O13 . . . 162.4(9) ?
  O2 O8 O13 . . 3_666 105.0(9) ?
  O3 O8 O4 . . . 125.3(7) ?
  O3 O8 O6 . . . 69.0(7) ?
  O3 O8 O7 . . . 87.7(8) ?
  O3 O8 O9 . . . 132.9(10) ?
  O3 O8 O11 . . . 70.6(8) ?
  O3 O8 O13 . . . 102.2(7) ?
  O3 O8 O13 . . 3_666 141.5(11) ?
  O4 O8 O6 . . . 74.9(7) ?
  O4 O8 O7 . . . 74.4(7) ?
  O4 O8 O9 . . . 82.7(7) ?
  O4 O8 O11 . . . 126.4(11) ?
  O4 O8 O13 . . . 132.4(7) ?
  O4 O8 O13 . . 3_666 61.9(6) ?
  O6 O8 O7 . . . 117.9(7) ?
  O6 O8 O9 . . . 87.0(8) ?
  O6 O8 O11 . . . 64.5(8) ?
  O6 O8 O13 . . . 126.3(10) ?
  O6 O8 O13 . . 3_666 136.6(7) ?
  O7 O8 O9 . . . 139.1(8) ?
  O7 O8 O11 . . . 156.0(9) ?
  O7 O8 O13 . . . 114.3(9) ?
  O7 O8 O13 . . 3_666 56.2(6) ?
  O9 O8 O11 . . . 62.4(8) ?
  O9 O8 O13 . . . 59.9(6) ?
  O9 O8 O13 . . 3_666 83.2(7) ?
  O11 O8 O13 . . . 62.8(7) ?
  O11 O8 O13 . . 3_666 140.4(8) ?
  O13 O8 O13 . . 3_666 83.8(6) ?
  Pb O9 Pb . . 3_665 104.2(6) ?
  Pb O9 As . . . 137.5(10) ?
  Pb O9 P . . . 137.5(10) ?
  Pb O9 O7 . . 3_666 51.4(5) ?
  Pb O9 O8 . . . 166.3(9) ?
  Pb O9 O9 . . 3_665 55.6(5) ?
  Pb O9 O11 . . . 127.6(9) ?
  Pb O9 O12 . . . 50.8(5) ?
  Pb O9 O13 . . . 108.6(7) ?
  Pb O9 As 3_665 . . 115.3(9) ?
  Pb O9 P 3_665 . . 115.3(9) ?
  Pb O9 O7 3_665 . 3_666 152.9(7) ?
  Pb O9 O8 3_665 . . 88.1(7) ?
  Pb O9 O9 3_665 . 3_665 48.6(4) ?
  Pb O9 O11 3_665 . . 97.8(7) ?
  Pb O9 O12 3_665 . . 113.0(8) ?
  Pb O9 O13 3_665 . . 147.1(8) ?
  As O9 P . . . 0 ?
  As O9 O7 . . 3_666 91.6(8) ?
  As O9 O8 . . . 34.6(6) ?
  As O9 O9 . . 3_665 159.0(11) ?
  As O9 O11 . . . 34.9(7) ?
  As O9 O12 . . . 97.4(8) ?
  As O9 O13 . . . 33.0(5) ?
  P O9 O7 . . 3_666 91.6(8) ?
  P O9 O8 . . . 34.6(6) ?
  P O9 O9 . . 3_665 159.0(11) ?
  P O9 O11 . . . 34.9(7) ?
  P O9 O12 . . . 97.4(8) ?
  P O9 O13 . . . 33.0(5) ?
  O7 O9 O8 3_666 . . 115.2(8) ?
  O7 O9 O9 3_666 . 3_665 106.0(7) ?
  O7 O9 O11 3_666 . . 106.8(7) ?
  O7 O9 O12 3_666 . . 63.6(6) ?
  O7 O9 O13 3_666 . . 59.0(6) ?
  O8 O9 O9 . . 3_665 136.4(8) ?
  O8 O9 O11 . . . 54.6(7) ?
  O8 O9 O12 . . . 129.7(8) ?
  O8 O9 O13 . . . 59.5(6) ?
  O9 O9 O11 3_665 . . 126.0(10) ?
  O9 O9 O12 3_665 . . 81.0(7) ?
  O9 O9 O13 3_665 . . 164.1(9) ?
  O11 O9 O12 . . . 76.9(7) ?
  O11 O9 O13 . . . 60.0(7) ?
  O12 O9 O13 . . . 86.9(7) ?
  Pb O10 O3 . . 2_646 133.1(9) ?
  Pb O10 O4 . . 3_565 125.5(10) ?
  Pb O10 O6 . . 2_645 67.5(8) ?
  Pb O10 O7 . . 3_666 48.1(5) ?
  Pb O10 O10 . . 4_555 109.0(10) ?
  Pb O10 O12 . . 1_455 121.7(10) ?
  O3 O10 O4 2_646 . 3_565 101.3(9) ?
  O3 O10 O6 2_646 . 2_645 115.7(9) ?
  O3 O10 O7 2_646 . 3_666 85.7(8) ?
  O3 O10 O10 2_646 . 4_555 58.2(8) ?
  O3 O10 O12 2_646 . 1_455 83.3(10) ?
  O4 O10 O6 3_565 . 2_645 90.5(8) ?
  O4 O10 O7 3_565 . 3_666 169.9(10) ?
  O4 O10 O10 3_565 . 4_555 97.4(8) ?
  O4 O10 O12 3_565 . 1_455 56.2(6) ?
  O6 O10 O7 2_645 . 3_666 93.0(9) ?
  O6 O10 O10 2_645 . 4_555 57.6(8) ?
  O6 O10 O12 2_645 . 1_455 145.4(10) ?
  O7 O10 O10 3_666 . 4_555 92.5(8) ?
  O7 O10 O12 3_666 . 1_455 118.2(10) ?
  O10 O10 O12 4_555 . 1_455 129.2(12) ?
  U1 O11 U2 1_655 . . 105.1(6) ?
  U1 O11 As 1_655 . . 148.9(10) ?
  U1 O11 P 1_655 . . 148.9(10) ?
  U1 O11 O1 1_655 . . 54.9(6) ?
  U1 O11 O3 1_655 . . 95.6(7) ?
  U1 O11 O4 1_655 . 1_655 38.0(5) ?
  U1 O11 O6 1_655 . . 110.2(8) ?
  U1 O11 O7 1_655 . 1_655 36.8(5) ?
  U1 O11 O8 1_655 . . 157.9(11) ?
  U1 O11 O9 1_655 . . 138.1(10) ?
  U1 O11 O13 1_655 . . 117.9(7) ?
  U1 O11 O13 1_655 . 3_766 50.4(5) ?
  U2 O11 As . . . 102.8(10) ?
  U2 O11 P . . . 102.8(10) ?
  U2 O11 O1 . . . 51.4(6) ?
  U2 O11 O3 . . . 33.1(4) ?
  U2 O11 O4 . . 1_655 110.5(7) ?
  U2 O11 O6 . . . 35.3(5) ?
  U2 O11 O7 . . 1_655 95.3(6) ?
  U2 O11 O8 . . . 61.4(6) ?
  U2 O11 O9 . . . 111.6(8) ?
  U2 O11 O13 . . . 118.1(10) ?
  U2 O11 O13 . . 3_766 151.4(7) ?
  As O11 P . . . 0 ?
  As O11 O1 . . . 154.1(13) ?
  As O11 O3 . . . 100.5(11) ?
  As O11 O4 . . 1_655 138.1(11) ?
  As O11 O6 . . . 100.4(9) ?
  As O11 O7 . . 1_655 127.3(11) ?
  As O11 O8 . . . 41.7(7) ?
  As O11 O9 . . . 33.8(6) ?
  As O11 O13 . . . 33.7(5) ?
  As O11 O13 . . 3_766 98.9(8) ?
  P O11 O1 . . . 154.1(13) ?
  P O11 O3 . . . 100.5(11) ?
  P O11 O4 . . 1_655 138.1(11) ?
  P O11 O6 . . . 100.4(9) ?
  P O11 O7 . . 1_655 127.3(11) ?
  P O11 O8 . . . 41.7(7) ?
  P O11 O9 . . . 33.8(6) ?
  P O11 O13 . . . 33.7(5) ?
  P O11 O13 . . 3_766 98.9(8) ?
  O1 O11 O3 . . . 57.7(8) ?
  O1 O11 O4 . . 1_655 64.6(8) ?
  O1 O11 O6 . . . 60.4(6) ?
  O1 O11 O7 . . 1_655 62.4(6) ?
  O1 O11 O8 . . . 112.5(10) ?
  O1 O11 O9 . . . 147.6(10) ?
  O1 O11 O13 . . . 149.8(11) ?
  O1 O11 O13 . . 3_766 105.1(8) ?
  O3 O11 O4 . . 1_655 121.3(8) ?
  O3 O11 O6 . . . 68.5(7) ?
  O3 O11 O7 . . 1_655 70.4(7) ?
  O3 O11 O8 . . . 63.4(8) ?
  O3 O11 O9 . . . 126.2(10) ?
  O3 O11 O13 . . . 97.7(9) ?
  O3 O11 O13 . . 3_766 124.3(8) ?
  O4 O11 O6 1_655 . . 92.8(9) ?
  O4 O11 O7 1_655 . 1_655 74.8(7) ?
  O4 O11 O8 1_655 . . 159.6(10) ?
  O4 O11 O9 1_655 . . 107.8(9) ?
  O4 O11 O13 1_655 . . 131.1(8) ?
  O4 O11 O13 1_655 . 3_766 61.4(6) ?
  O6 O11 O7 . . 1_655 121.1(7) ?
  O6 O11 O8 . . . 69.9(8) ?
  O6 O11 O9 . . . 89.9(7) ?
  O6 O11 O13 . . . 131.0(10) ?
  O6 O11 O13 . . 3_766 154.2(11) ?
  O7 O11 O8 1_655 . . 123.0(11) ?
  O7 O11 O9 1_655 . . 149.0(8) ?
  O7 O11 O13 1_655 . . 94.4(7) ?
  O7 O11 O13 1_655 . 3_766 56.4(5) ?
  O8 O11 O9 . . . 63.0(8) ?
  O8 O11 O13 . . . 62.3(7) ?
  O8 O11 O13 . . 3_766 135.0(9) ?
  O9 O11 O13 . . . 60.0(6) ?
  O9 O11 O13 . . 3_766 96.8(7) ?
  O13 O11 O13 . . 3_766 72.8(6) ?
  Pb O12 O4 . . 1_655 127.7(8) ?
  Pb O12 O4 . . 3_665 63.2(6) ?
  Pb O12 O7 . . 3_666 46.5(5) ?
  Pb O12 O9 . . . 47.1(5) ?
  Pb O12 O10 . . 1_655 115.3(9) ?
  Pb O12 O12 . . 3_765 105.4(7) ?
  Pb O12 O13 . . 3_766 126.3(10) ?
  O4 O12 O4 1_655 . 3_665 125.3(8) ?
  O4 O12 O7 1_655 . 3_666 127.8(8) ?
  O4 O12 O9 1_655 . . 85.6(7) ?
  O4 O12 O10 1_655 . 1_655 114.2(9) ?
  O4 O12 O12 1_655 . 3_765 53.8(6) ?
  O4 O12 O13 1_655 . 3_766 58.5(5) ?
  O4 O12 O7 3_665 . 3_666 98.6(7) ?
  O4 O12 O9 3_665 . . 103.9(7) ?
  O4 O12 O10 3_665 . 1_655 67.7(8) ?
  O4 O12 O12 3_665 . 3_765 71.5(7) ?
  O4 O12 O13 3_665 . 3_766 166.8(10) ?
  O7 O12 O9 3_666 . . 54.6(6) ?
  O7 O12 O10 3_666 . 1_655 107.5(9) ?
  O7 O12 O12 3_666 . 3_765 149.2(8) ?
  O7 O12 O13 3_666 . 3_766 85.6(8) ?
  O9 O12 O10 . . 1_655 160.0(10) ?
  O9 O12 O12 . . 3_765 98.5(8) ?
  O9 O12 O13 . . 3_766 88.7(8) ?
  O10 O12 O12 1_655 . 3_765 95.8(10) ?
  O10 O12 O13 1_655 . 3_766 99.1(8) ?
  O12 O12 O13 3_765 . 3_766 110.8(8) ?
  U1 O13 As 3_666 . . 137.7(8) ?
  U1 O13 P 3_666 . . 137.7(8) ?
  U1 O13 O4 3_666 . 3_666 36.3(4) ?
  U1 O13 O7 3_666 . 3_666 39.1(4) ?
  U1 O13 O8 3_666 . . 145.8(8) ?
  U1 O13 O8 3_666 . 3_666 51.0(4) ?
  U1 O13 O9 3_666 . . 104.5(7) ?
  U1 O13 O11 3_666 . . 147.8(10) ?
  U1 O13 O11 3_666 . 3_766 50.4(5) ?
  U1 O13 O12 3_666 . 3_766 104.2(7) ?
  U1 O13 O13 3_666 . 3_766 95.9(6) ?
  As O13 P . . . 0 ?
  As O13 O4 . . 3_666 167.1(9) ?
  As O13 O7 . . 3_666 99.8(8) ?
  As O13 O8 . . . 35.5(6) ?
  As O13 O8 . . 3_666 109.8(7) ?
  As O13 O9 . . . 33.1(5) ?
  As O13 O11 . . . 34.9(5) ?
  As O13 O11 . . 3_766 131.0(11) ?
  As O13 O12 . . 3_766 118.1(8) ?
  As O13 O13 . . 3_766 86.3(8) ?
  P O13 O4 . . 3_666 167.1(9) ?
  P O13 O7 . . 3_666 99.8(8) ?
  P O13 O8 . . . 35.5(6) ?
  P O13 O8 . . 3_666 109.8(7) ?
  P O13 O9 . . . 33.1(5) ?
  P O13 O11 . . . 34.9(5) ?
  P O13 O11 . . 3_766 131.0(11) ?
  P O13 O12 . . 3_766 118.1(8) ?
  P O13 O13 . . 3_766 86.3(8) ?
  O4 O13 O7 3_666 . 3_666 75.4(6) ?
  O4 O13 O8 3_666 . . 138.5(10) ?
  O4 O13 O8 3_666 . 3_666 57.3(5) ?
  O4 O13 O9 3_666 . . 138.6(7) ?
  O4 O13 O11 3_666 . . 157.9(7) ?
  O4 O13 O11 3_666 . 3_766 57.5(6) ?
  O4 O13 O12 3_666 . 3_766 70.4(6) ?
  O4 O13 O13 3_666 . 3_766 104.8(6) ?
  O7 O13 O8 3_666 . . 123.7(7) ?
  O7 O13 O8 3_666 . 3_666 63.1(6) ?
  O7 O13 O9 3_666 . . 67.1(6) ?
  O7 O13 O11 3_666 . . 113.3(9) ?
  O7 O13 O11 3_666 . 3_766 61.8(6) ?
  O7 O13 O12 3_666 . 3_766 139.2(7) ?
  O7 O13 O13 3_666 . 3_766 83.8(7) ?
  O8 O13 O8 . . 3_666 96.2(7) ?
  O8 O13 O9 . . . 60.6(7) ?
  O8 O13 O11 . . . 54.9(7) ?
  O8 O13 O11 . . 3_766 162.1(9) ?
  O8 O13 O12 . . 3_766 96.8(7) ?
  O8 O13 O13 . . 3_766 113.1(7) ?
  O8 O13 O9 3_666 . . 89.3(7) ?
  O8 O13 O11 3_666 . . 144.7(7) ?
  O8 O13 O11 3_666 . 3_766 101.1(6) ?
  O8 O13 O12 3_666 . 3_766 112.5(9) ?
  O8 O13 O13 3_666 . 3_766 144.8(7) ?
  O9 O13 O11 . . . 60.1(7) ?
  O9 O13 O11 . . 3_766 114.5(9) ?
  O9 O13 O12 . . 3_766 150.9(8) ?
  O9 O13 O13 . . 3_766 88.5(7) ?
  O11 O13 O11 . . 3_766 107.2(8) ?
  O11 O13 O12 . . 3_766 92.5(7) ?
  O11 O13 O13 . . 3_766 58.1(6) ?
  O11 O13 O12 3_766 . 3_766 81.1(7) ?
  O11 O13 O13 3_766 . 3_766 49.1(5) ?
  O12 O13 O13 3_766 . 3_766 84.1(7) ?

loop_
 _geom_torsion_atom_site_label_1
 _geom_torsion_atom_site_label_2
 _geom_torsion_atom_site_label_3
 _geom_torsion_atom_site_label_4
 _geom_torsion_site_symmetry_1
 _geom_torsion_site_symmetry_2
 _geom_torsion_site_symmetry_3
 _geom_torsion_site_symmetry_4
 _geom_torsion
 _geom_torsion_publ_flag
 ? ? ? ? ? ? ? ? ? ?

loop_
 _geom_hbond_atom_site_label_D
 _geom_hbond_atom_site_label_H
 _geom_hbond_atom_site_label_A
 _geom_hbond_site_symmetry_D
 _geom_hbond_site_symmetry_H
 _geom_hbond_site_symmetry_A
 _geom_hbond_distance_DH
 _geom_hbond_distance_HA
 _geom_hbond_distance_DA
 _geom_hbond_angle_DHA
 _geom_hbond_publ_flag
 ? ? ? ? ? ? ? ? ? ? ?


#=======================================================================

# 11. STRUCTURE-FACTOR LIST

loop_
 _refln_index_h
 _refln_index_k
 _refln_index_l
 _refln_F_squared_calc
 _refln_F_squared_meas
 _refln_F_squared_sigma
 _refln_observed_status
 ? ? ? ? ? ? ?

loop_
 _twin_refln_datum_id
 _twin_refln_individual_id
 _twin_refln_index_h
 _twin_refln_index_k
 _twin_refln_index_l
 _twin_refln_F_squared_calc
 _twin_refln_F_squared_meas
 _twin_refln_F_squared_sigma
 _twin_refln_include_status
         1    1   1   0   0  28509.20  25351.90    973.55 o
         2    1   2   0   0 188618.00 192576.00   1774.50 o
         3    1   3   0   0  17194.30  16921.40   1136.02 o
         4    2  -4   0   3  28348.40  33543.00   2087.30 o
         4    1   4   0   0  28348.40  33543.00   2087.30 o
         5    1   5   0   0  16614.60  15097.50   1465.09 o
         6    1   6   0   0  12687.50  13844.40   1200.47 o
         7    1   7   0   0  11425.60  12314.40   1474.72 o
         8    2  -8   0   6   7420.40   8592.77   1440.16 o
         8    1   8   0   0   7420.40   8592.77   1440.16 o
         9    1   9   0   0    694.24   1585.63    808.02 <
        10    1   1   1   0  33227.60  37085.20   2138.69 o
        11    1   2   1   0   5080.99   5640.99    260.94 o
        12    1   3   1   0    694.17    611.43    194.36 <
        13    2  -4   1   3  56873.50  46383.70   2358.75 o
        13    1   4   1   0  56873.50  46383.70   2358.75 o
        14    1   5   1   0   4149.78   3981.73    437.65 o
        15    1   6   1   0  73488.40  72361.60   2250.97 o
        16    1   7   1   0    781.88   1053.15    360.57 <
        17    2  -8   1   6  15963.40  18247.50   1386.58 o
        17    1   8   1   0  15963.40  18247.50   1386.58 o
        18    1   9   1   0    544.63    890.40    801.87 <
        19    1   1   2   0   1775.45   2269.23    170.71 o
        20    1   2   2   0  14534.80  15278.30    454.88 o
        21    1   3   2   0   1245.30   1438.32    211.70 o
        22    2  -4   2   3   5725.33   5332.50    482.76 o
        22    1   4   2   0   5725.33   5332.50    482.76 o
        23    1   5   2   0    746.48    895.24    266.80 o
        24    1   6   2   0      4.19    498.37    216.48 <
        25    1   7   2   0   1235.92   1317.60    388.11 o
        26    2  -8   2   6   2460.75   2140.02    516.68 o
        26    1   8   2   0   2460.75   2140.02    516.68 o
        27    1   1   3   0 127940.00 161433.00   8480.76 o
        28    1   2   3   0  33757.10  35573.00    623.24 o
        29    1   3   3   0    679.26    944.93    203.86 o
        30    2  -4   3   3   1838.98   2181.66    308.16 o
        30    1   4   3   0   1838.98   2181.66    308.16 o
        31    1   5   3   0   8272.47   7217.79    770.34 o
        32    1   6   3   0  14073.70  12295.50    933.63 o
        33    1   7   3   0     45.37    530.34    379.70 <
        34    2  -8   3   6   1915.33   2168.26    543.94 o
        34    1   8   3   0   1915.33   2168.26    543.94 o
        35    2   0   4   0 117940.00 158438.00   8097.43 o
        35    1   0   4   0 117940.00 158438.00   8097.43 o
        36    1   1   4   0    733.47    836.47    107.36 o
        37    1   2   4   0  13486.00  15599.70    447.30 o
        38    1   3   4   0  17044.00  16947.90    745.10 o
        39    2  -4   4   3  15135.40  15017.60    752.26 o
        39    1   4   4   0  15135.40  15017.60    752.26 o
        40    1   5   4   0  67211.80  66062.80   2782.94 o
        41    1   6   4   0   1035.47    967.50    269.40 o
        42    1   7   4   0  47081.30  50083.60   2208.45 o
        43    2  -8   4   6   1806.27   2024.69    655.50 <
        43    1   8   4   0   1806.27   2024.69    655.50 <
        44    1   1   5   0 230034.00 302145.00  15469.80 o
        45    1   2   5   0    509.25    382.39    108.67 o
        46    1   3   5   0  46675.40  47900.30   1045.87 o
        47    2  -4   5   3    835.54    763.61    173.31 o
        47    1   4   5   0    835.54    763.61    173.31 o
        48    1   5   5   0    105.18    451.91    253.49 <
        49    1   6   5   0   3354.17   3375.37    544.39 o
        50    1   7   5   0  10491.00  11347.00   1294.04 o
        51    2  -8   5   6   1699.92   1972.47    584.19 o
        51    1   8   5   0   1699.92   1972.47    584.19 o
        52    2   0   6   0  24846.50  34738.70   1973.28 o
        52    1   0   6   0  24846.50  34738.70   1973.28 o
        53    1   1   6   0  30629.10  37295.70   2190.65 o
        54    1   2   6   0   1866.74   2329.62    267.71 o
        55    1   3   6   0  97363.70  91658.80   2349.62 o
        56    2  -4   6   3  18042.70  18019.20    812.98 o
        56    1   4   6   0  18042.70  18019.20    812.98 o
        57    1   5   6   0  23334.20  22602.70   1268.18 o
        58    1   6   6   0   3117.97   3010.92    581.86 o
        59    1   7   6   0   6208.03   6259.06   1077.49 o
        60    2  -8   6   6    947.21   2185.35    898.55 <
        60    1   8   6   0    947.21   2185.35    898.55 <
        61    1   1   7   0   8085.41   9953.19    395.21 o
        62    1   2   7   0  35108.00  44391.10   2609.44 o
        63    1   3   7   0  20978.70  21058.50    865.39 o
        64    2  -4   7   3   2331.69   2216.95    275.37 o
        64    1   4   7   0   2331.69   2216.95    275.37 o
        65    1   5   7   0  17366.10  15894.80   1163.20 o
        66    1   6   7   0  19719.20  20603.20   1709.28 o
        67    1   7   7   0   2122.50   2298.74    669.20 o
        68    2  -8   7   6   2902.10   3331.16   1168.84 <
        68    1   8   7   0   2902.10   3331.16   1168.84 <
        69    2   0   8   0 216442.00 293230.00  14851.90 o
        69    1   0   8   0 216442.00 293230.00  14851.90 o
        70    1   1   8   0   5034.80   5429.01    334.51 o
        71    1   2   8   0  32157.00  38829.90    703.99 o
        72    1   3   8   0    512.57    511.94    157.22 o
        73    2  -4   8   3   5565.62   5854.96    505.18 o
        73    1   4   8   0   5565.62   5854.96    505.18 o
        74    1   5   8   0  10822.20  11178.60   1064.68 o
        75    1   6   8   0    622.88    879.54    380.32 <
        76    1   7   8   0   3996.63   4387.65    940.69 o
        77    2  -8   8   6    916.29   2335.55   1392.73 <
        77    1   8   8   0    916.29   2335.55   1392.73 <
        78    1   1   9   0   4160.20   4733.55    308.97 o
        79    1   2   9   0  61780.00  75107.70   4272.03 o
        80    1   3   9   0   9216.58  10464.10    642.83 o
        81    2  -4   9   3  63061.90  60622.90   1774.69 o
        81    1   4   9   0  63061.90  60622.90   1774.69 o
        82    1   5   9   0   2405.77   2215.51    360.36 o
        83    1   6   9   0  28723.50  31396.90   1815.87 o
        84    1   7   9   0    150.30   1562.37    590.94 <
        85    2   0  10   0  54867.80  69282.10   4003.73 o
        85    1   0  10   0  54867.80  69282.10   4003.73 o
        86    1   1  10   0  19155.70  22221.00    607.99 o
        87    1   2  10   0  66224.50  76700.00   4454.57 o
        88    1   3  10   0  11374.20  11264.20    926.90 o
        89    2  -4  10   3  50325.40  53846.80   1725.14 o
        89    1   4  10   0  50325.40  53846.80   1725.14 o
        90    1   5  10   0    227.70    965.15    267.28 o
        91    1   6  10   0    954.12   1991.60    598.93 o
        92    1   7  10   0   1530.06   1490.69    583.14 <
        93    1   1  11   0  15891.10  18231.80    592.74 o
        94    1   2  11   0  64767.40  72633.70   4329.83 o
        95    1   3  11   0   2078.82   2640.03    532.99 o
        96    2  -4  11   3  37160.30  37125.40   2247.30 o
        96    1   4  11   0  37160.30  37125.40   2247.30 o
        97    1   5  11   0   8167.44   7845.04    851.22 o
        98    1   6  11   0   2684.11   2717.34    671.12 o
        99    1   7  11   0      7.58    704.25    592.76 <
       100    2   0  12   0    455.63    953.93    252.00 o
       100    1   0  12   0    455.63    953.93    252.00 o
       101    1   1  12   0    419.75    600.63    143.56 o
       102    1   2  12   0   1043.20    942.33    210.93 o
       103    1   3  12   0   2982.68   2824.47    485.29 o
       104    2  -4  12   3    931.97   1690.11    490.82 o
       104    1   4  12   0    931.97   1690.11    490.82 o
       105    1   5  12   0   3297.56   3571.27    692.50 o
       106    1   6  12   0     49.21    998.74    570.43 <
       107    1   1  13   0   8787.73  10853.40    536.23 o
       108    1   2  13   0  22829.10  27364.30    908.59 o
       109    1   3  13   0  21837.00  23980.20   1366.71 o
       110    2  -4  13   3   9917.30   9688.10   1212.79 o
       110    1   4  13   0   9917.30   9688.10   1212.79 o
       111    1   5  13   0   6548.32   7129.39   1009.83 o
       112    1   6  13   0     18.16    441.01    440.32 <
       113    2   0  14   0   4419.83   5892.50    514.66 o
       113    1   0  14   0   4419.83   5892.50    514.66 o
       114    1   1  14   0  28449.50  31875.40    874.58 o
       115    1   2  14   0   6270.37   6753.89    550.71 o
       116    1   3  14   0  76607.00  77012.50   2654.33 o
       117    2  -4  14   3  21515.90  21515.30   1560.58 o
       117    1   4  14   0  21515.90  21515.30   1560.58 o
       118    1   5  14   0  20154.90  17935.60   1697.65 o
       119    1   6  14   0   1057.73   2289.13    694.53 o
       120    1   1  15   0  42387.90  47710.20    603.97 o
       121    1   2  15   0   5100.21   6243.70    556.50 o
       122    1   3  15   0  32343.10  37986.00   1550.61 o
       123    2  -4  15   3    721.98    873.21    338.49 <
       123    1   4  15   0    721.98    873.21    338.49 <
       124    1   5  15   0   2433.46   2254.75    492.98 o
       125    1   6  15   0    670.17    304.87    399.13 <
       126    2   0  16   0   2024.02   2290.98    380.80 o
       126    1   0  16   0   2024.02   2290.98    380.80 o
       127    1   1  16   0    153.83    359.42    125.00 <
       128    1   2  16   0    281.43    581.87    264.61 <
       129    1   3  16   0   3063.43   3339.91    530.50 o
       130    2  -4  16   3    951.80   1333.42    453.13 <
       130    1   4  16   0    951.80   1333.42    453.13 <
       131    1   5  16   0   8685.18   9140.51   1318.56 o
       132    1   1  17   0   2958.27   3342.60    374.71 o
       133    1   2  17   0  24992.30  27011.00   1132.25 o
       134    1   3  17   0   3846.99   3370.32    581.88 o
       135    2  -4  17   3   8927.31   9059.73   1015.14 o
       135    1   4  17   0   8927.31   9059.73   1015.14 o
       136    1   5  17   0   3280.31   2883.81    867.36 o
       137    2   0  18   0   4479.17   3965.59    604.78 o
       137    1   0  18   0   4479.17   3965.59    604.78 o
       138    1   1  18   0   7548.33   8313.95    658.68 o
       139    1   2  18   0  13248.00  14014.60    829.34 o
       140    1   3  18   0  14681.20  16004.40   1257.92 o
       141    2  -4  18   3  12884.30  15613.00   1881.63 o
       141    1   4  18   0  12884.30  15613.00   1881.63 o
       142    1   5  18   0   2536.96   5117.77   1529.46 o
       143    1   1  19   0   5674.44   5835.10    587.53 o
       144    1   2  19   0  10988.40  11070.90    760.40 o
       145    1   3  19   0   1790.98   2079.08    433.99 o
       146    2  -4  19   3  21930.00  24266.80   1948.42 o
       146    1   4  19   0  21930.00  24266.80   1948.42 o
       147    2   0  20   0  76906.20  79617.80   4046.29 o
       147    1   0  20   0  76906.20  79617.80   4046.29 o
       148    1   1  20   0   1859.21   2063.47    408.13 o
       149    1   2  20   0  22029.40  20979.80   1258.92 o
       150    1   3  20   0   3372.59   3579.12    763.27 o
       151    2  -4  20   3   3881.63   3293.28    854.86 o
       151    1   4  20   0   3881.63   3293.28    854.86 o
       152    1   1  21   0     25.95   1067.66    447.27 <
       153    1   2  21   0    703.45   1504.84    440.28 o
       154    1   3  21   0   3169.65   3309.58   1120.23 <
       155    2  -4  21   3   2887.79   2461.31   1142.07 <
       155    1   4  21   0   2887.79   2461.31   1142.07 <
       156    2   0  22   0    213.05   1138.24    564.33 <
       156    1   0  22   0    213.05   1138.24    564.33 <
       157    1   1  22   0   2889.05   2865.34    606.76 o
       158    1   2  22   0    987.00   1783.40    656.97 <
       159    1   1  23   0  19685.20  21895.80   1936.55 o
       160    1  -9   0   1   4071.35   5242.81   1294.96 o
       161    2   8   0  -5  17751.20  18107.10   2639.15 o
       161    1  -8   0   1  17751.20  18107.10   2639.15 o
       162    1  -7   0   1    965.10   1245.12    363.27 o
       163    1  -6   0   1  11704.00   8991.82    895.77 o
       164    1  -5   0   1   4115.28   4092.68    536.11 o
       165    2   4   0  -2 244412.00 229519.00   6083.03 o
       165    1  -4   0   1 244412.00 229519.00   6083.03 o
       166    1  -3   0   1  23296.80  22933.70   1026.75 o
       167    1  -2   0   1 328378.00 324559.00   3631.92 o
       168    1  -1   0   1  55011.20  50380.60   1222.07 o
       169    1   1   0   1  10370.80   9945.61    719.48 o
       170    1   2   0   1   1742.60   1598.34    392.95 o
       171    1   3   0   1  78927.00  83835.50   1751.81 o
       172    2  -4   0   4   6597.72   6991.30    753.35 o
       172    1   4   0   1   6597.72   6991.30    753.35 o
       173    1   5   0   1    857.73    836.04    301.67 <
       174    1   6   0   1  13685.80  13488.40   1493.82 o
       175    1   7   0   1    940.25   1716.15    630.73 <
       176    2  -8   0   7  42578.60  45266.10   3225.14 o
       176    1   8   0   1  42578.60  45266.10   3225.14 o
       177    1  -9   1   1    801.64    917.69    466.30 <
       178    2   8   1  -5  18012.90  16830.10   1363.86 o
       178    1  -8   1   1  18012.90  16830.10   1363.86 o
       179    1  -7   1   1    379.32    902.67    306.23 <
       180    1  -6   1   1  19480.70  18174.30   1144.34 o
       181    1  -5   1   1  11898.10  10867.20    609.01 o
       182    2   4   1  -2  27385.90  25707.80   1045.28 o
       182    1  -4   1   1  27385.90  25707.80   1045.28 o
       183    1  -3   1   1  33581.90  33643.40    792.08 o
       184    1  -2   1   1  24259.00  22806.50    610.90 o
       185    1  -1   1   1    928.43    654.00     69.06 o
       186    2   0   1   1  38704.70  43418.10   1637.04 o
       186    1   0   1   1  38704.70  43418.10   1637.04 o
       187    1   1   1   1   8591.04   7103.46    442.89 o
       188    1   2   1   1 138168.00 132646.00   2612.58 o
       189    1   3   1   1   4504.07   4241.68    380.04 o
       190    2  -4   1   4  74578.20  70747.90   2001.63 o
       190    1   4   1   1  74578.20  70747.90   2001.63 o
       191    1   5   1   1   8532.06   8158.01    705.01 o
       192    1   6   1   1   7170.23   7898.38    879.86 o
       193    1   7   1   1     19.66    245.55    235.77 <
       194    2  -8   1   7   1154.45    745.23    377.04 <
       194    1   8   1   1   1154.45    745.23    377.04 <
       195    1  -9   2   1    286.52    694.72    434.80 <
       196    2   8   2  -5    475.30   1095.28    368.97 <
       196    1  -8   2   1    475.30   1095.28    368.97 <
       197    1  -7   2   1     19.25    322.43    252.87 <
       198    1  -6   2   1    882.68    735.96    228.60 <
       199    1  -5   2   1    887.92   1148.64    197.29 o
       200    2   4   2  -2   5563.34   4838.05    379.94 o
       200    1  -4   2   1   5563.34   4838.05    379.94 o
       201    1  -3   2   1   1908.53   2025.74    205.78 o
       202    1  -2   2   1   4226.34   3232.95    220.68 o
       203    1  -1   2   1   3293.86   3287.33    171.52 o
       204    2   0   2   1  38634.90  44051.90   2496.99 o
       204    1   0   2   1  38634.90  44051.90   2496.99 o
       205    1   1   2   1    174.98    214.88     94.25 <
       206    1   2   2   1   3523.16   2786.44    298.80 o
       207    1   3   2   1   9686.65   9325.52    649.37 o
       208    2  -4   2   4   2672.37   2718.48    340.45 o
       208    1   4   2   1   2672.37   2718.48    340.45 o
       209    1   5   2   1     17.67    392.22    205.53 <
       210    1   6   2   1   4407.17   4926.96    717.72 o
       211    1   7   2   1     15.60    138.75    170.11 <
       212    2  -8   2   7   1447.38   2014.55    497.62 o
       212    1   8   2   1   1447.38   2014.55    497.62 o
       213    1  -9   3   1   5389.71   5902.58   2080.50 <
       214    2   8   3  -5    467.19    775.19    406.02 <
       214    1  -8   3   1    467.19    775.19    406.02 <
       215    1  -7   3   1   1234.53   1785.26    430.54 o
       216    1  -6   3   1   5163.88   4465.86    543.95 o
       217    1  -5   3   1  27216.70  25418.00   1082.16 o
       218    2   4   3  -2   1064.90   1094.51    179.96 o
       218    1  -4   3   1   1064.90   1094.51    179.96 o
       219    1  -3   3   1 153702.00 159564.00   9556.39 o
       220    1  -2   3   1  44785.20  47087.60    376.85 o
       221    1  -1   3   1   3453.42   4143.08    210.93 o
       222    2   0   3   1   2039.46   2190.37    127.58 o
       222    1   0   3   1   2039.46   2190.37    127.58 o
       223    1   1   3   1   8498.35   7947.87    385.19 o
       224    1   2   3   1  68033.60  67438.50   1550.65 o
       225    1   3   3   1   4756.40   4132.27    422.48 o
       226    2  -4   3   4   7855.83   7499.27    666.53 o
       226    1   4   3   1   7855.83   7499.27    666.53 o
       227    1   5   3   1   7467.01   6826.31    699.29 o
       228    1   6   3   1   3714.82   3815.35    607.97 o
       229    1   7   3   1   5234.15   5932.04    864.91 o
       230    2  -8   3   7   1986.06   2451.65    573.33 o
       230    1   8   3   1   1986.06   2451.65    573.33 o
       231    1  -9   4   1  20379.70  25049.50   4210.56 o
       232    2   8   4  -5   4200.35   5231.22    726.81 o
       232    1  -8   4   1   4200.35   5231.22    726.81 o
       233    1  -7   4   1  14326.80  12795.80   1151.47 o
       234    1  -6   4   1    934.91   1067.22    294.61 o
       235    1  -5   4   1  11638.90  10901.30    654.07 o
       236    2   4   4  -2  45183.40  41855.10   1363.30 o
       236    1  -4   4   1  45183.40  41855.10   1363.30 o
       237    1  -3   4   1  67154.30  71634.30    236.45 o
       238    1  -2   4   1   5327.11   5541.39    270.61 o
       239    1  -1   4   1   4901.97   5516.11    220.41 o
       240    2   0   4   1  20638.00  24671.00   1408.21 o
       240    1   0   4   1  20638.00  24671.00   1408.21 o
       241    1   1   4   1 124354.00 143640.00   7955.96 o
       242    1   2   4   1   2157.09   2257.36    267.76 o
       243    1   3   4   1 209810.00 209317.00   2909.97 o
       244    2  -4   4   4  14504.60  14131.80    833.76 o
       244    1   4   4   1  14504.60  14131.80    833.76 o
       245    1   5   4   1  27356.20  25295.80   1457.30 o
       246    1   6   4   1   2067.96   2178.64    396.15 o
       247    1   7   4   1      7.67    233.56    247.09 <
       248    2  -8   4   7   3847.79   4917.20    931.35 o
       248    1   8   4   1   3847.79   4917.20    931.35 o
       249    2   8   5  -5   1033.49   1476.65    435.65 o
       249    1  -8   5   1   1033.49   1476.65    435.65 o
       250    1  -6   5   1    329.77    550.83    209.90 <
       251    2   4   5  -2    143.84    127.95    105.74 <
       251    1  -4   5   1    143.84    127.95    105.74 <
       252    1  -3   5   1 220640.00 228951.00  13634.70 o
       253    1  -2   5   1   4709.16   5535.46    325.40 o
       254    1  -1   5   1 230555.00 319610.00  15888.80 o
       255    2   0   5   1     96.64    156.99     68.17 <
       255    1   0   5   1     96.64    156.99     68.17 <
       256    1   1   5   1  43038.10  48355.70   2812.60 o
       257    1   2   5   1   3740.10   3433.27    346.04 o
       258    1   3   5   1   1555.86   1569.95    255.10 o
       259    2  -4   5   4   1728.24   1599.24    270.68 o
       259    1   4   5   1   1728.24   1599.24    270.68 o
       260    1   5   5   1  13009.30  12678.00   1097.02 o
       261    1   6   5   1    406.99    552.34    333.93 <
       262    1   7   5   1  32289.90  35293.00   2031.82 o
       263    2  -8   5   7    945.81   1318.74    834.93 <
       263    1   8   5   1    945.81   1318.74    834.93 <
       264    2   8   6  -5   3044.04   3634.52    685.62 o
       264    1  -8   6   1   3044.04   3634.52    685.62 o
       265    1  -7   6   1  44937.50  44217.20   1974.53 o
       266    1  -6   6   1     14.63    287.92    177.89 <
       267    1  -5   6   1  60392.40  57521.70   1976.56 o
       268    2   4   6  -2  10702.60  10305.60    572.38 o
       268    1  -4   6   1  10702.60  10305.60    572.38 o
       269    1  -3   6   1    329.20    487.30    139.71 o
       270    1  -2   6   1    364.75    720.30    182.54 o
       271    1  -1   6   1  42200.80  51683.90   2867.02 o
       272    2   0   6   1  27655.10  33886.40   1888.67 o
       272    1   0   6   1  27655.10  33886.40   1888.67 o
       273    1   1   6   1  35216.30  40032.50   2342.22 o
       274    1   2   6   1   7419.83   7512.13    399.95 o
       275    1   3   6   1  20694.60  20505.80    846.86 o
       276    2  -4   6   4   3412.90   3260.90    385.62 o
       276    1   4   6   1   3412.90   3260.90    385.62 o
       277    1   5   6   1  27989.10  27815.30   1640.27 o
       278    1   6   6   1    545.54   1174.21    363.61 <
       279    1   7   6   1  12050.30  12243.10   1246.42 o
       280    2  -8   6   7    394.70   1491.79    656.15 <
       280    1   8   6   1    394.70   1491.79    656.15 <
       281    2   8   7  -5    512.57   2638.33    695.84 o
       281    1  -8   7   1    512.57   2638.33    695.84 o
       282    1  -7   7   1   3926.80   4071.87    624.54 o
       283    1  -6   7   1   2959.15   3202.55    497.00 o
       284    1  -5   7   1   2950.07   3720.44    554.11 o
       285    2   4   7  -2    583.21   1007.21    195.72 o
       285    1  -4   7   1    583.21   1007.21    195.72 o
       286    1  -3   7   1   5306.71   6084.38    353.93 o
       287    1  -2   7   1  40806.90  47170.90    145.37 o
       288    1  -1   7   1  43569.30  51138.90   2905.51 o
       289    2   0   7   1     31.99    181.59     74.72 <
       289    1   0   7   1     31.99    181.59     74.72 <
       290    1   1   7   1  84848.90  95803.10   5437.80 o
       291    1   2   7   1  35932.00  37947.30    929.52 o
       292    1   3   7   1   1282.37   1145.78    185.96 o
       293    2  -4   7   4  14399.30  13349.90    826.90 o
       293    1   4   7   1  14399.30  13349.90    826.90 o
       294    1   5   7   1  17628.70  17347.30   1058.83 o
       295    1   6   7   1   1136.72   1750.48    518.16 o
       296    1   7   7   1   1853.42   2757.83    798.08 o
       297    2  -8   7   7    802.45   5937.93   2144.27 <
       297    1   8   7   1    802.45   5937.93   2144.27 <
       298    2   8   8  -5   2389.39   2883.57    869.93 o
       298    1  -8   8   1   2389.39   2883.57    869.93 o
       299    1  -7   8   1    108.31    533.98    336.08 <
       300    1  -6   8   1   3322.21   3493.16    599.67 o
       301    1  -5   8   1    231.32    213.82    189.61 <
       302    2   4   8  -2  52664.40  54221.10   1311.12 o
       302    1  -4   8   1  52664.40  54221.10   1311.12 o
       303    1  -3   8   1   5056.20   6222.11    410.30 o
       304    1  -2   8   1  48314.20  60491.10   3420.10 o
       305    1  -1   8   1   8730.85  10175.60    318.96 o
       306    2   0   8   1  11772.20  13633.60    346.93 o
       306    1   0   8   1  11772.20  13633.60    346.93 o
       307    1   1   8   1  12455.70  14421.50    336.84 o
       308    1   2   8   1    332.17    454.67    158.59 <
       309    1   3   8   1  27681.60  28712.00    883.08 o
       310    2  -4   8   4   6497.40   5802.06    473.42 o
       310    1   4   8   1   6497.40   5802.06    473.42 o
       311    1   5   8   1    928.86    754.80    272.99 <
       312    1   6   8   1   1901.95   3048.19    775.69 o
       313    1   7   8   1    680.98   1457.58    673.22 <
       314    2  -8   8   7   9419.25  10907.50   2793.58 o
       314    1   8   8   1   9419.25  10907.50   2793.58 o
       315    2   8   9  -5  23182.10  26172.30   3780.16 o
       315    1  -8   9   1  23182.10  26172.30   3780.16 o
       316    1  -7   9   1    710.59    395.29    360.56 <
       317    1  -6   9   1  52374.40  53605.20   2020.05 o
       318    1  -5   9   1   1501.86   1190.18    261.11 o
       319    2   4   9  -2  27268.80  26461.60   1089.93 o
       319    1  -4   9   1  27268.80  26461.60   1089.93 o
       320    1  -3   9   1   2648.83   2820.20    272.77 o
       321    1  -2   9   1   2292.45   2748.46    298.06 o
       322    1  -1   9   1  16212.60  19145.60    376.27 o
       323    2   0   9   1  53157.60  65932.90   3661.46 o
       323    1   0   9   1  53157.60  65932.90   3661.46 o
       324    1   1   9   1  19453.50  21593.90    391.45 o
       325    1   2   9   1  34653.70  34986.90   1046.00 o
       326    1   3   9   1    649.51    661.39    174.94 o
       327    2  -4   9   4  44461.70  42578.00   1465.79 o
       327    1   4   9   1  44461.70  42578.00   1465.79 o
       328    1   5   9   1   1644.89   1635.86    382.01 o
       329    1   6   9   1  22944.30  24790.90   2295.91 o
       330    1   7   9   1    460.55    316.72    316.26 <
       331    2   8  10  -5   3801.60   7347.24   2026.79 o
       331    1  -8  10   1   3801.60   7347.24   2026.79 o
       332    1  -7  10   1   6114.31   6720.39    948.08 o
       333    1  -6  10   1   3980.22   4408.17    772.94 o
       334    1  -5  10   1   8886.80   8218.02    611.23 o
       335    2   4  10  -2  34721.60  38829.90   1093.48 o
       335    1  -4  10   1  34721.60  38829.90   1093.48 o
       336    1  -3  10   1   6736.81   7862.41    442.58 o
       337    1  -2  10   1  92407.90 117162.00   6370.03 o
       338    1  -1  10   1  25539.50  31160.30   1837.35 o
       339    2   0  10   1 217208.00 262419.00  14235.00 o
       339    1   0  10   1 217208.00 262419.00  14235.00 o
       340    1   1  10   1   3837.52   4154.69    301.34 o
       341    1   2  10   1  30940.10  31532.80   1178.84 o
       342    1   3  10   1  18153.40  17174.20   1158.84 o
       343    2  -4  10   4  32072.60  27441.00   1514.57 o
       343    1   4  10   1  32072.60  27441.00   1514.57 o
       344    1   5  10   1   2396.51   1462.10    500.58 <
       345    1   6  10   1  36797.40  37056.80   2876.42 o
       346    1   7  10   1   8937.85   9532.30   1570.63 o
       347    1  -7  11   1   2593.82   2478.26    702.69 o
       348    1  -6  11   1  38788.40  39376.50   2224.84 o
       349    1  -5  11   1   3772.22   4042.46    510.34 o
       350    2   4  11  -2  13197.20  14299.10    826.15 o
       350    1  -4  11   1  13197.20  14299.10    826.15 o
       351    1  -3  11   1  22454.60  27225.60    840.33 o
       352    1  -2  11   1  17404.70  20417.10    655.23 o
       353    1  -1  11   1   3663.12   4050.91    281.64 o
       354    2   0  11   1  20238.80  22224.90    806.07 o
       354    1   0  11   1  20238.80  22224.90    806.07 o
       355    1   1  11   1  20131.90  21274.50    603.58 o
       356    1   2  11   1   1225.69   1374.19    252.93 o
       357    1   3  11   1    440.09    567.50    393.65 <
       358    2  -4  11   4  17807.70  15831.40   1329.49 o
       358    1   4  11   1  17807.70  15831.40   1329.49 o
       359    1   5  11   1   3346.88   2353.59    568.80 o
       360    1   6  11   1  15679.80  16424.80   1907.56 o
       361    1   7  11   1    397.58    649.91    665.47 <
       362    1  -7  12   1   1674.35   2020.67    723.67 <
       363    1  -6  12   1    183.80    267.04    270.19 <
       364    1  -5  12   1    603.26    261.22    200.69 <
       365    2   4  12  -2    401.04    664.51    264.83 <
       365    1  -4  12   1    401.04    664.51    264.83 <
       366    1  -3  12   1   2127.53   2971.56    416.63 o
       367    1  -2  12   1    533.76    466.44    156.97 <
       368    1  -1  12   1    376.23    570.79    130.05 o
       369    2   0  12   1   1904.87   1719.84    242.01 o
       369    1   0  12   1   1904.87   1719.84    242.01 o
       370    1   1  12   1   3130.63   3744.35    329.93 o
       371    1   2  12   1    272.67    427.09    160.91 <
       372    1   3  12   1   8156.89   7075.66    994.98 o
       373    2  -4  12   4     72.52    243.82    256.20 <
       373    1   4  12   1     72.52    243.82    256.20 <
       374    1   5  12   1   1579.46   2223.97    645.63 o
       375    1   6  12   1    282.92    453.66    345.74 <
       376    1   7  12   1    404.04   3184.52   1575.05 <
       377    1  -7  13   1   1587.36   2069.96   1047.19 <
       378    1  -6  13   1  14306.10  16615.30   1751.16 o
       379    1  -5  13   1    635.79   1003.38    371.48 <
       380    2   4  13  -2   3363.12   3253.59    458.81 o
       380    1  -4  13   1   3363.12   3253.59    458.81 o
       381    1  -3  13   1  10705.40  13480.30    802.00 o
       382    1  -2  13   1   9866.36  12216.50    538.43 o
       383    1  -1  13   1  49072.40  53419.80    573.68 o
       384    2   0  13   1   6169.17   7302.50    460.49 o
       384    1   0  13   1   6169.17   7302.50    460.49 o
       385    1   1  13   1  39407.20  42011.80    760.05 o
       386    1   2  13   1    379.60    806.29    270.33 <
       387    1   3  13   1      5.46    135.13    161.76 <
       388    2  -4  13   4   2739.61   3426.77    764.48 o
       388    1   4  13   1   2739.61   3426.77    764.48 o
       389    1   5  13   1   8833.73   7384.81   1098.91 o
       390    1   6  13   1   4093.20   4668.83   1115.64 o
       391    1  -6  14   1    548.39    320.09    270.51 <
       392    1  -5  14   1  51694.20  51038.10   2235.38 o
       393    2   4  14  -2   5751.36   5907.12    655.98 o
       393    1  -4  14   1   5751.36   5907.12    655.98 o
       394    1  -3  14   1     65.23    701.27    217.09 <
       395    1  -2  14   1   7423.74   7492.42    524.73 o
       396    1  -1  14   1  35048.20  35892.20    914.41 o
       397    2   0  14   1  49057.60  53281.00    950.01 o
       397    1   0  14   1  49057.60  53281.00    950.01 o
       398    1   1  14   1  19450.00  19857.70    695.60 o
       399    1   2  14   1  11150.30  10550.20    973.56 o
       400    1   3  14   1  10657.90  10444.80   1071.40 o
       401    2  -4  14   4   7267.87   6679.73   1098.13 o
       401    1   4  14   1   7267.87   6679.73   1098.13 o
       402    1   5  14   1  26991.90  24033.80   2052.16 o
       403    1   6  14   1   3609.78   3695.95    906.96 o
       404    1  -6  15   1   1510.38   1753.08    568.56 <
       405    1  -5  15   1   9208.32  10601.50   1388.18 o
       406    2   4  15  -2    358.19    494.15    208.55 <
       406    1  -4  15   1    358.19    494.15    208.55 <
       407    1  -3  15   1  31469.60  35421.60    984.03 o
       408    1  -2  15   1   2381.36   3016.01    370.91 o
       409    1  -1  15   1  90268.70  90508.10   1521.89 o
       410    2   0  15   1     66.21    120.75    111.44 <
       410    1   0  15   1     66.21    120.75    111.44 <
       411    1   1  15   1  52593.70  49919.50   1471.45 o
       412    1   2  15   1   2172.10   2314.10    453.03 o
       413    1   3  15   1      0.79    932.29    418.74 <
       414    2  -4  15   4    402.70    678.51    346.96 <
       414    1   4  15   1    402.70    678.51    346.96 <
       415    1   5  15   1  17046.90  17438.00   1962.68 o
       416    1  -6  16   1     17.32   1048.76    644.74 <
       417    1  -5  16   1   4036.27   5532.29    916.09 o
       418    2   4  16  -2    883.96    843.00    276.96 <
       418    1  -4  16   1    883.96    843.00    276.96 <
       419    1  -3  16   1   5248.46   6378.04    570.53 o
       420    1  -2  16   1   2190.99   2758.33    376.14 o
       421    1  -1  16   1     15.73    215.03    124.39 <
       422    2   0  16   1   9115.07   8929.97    656.34 o
       422    1   0  16   1   9115.07   8929.97    656.34 o
       423    1   1  16   1  13433.20  12829.90    751.44 o
       424    1   2  16   1    521.30   1334.80    588.67 <
       425    1   3  16   1  20265.70  19460.10   1520.59 o
       426    2  -4  16   4   1436.16   2123.59    546.72 o
       426    1   4  16   1   1436.16   2123.59    546.72 o
       427    1   5  16   1   5696.74   4863.79   1036.65 o
       428    1  -5  17   1   1032.65   1339.88    453.69 <
       429    2   4  17  -2   3156.05   3546.42    684.38 o
       429    1  -4  17   1   3156.05   3546.42    684.38 o
       430    1  -3  17   1   4733.85   6215.96    581.29 o
       431    1  -2  17   1   9738.43   9690.73    812.10 o
       432    1  -1  17   1   4718.67   4803.21    428.65 o
       433    2   0  17   1  11308.70  10428.40    697.40 o
       433    1   0  17   1  11308.70  10428.40    697.40 o
       434    1   1  17   1  11912.50  12373.70    850.15 o
       435    1   2  17   1    334.97    349.87    223.19 <
       436    1   3  17   1    363.82   1711.99    536.71 <
       437    2  -4  17   4   3419.45   2767.24    594.07 o
       437    1   4  17   1   3419.45   2767.24    594.07 o
       438    1   5  17   1   4579.90   2598.16    793.61 o
       439    1  -5  18   1  11677.20  14350.90   1875.12 o
       440    2   4  18  -2   7310.97   8891.68   1118.59 o
       440    1  -4  18   1   7310.97   8891.68   1118.59 o
       441    1  -3  18   1    469.32    627.62    236.79 <
       442    1  -2  18   1  16018.40  16968.70    971.68 o
       443    1  -1  18   1   9320.67  10506.40    810.28 o
       444    2   0  18   1  45937.80  45475.40   1463.64 o
       444    1   0  18   1  45937.80  45475.40   1463.64 o
       445    1   1  18   1   1745.10   1485.95    328.01 o
       446    1   2  18   1   7605.28   6316.83    837.49 o
       447    1   3  18   1     19.28    757.26    438.36 <
       448    2  -4  18   4   4866.68   4145.46   1052.52 o
       448    1   4  18   1   4866.68   4145.46   1052.52 o
       449    1  -5  19   1   1715.22   1902.53    721.73 <
       450    2   4  19  -2   9972.61  10848.20   1276.87 o
       450    1  -4  19   1   9972.61  10848.20   1276.87 o
       451    1  -3  19   1   1744.96   2564.84    523.64 o
       452    1  -2  19   1      0.07    411.26    251.94 <
       453    1  -1  19   1   5900.17   6187.92    666.80 o
       454    2   0  19   1   9554.14   9989.54   1004.94 o
       454    1   0  19   1   9554.14   9989.54   1004.94 o
       455    1   1  19   1   3345.41   2635.74    456.53 o
       456    1   2  19   1  19416.90  18315.90   1487.66 o
       457    1   3  19   1    131.38   1007.16    394.32 <
       458    2  -4  19   4  24642.70  24375.90   3556.12 o
       458    1   4  19   1  24642.70  24375.90   3556.12 o
       459    2   4  20  -2  30825.10  22502.80   3413.42 o
       459    1  -4  20   1  30825.10  22502.80   3413.42 o
       460    1  -3  20   1   1079.81    717.78    318.19 <
       461    1  -2  20   1  34247.10  36260.90   1667.00 o
       462    1  -1  20   1   4325.29   4179.19    686.32 o
       463    2   0  20   1   8668.79   8763.82    988.58 o
       463    1   0  20   1   8668.79   8763.82    988.58 o
       464    1   1  20   1    192.84    645.89    378.73 <
       465    1   2  20   1   1194.89   1058.47    360.28 <
       466    1   3  20   1   2182.67   2167.07    578.94 o
       467    2  -4  20   4    143.65   1060.28    847.86 <
       467    1   4  20   1    143.65   1060.28    847.86 <
       468    2   4  21  -2   1851.37   1121.56    689.41 <
       468    1  -4  21   1   1851.37   1121.56    689.41 <
       469    1  -3  21   1     13.81    667.58    560.56 <
       470    1  -2  21   1   5993.02   6829.77   1063.83 o
       471    1  -1  21   1   8409.29   9195.61   1028.95 o
       472    2   0  21   1    682.11    932.23    351.81 <
       472    1   0  21   1    682.11    932.23    351.81 <
       473    1   1  21   1   7436.06   7092.33    954.63 o
       474    1   2  21   1  14595.20  12558.00   1551.46 o
       475    1   3  21   1    690.66   1239.95    602.41 <
       476    1  -2  22   1   1363.50   2432.12    890.60 <
       477    1  -1  22   1   3214.89   5236.19   1248.52 o
       478    2   0  22   1   3298.62   3077.79    563.68 o
       478    1   0  22   1   3298.62   3077.79    563.68 o
       479    1   1  22   1   3202.14   4065.56    854.80 o
       480    1   2  22   1    848.63    894.78    345.81 <
       481    1  -1  23   1  11080.10  14969.20   2851.17 o
       482    2   0  23   1   1110.96    526.25    355.83 <
       482    1   0  23   1   1110.96    526.25    355.83 <
       483    1   1  23   1   4040.63   2950.54    909.69 o
       484    1  -9   0   2     14.96    314.58    356.87 <
       485    2   8   0  -4  26551.20  25084.20   2269.87 o
       485    1  -8   0   2  26551.20  25084.20   2269.87 o
       486    1  -7   0   2   6488.74   5773.55    668.05 o
       487    1  -6   0   2  84065.80  74592.00   2788.47 o
       488    1  -5   0   2  21426.30  19422.30   1045.57 o
       489    2   4   0  -1  94160.60  90281.60   2162.30 o
       489    1  -4   0   2  94160.60  90281.60   2162.30 o
       490    1  -3   0   2   2111.47   2042.35    237.11 o
       491    1  -2   0   2  70289.80  71009.20    786.11 o
       492    1  -1   0   2  62391.90  61528.90   1428.90 o
       493    2   0   0   2 183878.00 160149.00   5205.26 o
       493    1   0   0   2 183878.00 160149.00   5205.26 o
       494    1   1   0   2     82.66     76.92     86.02 <
       495    1   2   0   2   9103.01   8423.36   1111.49 o
       496    1   3   0   2  14350.40  14071.40   2338.60 o
       497    2  -4   0   5  99191.10  98722.20   3105.70 o
       497    1   4   0   2  99191.10  98722.20   3105.70 o
       498    1   5   0   2   2158.76   2546.21    620.74 o
       499    1   6   0   2  98776.20 100272.00   4228.48 o
       500    1   7   0   2  13518.30  14329.00   1763.02 o
       501    2  -8   0   8  13779.20  14507.60   2196.34 o
       501    1   8   0   2  13779.20  14507.60   2196.34 o
       502    1  -9   1   2    871.69   1951.12    633.53 <
       503    2   8   1  -4  20127.00  18890.00   1261.53 o
       503    1  -8   1   2  20127.00  18890.00   1261.53 o
       504    1  -7   1   2   4492.06   3858.74    444.57 o
       505    1  -6   1   2  51489.20  48434.80   1451.27 o
       506    1  -5   1   2    192.41    186.93    114.34 <
       507    2   4   1  -1   7168.60   7447.61    331.38 o
       507    1  -4   1   2   7168.60   7447.61    331.38 o
       508    1  -3   1   2  10435.40   9772.36    386.21 o
       509    1  -2   1   2  85636.80  82818.20   1273.53 o
       510    1  -1   1   2   7476.93   7465.16    274.82 o
       511    2   0   1   2 241721.00 231780.00   4119.62 o
       511    1   0   1   2 241721.00 231780.00   4119.62 o
       512    1   1   1   2  28817.60  26076.00    985.24 o
       513    1   2   1   2  30319.10  30118.50    937.23 o
       514    1   3   1   2    506.79    496.82    249.87 <
       515    2  -4   1   5  24826.40  25462.20   1014.27 o
       515    1   4   1   2  24826.40  25462.20   1014.27 o
       516    1   5   1   2   7843.21   7726.93    856.61 o
       517    1   6   1   2   4070.19   3837.53    683.16 o
       518    1   7   1   2    898.47    951.72    337.96 <
       519    2  -8   1   8   2249.39   2272.81    615.29 o
       519    1   8   1   2   2249.39   2272.81    615.29 o
       520    1  -9   2   2      6.91    310.16    309.67 <
       521    2   8   2  -4    298.20    387.14    256.85 <
       521    1  -8   2   2    298.20    387.14    256.85 <
       522    1  -7   2   2    478.72    558.26    235.07 <
       523    1  -6   2   2   4283.83   4156.01    332.36 o
       524    1  -5   2   2    435.74    551.80    120.67 o
       525    2   4   2  -1  20481.90  18371.80    686.72 o
       525    1  -4   2   2  20481.90  18371.80    686.72 o
       526    1  -3   2   2    789.53    771.03    102.69 o
       527    1  -2   2   2  15408.70  14941.60    397.99 o
       528    1  -1   2   2   2712.01   2672.93    192.96 o
       529    2   0   2   2    606.23    625.74    138.55 o
       529    1   0   2   2    606.23    625.74    138.55 o
       530    1   1   2   2    316.37    280.39    123.92 <
       531    1   2   2   2   4102.04   3956.00    386.55 o
       532    1   3   2   2     41.01    149.37    144.55 <
       533    2  -4   2   5   2442.21   2479.20    353.94 o
       533    1   4   2   2   2442.21   2479.20    353.94 o
       534    1   5   2   2    138.93    545.36    245.12 <
       535    1   6   2   2   2563.07   2550.63    495.72 o
       536    1   7   2   2    680.28    943.69    314.56 <
       537    2  -8   2   8   2861.40   3463.22    778.72 o
       537    1   8   2   2   2861.40   3463.22    778.72 o
       538    1  -9   3   2   1912.63   2082.47    634.44 o
       539    2   8   3  -4    403.23    749.37    359.40 <
       539    1  -8   3   2    403.23    749.37    359.40 <
       540    1  -7   3   2  17748.00  16583.00   1013.49 o
       541    1  -6   3   2  17376.00  15691.20    747.97 o
       542    1  -5   3   2   3055.78   2731.71    251.75 o
       543    2   4   3  -1   2337.55   2346.08    204.98 o
       543    1  -4   3   2   2337.55   2346.08    204.98 o
       544    1  -3   3   2     12.91    170.62     83.04 <
       545    1  -2   3   2  36100.80  37947.50    359.68 o
       546    1  -1   3   2  23382.70  24683.10    428.87 o
       547    2   0   3   2  44971.80  52142.10   2966.05 o
       547    1   0   3   2  44971.80  52142.10   2966.05 o
       548    1   1   3   2  53991.00  50857.70   1245.01 o
       549    1   2   3   2  13250.80  12525.90    641.78 o
       550    1   3   3   2   1354.78   1294.85    245.29 o
       551    2  -4   3   5  13253.60  13656.50    805.61 o
       551    1   4   3   2  13253.60  13656.50    805.61 o
       552    1   5   3   2  34458.50  35226.30   1779.14 o
       553    1   6   3   2   2135.93   2062.01    568.69 o
       554    1   7   3   2   9661.49   9617.51   1073.61 o
       555    2  -8   3   8   1791.48   1817.55    683.62 <
       555    1   8   3   2   1791.48   1817.55    683.62 <
       556    1  -9   4   2  12379.40  14542.20   3153.10 o
       557    2   8   4  -4   7270.16   8034.43    813.12 o
       557    1  -8   4   2   7270.16   8034.43    813.12 o
       558    1  -7   4   2  39764.30  38709.00   1762.76 o
       559    1  -6   4   2   7087.93   6811.04    471.91 o
       560    1  -5   4   2  41653.30  38579.80   1205.32 o
       561    2   4   4  -1  17869.30  17601.90    671.42 o
       561    1  -4   4   2  17869.30  17601.90    671.42 o
       562    1  -3   4   2  27781.80  28651.00    666.85 o
       563    1  -2   4   2   5220.42   5850.28    267.80 o
       564    1  -1   4   2 182172.00 186510.00  11132.70 o
       565    2   0   4   2  59929.80  66381.50   3864.07 o
       565    1   0   4   2  59929.80  66381.50   3864.07 o
       566    1   1   4   2  38211.30  33445.00   1206.38 o
       567    1   2   4   2  15101.60  13804.30    706.29 o
       568    1   3   4   2   9372.23  10026.00    658.16 o
       569    2  -4   4   5   5613.84   5577.69    575.02 o
       569    1   4   4   2   5613.84   5577.69    575.02 o
       570    1   5   4   2   7017.06   6260.20    726.93 o
       571    1   6   4   2   9908.24  10877.90   1112.74 o
       572    1   7   4   2   1826.85   2584.43    624.43 o
       573    2  -8   4   8    703.09   4915.33   2131.17 <
       573    1   8   4   2    703.09   4915.33   2131.17 <
       574    2   8   5  -4    969.06   1191.17    447.84 <
       574    1  -8   5   2    969.06   1191.17    447.84 <
       575    1  -7   5   2  22374.90  23502.80   1315.97 o
       576    1  -6   5   2    983.37    936.00    180.54 o
       577    2   4   5  -1    640.56    656.31    155.25 o
       577    1  -4   5   2    640.56    656.31    155.25 o
       578    1  -3   5   2 132595.00 145972.00   8424.39 o
       579    1  -2   5   2   2052.29   2242.25    221.15 o
       580    1  -1   5   2  41518.90  43176.90    439.85 o
       581    2   0   5   2    712.21    746.40    118.66 o
       581    1   0   5   2    712.21    746.40    118.66 o
       582    1   1   5   2   5913.22   5712.05    343.75 o
       583    1   2   5   2   1528.38   1717.41    242.39 o
       584    1   3   5   2  29452.70  27475.40   1245.99 o
       585    2  -4   5   5   1581.22   1254.08    278.11 o
       585    1   4   5   2   1581.22   1254.08    278.11 o
       586    1   5   5   2  53045.70  53547.50   1989.02 o
       587    1   6   5   2   4627.35   5794.46    844.42 o
       588    1   7   5   2  31522.20  34844.80   2075.42 o
       589    1  -9   6   2  20748.90  23309.20   3538.10 o
       590    2   8   6  -4    952.78   1340.86    446.92 <
       590    1  -8   6   2    952.78   1340.86    446.92 <
       591    1  -7   6   2  11534.50  11222.80    885.54 o
       592    1  -6   6   2    144.22    393.22    197.53 <
       593    1  -5   6   2     58.49    198.40    141.54 <
       594    2   4   6  -1  17892.00  17257.70    648.73 o
       594    1  -4   6   2  17892.00  17257.70    648.73 o
       595    1  -3   6   2    178.83    515.10    164.83 <
       596    1  -2   6   2  12084.40  12453.10    488.53 o
       597    1  -1   6   2   1008.37    930.45    127.62 o
       598    2   0   6   2  10792.10  12011.30    326.74 o
       598    1   0   6   2  10792.10  12011.30    326.74 o
       599    1   1   6   2  71132.20  73900.80    589.78 o
       600    1   2   6   2   2377.63   2312.61    277.89 o
       601    1   3   6   2  87825.20  81869.90   2296.46 o
       602    2  -4   6   5   6041.84   4973.87    496.74 o
       602    1   4   6   2   6041.84   4973.87    496.74 o
       603    1   5   6   2   8488.73   8470.40   1041.57 o
       604    1   6   6   2   2507.53   3142.87    733.93 o
       605    1   7   6   2   2945.22   3649.73   1109.02 o
       606    1  -9   7   2    651.61   2624.54   1139.02 <
       607    2   8   7  -4    420.37    312.99    257.14 <
       607    1  -8   7   2    420.37    312.99    257.14 <
       608    1  -7   7   2   1754.59   2454.77    443.55 o
       609    1  -6   7   2  16188.20  16408.10    887.49 o
       610    1  -5   7   2  13819.60  13933.40    751.73 o
       611    2   4   7  -1   3829.24   3541.29    295.99 o
       611    1  -4   7   2   3829.24   3541.29    295.99 o
       612    1  -3   7   2  46245.60  46758.80    934.12 o
       613    1  -2   7   2  36602.70  39278.30    586.45 o
       614    1  -1   7   2    150.88    299.78     92.62 <
       615    2   0   7   2  41950.40  46163.90   2746.30 o
       615    1   0   7   2  41950.40  46163.90   2746.30 o
       616    1   1   7   2  35569.20  35847.80    835.28 o
       617    1   2   7   2   7665.53   7387.68    452.81 o
       618    1   3   7   2    426.45    740.20    182.89 o
       619    2  -4   7   5   9369.70   9005.16    662.41 o
       619    1   4   7   2   9369.70   9005.16    662.41 o
       620    1   5   7   2   4665.32   4455.43    657.86 o
       621    1   6   7   2   3819.10   3603.76    758.24 o
       622    1   7   7   2    663.48    235.79    268.40 <
       623    2   8   8  -4   6993.13   6747.38   1029.41 o
       623    1  -8   8   2   6993.13   6747.38   1029.41 o
       624    1  -7   8   2   4440.92   5101.02    674.29 o
       625    1  -6   8   2  18862.10  17761.90    987.99 o
       626    1  -5   8   2   7835.89   6878.05    567.15 o
       627    2   4   8  -1  16232.40  16387.50    676.12 o
       627    1  -4   8   2  16232.40  16387.50    676.12 o
       628    1  -3   8   2   1965.48   2421.60    235.78 o
       629    1  -2   8   2   7338.68   9125.93    428.53 o
       630    1  -1   8   2  30558.30  34418.30    260.73 o
       631    2   0   8   2  41706.40  45895.80   2719.02 o
       631    1   0   8   2  41706.40  45895.80   2719.02 o
       632    1   1   8   2   4586.93   4884.92    332.11 o
       633    1   2   8   2   6522.28   6048.07    467.08 o
       634    1   3   8   2   1065.31    955.56    178.14 o
       635    2  -4   8   5  14558.70  12592.90    844.47 o
       635    1   4   8   2  14558.70  12592.90    844.47 o
       636    1   5   8   2    396.24   1286.46    508.76 <
       637    1   6   8   2  21786.10  21927.90   1808.98 o
       638    1   7   8   2   1523.35   2902.33    922.42 <
       639    2   8   9  -4  21623.20  25037.90   2806.89 o
       639    1  -8   9   2  21623.20  25037.90   2806.89 o
       640    1  -7   9   2    405.17    286.15    258.79 <
       641    1  -6   9   2  12686.70  13494.20    874.84 o
       642    1  -5   9   2   7431.09   7305.93    551.53 o
       643    2   4   9  -1   3951.33   4291.15    342.56 o
       643    1  -4   9   2   3951.33   4291.15    342.56 o
       644    1  -3   9   2  12510.80  14216.00    476.84 o
       645    1  -2   9   2  11666.40  12835.30    575.83 o
       646    1  -1   9   2   5672.37   6084.38    367.76 o
       647    2   0   9   2  68139.00  74533.00   4398.79 o
       647    1   0   9   2  68139.00  74533.00   4398.79 o
       648    1   1   9   2    369.88    404.75    126.71 <
       649    1   2   9   2  77546.60  79597.70   1404.76 o
       650    1   3   9   2     90.12    209.95    138.88 <
       651    2  -4   9   5  44885.50  38802.10   1680.82 o
       651    1   4   9   2  44885.50  38802.10   1680.82 o
       652    1   5   9   2    122.41    328.97    268.12 <
       653    1   6   9   2    973.72   1830.80    704.13 <
       654    1   7   9   2    993.22    938.54    964.97 <
       655    2   8  10  -4   2190.06   1616.00    751.31 <
       655    1  -8  10   2   2190.06   1616.00    751.31 <
       656    1  -7  10   2    744.73   2322.00    494.26 o
       657    1  -6  10   2  26014.60  25691.80   1543.42 o
       658    1  -5  10   2   6429.72   6139.80    538.28 o
       659    2   4  10  -1 165667.00 170018.00   1628.29 o
       659    1  -4  10   2 165667.00 170018.00   1628.29 o
       660    1  -3  10   2   5142.68   5794.17    367.18 o
       661    1  -2  10   2 122869.00 148612.00   8117.91 o
       662    1  -1  10   2  25349.40  27213.70    636.20 o
       663    2   0  10   2    275.29    504.69    142.67 o
       663    1   0  10   2    275.29    504.69    142.67 o
       664    1   1  10   2    788.86    858.48    141.95 o
       665    1   2  10   2  30355.90  30638.20    979.46 o
       666    1   3  10   2  21470.00  20616.40   1051.83 o
       667    2  -4  10   5  15482.30  11827.00    950.60 o
       667    1   4  10   2  15482.30  11827.00    950.60 o
       668    1   5  10   2   3263.02   3374.77    716.96 o
       669    1   6  10   2  13721.90  13516.20   1828.63 o
       670    1   7  10   2    517.88    664.80    540.53 <
       671    1  -7  11   2   4157.49   4048.50    765.53 o
       672    1  -6  11   2    215.36    233.79    202.87 <
       673    1  -5  11   2    826.80    962.21    293.40 o
       674    2   4  11  -1   2624.20   2897.62    294.56 o
       674    1  -4  11   2   2624.20   2897.62    294.56 o
       675    1  -3  11   2   3800.46   4651.75    303.91 o
       676    1  -2  11   2    533.58    807.82    173.37 o
       677    1  -1  11   2   1086.75   1003.35    181.29 o
       678    2   0  11   2  10672.30  10988.60    578.29 o
       678    1   0  11   2  10672.30  10988.60    578.29 o
       679    1   1  11   2  16949.40  14099.70    740.90 o
       680    1   2  11   2  67341.40  64766.30   1738.51 o
       681    1   3  11   2   1416.30   1377.44    271.95 o
       682    2  -4  11   5  29855.60  26203.80   1865.66 o
       682    1   4  11   2  29855.60  26203.80   1865.66 o
       683    1   5  11   2   7960.84   7516.24   1121.70 o
       684    1   6  11   2    781.30   1325.24    600.96 <
       685    1   7  11   2    304.19   2430.97   1439.62 <
       686    1  -7  12   2   1406.61   2282.26    725.22 <
       687    1  -6  12   2     14.14    232.22    238.99 <
       688    1  -5  12   2    704.67    990.66    289.49 o
       689    2   4  12  -1   2686.21   2778.36    298.65 o
       689    1  -4  12   2   2686.21   2778.36    298.65 o
       690    1  -3  12   2   1798.49   2074.58    243.92 o
       691    1  -2  12   2   2622.55   2627.74    293.67 o
       692    1  -1  12   2   4912.95   5223.59    383.70 o
       693    2   0  12   2      2.49     97.99     96.04 <
       693    1   0  12   2      2.49     97.99     96.04 <
       694    1   1  12   2   1341.78   1248.92    195.61 o
       695    1   2  12   2     13.99    175.07    163.88 <
       696    1   3  12   2   4048.93   2829.73    454.01 o
       697    2  -4  12   5    286.56    327.73    284.11 <
       697    1   4  12   2    286.56    327.73    284.11 <
       698    1   5  12   2   1687.21   1582.13    504.95 <
       699    1   6  12   2    241.34    201.87    251.55 <
       700    1   7  12   2     99.15   1789.56    831.57 <
       701    1  -7  13   2    820.01   1356.57    866.17 <
       702    1  -6  13   2    345.52    852.34    435.56 <
       703    1  -5  13   2  26219.90  27477.00   1330.38 o
       704    2   4  13  -1   1520.50   1731.67    269.33 o
       704    1  -4  13   2   1520.50   1731.67    269.33 o
       705    1  -3  13   2  56411.40  60973.90    953.50 o
       706    1  -2  13   2   2619.99   2356.84    282.14 o
       707    1  -1  13   2   5483.88   6090.90    457.20 o
       708    2   0  13   2    156.91    543.21    205.98 <
       708    1   0  13   2    156.91    543.21    205.98 <
       709    1   1  13   2   4855.36   3976.73    373.78 o
       710    1   2  13   2  18532.80  16994.10   1039.97 o
       711    1   3  13   2   1810.89   1833.11    382.72 o
       712    2  -4  13   5   8786.41   8433.47   1226.27 o
       712    1   4  13   2   8786.41   8433.47   1226.27 o
       713    1   5  13   2   1274.58   1539.96    511.08 <
       714    1   6  13   2     94.43   1293.08   1060.16 <
       715    1  -6  14   2    574.71    455.86    349.14 <
       716    1  -5  14   2    151.99    139.05    167.38 <
       717    2   4  14  -1  31874.90  35906.10   1146.00 o
       717    1  -4  14   2  31874.90  35906.10   1146.00 o
       718    1  -2  14   2  22849.80  25639.30    949.06 o
       719    1  -1  14   2   1161.92   1232.99    236.77 o
       720    2   0  14   2   4585.77   4353.91    446.48 o
       720    1   0  14   2   4585.77   4353.91    446.48 o
       721    1   1  14   2  55976.00  52586.40   1707.39 o
       722    1   2  14   2   4526.78   3658.15    632.34 o
       723    1   3  14   2  79925.80  70989.30   3305.85 o
       724    2  -4  14   5   1035.79   1165.48    522.51 <
       724    1   4  14   2   1035.79   1165.48    522.51 <
       725    1   5  14   2   9281.61   6859.54   1133.04 o
       726    1   6  14   2    146.13    406.65    500.28 <
       727    1  -6  15   2   1192.87   1204.07    608.10 <
       728    1  -5  15   2  41205.80  49382.50   3143.81 o
       729    2   4  15  -1    114.01    429.80    235.68 <
       729    1  -4  15   2    114.01    429.80    235.68 <
       730    1  -3  15   2  76054.40  83601.40   1141.45 o
       731    1  -2  15   2   2357.00   2031.31    331.91 o
       732    1  -1  15   2  18429.80  18823.20    856.42 o
       733    2   0  15   2   4283.62   4068.52    422.06 o
       733    1   0  15   2   4283.62   4068.52    422.06 o
       734    1   1  15   2   1412.64   1608.66    299.87 o
       735    1   2  15   2   5274.17   4307.07    716.39 o
       736    1   3  15   2  10750.20   9844.94   1116.51 o
       737    2  -4  15   5   4592.73   3866.07    890.74 o
       737    1   4  15   2   4592.73   3866.07    890.74 o
       738    1   5  15   2  10050.90   7533.41   1223.82 o
       739    1   6  15   2    234.86   2980.53   1764.54 <
       740    1  -6  16   2    938.59   1021.58    626.45 <
       741    1  -5  16   2   4231.86   3955.98    968.13 o
       742    2   4  16  -1   6071.00   6514.48   1001.49 o
       742    1  -4  16   2   6071.00   6514.48   1001.49 o
       743    1  -3  16   2   1674.99   2145.13    333.86 o
       744    1  -2  16   2   2502.07   1942.98    351.61 o
       745    1  -1  16   2  15965.70  14658.10    804.35 o
       746    2   0  16   2    356.76    464.56    183.60 <
       746    1   0  16   2    356.76    464.56    183.60 <
       747    1   1  16   2  12828.00  11286.10    815.33 o
       748    1   2  16   2   1471.99   1391.29    383.89 o
       749    1   3  16   2   2928.04   3252.28    674.26 o
       750    2  -4  16   5    506.18   1292.06    484.70 <
       750    1   4  16   2    506.18   1292.06    484.70 <
       751    1   5  16   2    230.90    850.90    470.67 <
       752    1  -5  17   2   2535.90   2984.85    848.88 o
       753    2   4  17  -1   1168.75   1172.96    472.95 <
       753    1  -4  17   2   1168.75   1172.96    472.95 <
       754    1  -3  17   2   8809.88  10249.70    839.78 o
       755    1  -2  17   2   1035.19   1354.20    314.63 o
       756    1  -1  17   2     14.84    390.97    221.62 <
       757    2   0  17   2    269.53    805.12    257.10 <
       757    1   0  17   2    269.53    805.12    257.10 <
       758    1   1  17   2   7830.23   7911.55    722.83 o
       759    1   2  17   2  20538.00  17796.90   1724.49 o
       760    1   3  17   2     16.07    243.86    275.42 <
       761    2  -4  17   5  15207.20  11616.90   1428.52 o
       761    1   4  17   2  15207.20  11616.90   1428.52 o
       762    1   5  17   2   2920.29   2211.47   1033.08 <
       763    1  -5  18   2    448.32    999.00    668.20 <
       764    2   4  18  -1  35132.80  42117.60   2403.70 o
       764    1  -4  18   2  35132.80  42117.60   2403.70 o
       765    1  -3  18   2    102.82    348.29    264.94 <
       766    1  -2  18   2  23480.20  25088.20   1316.69 o
       767    1  -1  18   2     88.83    138.55    156.48 <
       768    2   0  18   2     17.50    767.63    268.58 <
       768    1   0  18   2     17.50    767.63    268.58 <
       769    1   1  18   2  10280.20   9549.41   1058.41 o
       770    1   2  18   2   2735.60   2432.00    645.84 o
       771    1   3  18   2  14119.40  11829.00   1379.92 o
       772    2  -4  18   5    937.48   1122.60    433.94 <
       772    1   4  18   2    937.48   1122.60    433.94 <
       773    1  -5  19   2   3195.47   3846.26   1290.32 <
       774    2   4  19  -1   1509.92   2074.69    573.42 o
       774    1  -4  19   2   1509.92   2074.69    573.42 o
       775    1  -3  19   2   3054.05   4835.18    917.32 o
       776    1  -2  19   2   6488.69   7057.20    849.38 o
       777    1  -1  19   2   2611.79   1758.84    419.10 o
       778    2   0  19   2  25872.00  23419.50   1698.30 o
       778    1   0  19   2  25872.00  23419.50   1698.30 o
       779    1   1  19   2    132.98    648.90    313.49 <
       780    1   2  19   2  25696.20  20832.60   1996.36 o
       781    1   3  19   2     20.71    895.42    526.84 <
       782    2  -4  19   5  12937.90  10525.40   1796.14 o
       782    1   4  19   2  12937.90  10525.40   1796.14 o
       783    2   4  20  -1  15937.40  15307.10   2437.54 o
       783    1  -4  20   2  15937.40  15307.10   2437.54 o
       784    1  -3  20   2     18.94    631.22    421.10 <
       785    1  -2  20   2  13331.70  15343.50   1522.95 o
       786    1  -1  20   2   2577.38   2365.21    605.39 o
       787    2   0  20   2  14050.90  13165.30   1253.97 o
       787    1   0  20   2  14050.90  13165.30   1253.97 o
       788    1   1  20   2     20.54    936.67    352.53 <
       789    1   2  20   2     52.78    708.53    517.39 <
       790    1   3  20   2   1913.83   1536.58    641.06 <
       791    2   4  21  -1   1388.13   2482.04    974.85 <
       791    1  -4  21   2   1388.13   2482.04    974.85 <
       792    1  -2  21   2   9910.92  11862.50   1844.70 o
       793    1  -1  21   2      7.76    446.10    302.40 <
       794    2   0  21   2  17115.20  15357.10   1439.36 o
       794    1   0  21   2  17115.20  15357.10   1439.36 o
       795    1   1  21   2   5364.88   4901.92    810.24 o
       796    1   2  21   2    169.75    208.12    262.95 <
       797    1   3  21   2    763.54    373.83    479.12 <
       798    1  -2  22   2   2492.65   2643.90   1322.91 <
       799    1  -1  22   2    862.95   1259.85    750.40 <
       800    2   0  22   2    235.23    791.33    403.61 <
       800    1   0  22   2    235.23    791.33    403.61 <
       801    1   1  22   2   8122.47   8213.65   1329.70 o
       802    1   2  22   2    295.90    274.14    337.49 <
       803    1  -1  23   2   7698.74   8919.70   2218.23 o
       804    1   1  23   2   2837.56   1804.68   1087.86 <
       805    1  -9   0   3   6606.30   7551.85   1374.41 o
       806    2   8   0  -3   9168.72   6910.39   1046.03 o
       806    1  -8   0   3   9168.72   6910.39   1046.03 o
       807    1  -7   0   3    572.07    904.11    386.88 <
       808    1  -6   0   3  54906.00  51562.40   1902.00 o
       809    1  -5   0   3  17038.40  16166.70    901.96 o
       810    2   4   0   0 184152.00 176167.00   3552.99 o
       810    1  -4   0   3 184152.00 176167.00   3552.99 o
       811    1  -3   0   3    570.31    784.23    140.14 o
       812    1  -2   0   3  75287.50  72538.90   1597.02 o
       813    1  -1   0   3  24783.00  21669.40   1075.68 o
       814    2   0   0   3  35671.40  31494.40   1717.81 o
       814    1   0   0   3  35671.40  31494.40   1717.81 o
       815    1   1   0   3    857.33    612.55    208.31 <
       816    1   2   0   3 167584.00 171172.00   3670.81 o
       817    1   3   0   3  56375.70  53486.10   2121.64 o
       818    2  -4   0   6  50810.80  45918.40   3379.84 o
       818    1   4   0   3  50810.80  45918.40   3379.84 o
       819    1   5   0   3  13330.30  11733.80   1476.22 o
       820    1   6   0   3  10314.90   9638.39   1449.13 o
       821    1   7   0   3   1004.53   1303.07    655.10 <
       822    1  -9   1   3     23.07    552.97    365.02 <
       823    2   8   1  -3  16044.90  14905.30   1079.91 o
       823    1  -8   1   3  16044.90  14905.30   1079.91 o
       824    1  -7   1   3   1242.99   1336.97    300.11 o
       825    1  -6   1   3   2316.80   2002.74    252.18 o
       826    1  -5   1   3   1285.36   1578.56    192.63 o
       827    2   4   1   0  45386.80  43086.10   1079.90 o
       827    1  -4   1   3  45386.80  43086.10   1079.90 o
       828    1  -3   1   3  28657.00  28091.20    608.19 o
       829    1  -2   1   3  14256.30  13119.70    464.40 o
       830    1  -1   1   3   2169.82   2005.65    215.66 o
       831    2   0   1   3  44656.00  38975.20   1447.36 o
       831    1   0   1   3  44656.00  38975.20   1447.36 o
       832    1   1   1   3   9102.32   7626.46    588.42 o
       833    1   2   1   3  63729.10  65764.90   1160.67 o
       834    1   3   1   3   1724.22   1447.75    255.69 o
       835    2  -4   1   6  16098.00  15251.20   1585.37 o
       835    1   4   1   3  16098.00  15251.20   1585.37 o
       836    1   5   1   3    155.31    548.97    359.92 <
       837    1   6   1   3   4588.69   4774.81    702.47 o
       838    1   7   1   3    184.29    817.90    376.38 <
       839    1  -9   2   3    451.37    308.29    274.77 <
       840    2   8   2  -3   4422.69   4201.60    566.89 o
       840    1  -8   2   3   4422.69   4201.60    566.89 o
       841    1  -7   2   3     88.59    501.77    210.81 <
       842    1  -6   2   3   8964.16   8305.72    490.54 o
       843    1  -5   2   3    626.78    713.75    124.66 o
       844    2   4   2   0   1356.34   1176.52    140.46 o
       844    1  -4   2   3   1356.34   1176.52    140.46 o
       845    1  -3   2   3    296.93    431.15    103.46 o
       846    1  -2   2   3    117.19    228.52     82.19 <
       847    1  -1   2   3   2558.54   2788.86    226.08 o
       848    2   0   2   3    304.26    355.56    147.15 <
       848    1   0   2   3    304.26    355.56    147.15 <
       849    1   1   2   3    638.63    874.05    227.02 o
       850    1   2   2   3    146.44    384.70    156.34 <
       851    1   3   2   3   2380.17   2317.86    318.30 o
       852    2  -4   2   6   9240.17   8865.27   1022.36 o
       852    1   4   2   3   9240.17   8865.27   1022.36 o
       853    1   5   2   3    916.68    534.05    282.22 <
       854    1   6   2   3   6898.32   7308.56    848.88 o
       855    1   7   2   3    314.90    908.40    496.90 <
       856    1  -9   3   3    910.17   2570.15    808.14 <
       857    2   8   3  -3   2207.46   2930.07    517.91 o
       857    1  -8   3   3   2207.46   2930.07    517.91 o
       858    1  -7   3   3    117.46   1109.08    309.61 o
       859    1  -6   3   3   7544.54   6695.30    450.43 o
       860    1  -5   3   3  13694.20  13177.90    593.71 o
       861    2   4   3   0  11457.90  10505.10    485.56 o
       861    1  -4   3   3  11457.90  10505.10    485.56 o
       862    1  -3   3   3  97519.50 100300.00    451.86 o
       863    1  -2   3   3  11143.80  11335.80    380.55 o
       864    1  -1   3   3   4244.99   4257.61    266.54 o
       865    2   0   3   3  18419.60  16434.40    771.66 o
       865    1   0   3   3  18419.60  16434.40    771.66 o
       866    1   1   3   3  46327.80  42082.80   1479.19 o
       867    1   2   3   3  13072.20  12219.50    842.21 o
       868    1   3   3   3  33155.80  31943.30   1191.74 o
       869    2  -4   3   6  13004.60  11754.10   1166.78 o
       869    1   4   3   3  13004.60  11754.10   1166.78 o
       870    1   5   3   3    178.69   1021.79    376.23 <
       871    1   6   3   3    679.67   1014.66    453.40 <
       872    1   7   3   3   1205.14   2098.21    584.47 o
       873    1  -9   4   3  28028.70  29952.20   4748.71 o
       874    2   8   4  -3   1209.13   1340.96    378.32 o
       874    1  -8   4   3   1209.13   1340.96    378.32 o
       875    1  -6   4   3    572.94    523.77    173.62 <
       876    1  -5   4   3  32350.00  29010.20   1102.96 o
       877    2   4   4   0  22607.30  20716.80    743.77 o
       877    1  -4   4   3  22607.30  20716.80    743.77 o
       878    1  -3   4   3  56578.30  57788.70    879.29 o
       879    1  -2   4   3  35609.90  37368.90    659.51 o
       880    1  -1   4   3   7113.47   6945.33    370.69 o
       881    2   0   4   3  13680.90  14593.60    552.24 o
       881    1   0   4   3  13680.90  14593.60    552.24 o
       882    1   1   4   3  51161.30  50507.90   1257.31 o
       883    1   2   4   3  27200.00  26001.60   1237.73 o
       884    1   3   4   3  72860.60  68828.40   2198.19 o
       885    2  -4   4   6    238.56    680.93    306.56 <
       885    1   4   4   3    238.56    680.93    306.56 <
       886    1   5   4   3    500.20   1391.07    409.67 o
       887    1   6   4   3    148.64    137.51    168.73 <
       888    1   7   4   3  15982.70  16388.30   1675.52 o
       889    1  -9   5   3   8844.20  12924.60   3284.97 o
       890    2   8   5  -3    444.45    913.83    344.16 <
       890    1  -8   5   3    444.45    913.83    344.16 <
       891    1  -7   5   3  40193.00  40163.40   1693.77 o
       892    1  -6   5   3      6.82    321.53    196.71 <
       893    1  -5   5   3  80956.60  75003.20   2097.92 o
       894    2   4   5   0    186.98    247.06    127.35 <
       894    1  -4   5   3    186.98    247.06    127.35 <
       895    1  -3   5   3  71594.30  78761.40   4617.45 o
       896    1  -2   5   3    961.64    924.39    153.69 o
       897    1  -1   5   3   2771.73   2400.46    248.50 o
       898    2   0   5   3    656.80    922.76    159.90 o
       898    1   0   5   3    656.80    922.76    159.90 o
       899    1   1   5   3  45165.00  43579.20   1138.43 o
       900    1   2   5   3   7673.24   7499.36    580.32 o
       901    1   3   5   3  86817.40  82192.60   2555.93 o
       902    2  -4   5   6   7763.48   7560.60    892.06 o
       902    1   4   5   3   7763.48   7560.60    892.06 o
       903    1   5   5   3  40282.70  40986.50   2374.73 o
       904    1   6   5   3    541.40   1926.43    644.62 <
       905    1   7   5   3  11081.50  10660.00   2109.01 o
       906    1  -9   6   3   5240.52   5229.86   1496.82 o
       907    2   8   6  -3   2571.37   2249.19    627.87 o
       907    1  -8   6   3   2571.37   2249.19    627.87 o
       908    1  -7   6   3   6772.23   7149.21    698.57 o
       909    1  -6   6   3   1122.17    937.15    244.38 o
       910    1  -5   6   3   1969.88   2302.44    297.84 o
       911    2   4   6   0   6892.28   6805.82    438.01 o
       911    1  -4   6   3   6892.28   6805.82    438.01 o
       912    1  -3   6   3  31703.00  33792.70    661.32 o
       913    1  -2   6   3   3948.61   4038.78    312.02 o
       914    1  -1   6   3 170740.00 178901.00  10551.60 o
       915    2   0   6   3  17230.70  18427.60    581.46 o
       915    1   0   6   3  17230.70  18427.60    581.46 o
       916    1   1   6   3  74739.50  70800.90   1945.03 o
       917    1   2   6   3  13550.50  13183.10    755.30 o
       918    1   3   6   3    403.47    850.68    286.76 <
       919    2  -4   6   6   1251.40   1705.00    476.68 o
       919    1   4   6   3   1251.40   1705.00    476.68 o
       920    1   5   6   3   1589.06   1222.19    368.32 o
       921    1   6   6   3   4235.90   4107.46    825.84 o
       922    1   7   6   3   1744.66   2620.52   1293.11 <
       923    1  -9   7   3   1395.61   1256.77    723.71 <
       924    2   8   7  -3   1613.34   1958.07    535.00 o
       924    1  -8   7   3   1613.34   1958.07    535.00 o
       925    1  -7   7   3  16543.00  16187.80   1111.31 o
       926    1  -6   7   3   8650.70   8101.32    600.28 o
       927    1  -5   7   3   1910.02   1850.50    297.12 o
       928    2   4   7   0  15313.60  14737.90    724.31 o
       928    1  -4   7   3  15313.60  14737.90    724.31 o
       929    1  -3   7   3  13994.50  14494.30    577.23 o
       930    1  -2   7   3  15285.90  16966.20    580.53 o
       931    1  -1   7   3     35.27    151.08     79.12 <
       932    2   0   7   3   5474.81   6329.62    330.78 o
       932    1   0   7   3   5474.81   6329.62    330.78 o
       933    1   1   7   3  17571.40  14978.50    779.39 o
       934    1   2   7   3  12718.00  12118.80    700.33 o
       935    1   3   7   3     78.45    534.67    241.61 <
       936    2  -4   7   6  17164.00  15341.60   1306.64 o
       936    1   4   7   3  17164.00  15341.60   1306.64 o
       937    1   5   7   3  13889.90  13024.20   1343.49 o
       938    1   6   7   3    596.89    375.00    360.57 <
       939    1   7   7   3   4559.89   3018.64   1442.28 <
       940    1  -9   8   3   3542.96   4010.93   1435.59 <
       941    2   8   8  -3   1650.65   1819.87    639.44 <
       941    1  -8   8   3   1650.65   1819.87    639.44 <
       942    1  -7   8   3     11.10    422.14    289.45 <
       943    1  -6   8   3  13012.10  12119.90    836.81 o
       944    1  -5   8   3   6736.69   5962.38    473.36 o
       945    2   4   8   0  33214.80  37188.40   1189.75 o
       945    1  -4   8   3  33214.80  37188.40   1189.75 o
       946    1  -3   8   3   1251.18   1331.10    220.06 o
       947    1  -2   8   3  22567.40  24975.20    783.91 o
       948    1  -1   8   3    141.45    330.22     95.95 o
       949    2   0   8   3   3629.09   3315.63    292.83 o
       949    1   0   8   3   3629.09   3315.63    292.83 o
       950    1   1   8   3    303.52    381.56    156.91 <
       951    1   2   8   3  20105.20  18483.90    879.82 o
       952    1   3   8   3  12527.30  11104.10    845.55 o
       953    2  -4   8   6   9690.91   8660.88    774.93 o
       953    1   4   8   3   9690.91   8660.88    774.93 o
       954    1   5   8   3    565.90    725.55    389.22 <
       955    1   6   8   3   3650.40   3146.64    871.77 o
       956    2   8   9  -3   9752.87   9331.61   1744.71 o
       956    1  -8   9   3   9752.87   9331.61   1744.71 o
       957    1  -7   9   3   4624.11   3501.81    833.80 o
       958    1  -6   9   3   1672.62   1835.06    374.50 o
       959    1  -5   9   3   2791.38   2532.41    299.20 o
       960    2   4   9   0  18498.80  18925.40   1164.70 o
       960    1  -4   9   3  18498.80  18925.40   1164.70 o
       961    1  -3   9   3    396.74    510.78    162.76 <
       962    1  -2   9   3  61535.80  69881.70   4143.10 o
       963    1  -1   9   3   1064.03   1233.01    150.47 o
       964    2   0   9   3 115352.00 118820.00   1124.62 o
       964    1   0   9   3 115352.00 118820.00   1124.62 o
       965    1   1   9   3   2134.75   2057.57    250.78 o
       966    1   2   9   3  31710.90  31074.60   1089.65 o
       967    1   3   9   3    176.91    377.72    179.77 <
       968    2  -4   9   6   6327.24   7023.43    659.95 o
       968    1   4   9   3   6327.24   7023.43    659.95 o
       969    1   5   9   3   7224.98   6037.33   1081.31 o
       970    1   6   9   3   2251.25   3819.72   1036.91 o
       971    2   8  10  -3  38358.30  44499.90   3727.99 o
       971    1  -8  10   3  38358.30  44499.90   3727.99 o
       972    1  -7  10   3    677.33    964.64    482.57 <
       973    1  -6  10   3  66550.00  65365.90   3330.55 o
       974    1  -5  10   3  12025.10  10441.00    708.57 o
       975    2   4  10   0  21353.50  22311.70   1254.55 o
       975    1  -4  10   3  21353.50  22311.70   1254.55 o
       976    1  -3  10   3     29.55    390.55    202.68 <
       977    1  -2  10   3    178.12    413.85    166.32 <
       978    1  -1  10   3  28487.40  27636.00    901.61 o
       979    2   0  10   3    466.32    712.80    166.69 o
       979    1   0  10   3    466.32    712.80    166.69 o
       980    1   1  10   3   8048.95   7770.07    496.84 o
       981    1   2  10   3   6626.90   6222.88    515.03 o
       982    1   3  10   3   2912.57   2429.85    372.74 o
       983    2  -4  10   6  63580.00  51012.50   2766.42 o
       983    1   4  10   3  63580.00  51012.50   2766.42 o
       984    1   5  10   3     11.10    441.50    374.41 <
       985    1   6  10   3  40380.60  37659.90   3239.47 o
       986    2   8  11  -3   2451.93   2937.99   1078.91 <
       986    1  -8  11   3   2451.93   2937.99   1078.91 <
       987    1  -7  11   3   2022.08   2470.26    681.83 o
       988    1  -6  11   3   5710.06   5633.82    977.14 o
       989    1  -5  11   3    351.93    205.03    114.30 <
       990    2   4  11   0   5409.19   4324.81    416.82 o
       990    1  -4  11   3   5409.19   4324.81    416.82 o
       991    1  -3  11   3  21590.50  20554.20    905.41 o
       992    1  -2  11   3  65145.50  71033.70    967.44 o
       993    1  -1  11   3    124.88    288.77    114.27 <
       994    2   0  11   3  82976.90  80567.60   1789.90 o
       994    1   0  11   3  82976.90  80567.60   1789.90 o
       995    1   1  11   3  20864.20  18202.70    852.90 o
       996    1   2  11   3   1727.58   1341.88    282.82 o
       997    1   3  11   3   4852.32   3718.18    500.56 o
       998    2  -4  11   6   8101.51   8088.58   1203.16 o
       998    1   4  11   3   8101.51   8088.58   1203.16 o
       999    1   5  11   3   3489.43   3371.24    805.10 o
      1000    1   6  11   3    590.75    760.51    805.41 <
      1001    1  -7  12   3    146.80    510.20    376.04 <
      1002    1  -6  12   3    876.19   1112.52    487.40 <
      1003    1  -5  12   3    578.79    657.07    388.70 <
      1004    2   4  12   0    188.94    262.24    133.86 <
      1004    1  -4  12   3    188.94    262.24    133.86 <
      1005    1  -3  12   3   3871.21   3438.08    448.62 o
      1006    1  -2  12   3     17.48    329.22    165.40 <
      1007    1  -1  12   3    736.09    819.94    198.37 o
      1008    2   0  12   3    149.24    459.97    154.63 <
      1008    1   0  12   3    149.24    459.97    154.63 <
      1009    1   1  12   3   4798.31   4222.29    362.76 o
      1010    1   2  12   3     80.05    345.82    169.29 <
      1011    1   3  12   3   3740.25   2952.76    551.41 o
      1012    2  -4  12   6   1430.37   1092.23    409.03 <
      1012    1   4  12   3   1430.37   1092.23    409.03 <
      1013    1   5  12   3      6.34    325.99    340.64 <
      1014    1   6  12   3    263.35   2123.89   1236.42 <
      1015    1  -7  13   3  20650.80  20719.60   2324.81 o
      1016    1  -6  13   3   2936.15   2379.00    670.25 o
      1017    1  -5  13   3  10947.60  12545.00   1332.52 o
      1018    2   4  13   0   1952.67   1550.81    304.14 o
      1018    1  -4  13   3   1952.67   1550.81    304.14 o
      1019    1  -3  13   3    201.10     86.23    104.75 <
      1020    1  -2  13   3  21152.80  21909.90    963.51 o
      1021    1  -1  13   3    694.42    731.66    223.86 o
      1022    2   0  13   3  27509.00  26114.50   1007.24 o
      1022    1   0  13   3  27509.00  26114.50   1007.24 o
      1023    1   1  13   3   2504.19   2036.77    304.73 o
      1024    1   2  13   3    449.50    650.37    212.01 <
      1025    1   3  13   3   7958.00   7066.77   1091.10 o
      1026    2  -4  13   6   3569.29   3952.36    905.65 o
      1026    1   4  13   3   3569.29   3952.36    905.65 o
      1027    1   5  13   3  22178.50  19275.60   1989.85 o
      1028    1   6  13   3     57.41   2610.14   1352.32 <
      1029    1  -6  14   3   7841.05   9188.21   1461.74 o
      1030    1  -5  14   3   2182.46   4353.06    934.65 o
      1031    2   4  14   0   3149.06   3007.05    562.34 o
      1031    1  -4  14   3   3149.06   3007.05    562.34 o
      1032    1  -3  14   3  22881.00  24422.20   1403.70 o
      1033    1  -2  14   3   1022.03    827.81    230.35 o
      1034    1  -1  14   3 118940.00 115800.00   2798.20 o
      1035    2   0  14   3  10091.50   8911.34    622.41 o
      1035    1   0  14   3  10091.50   8911.34    622.41 o
      1036    1   1  14   3  56580.50  45041.70   2206.30 o
      1037    1   2  14   3   3564.26   2870.38    444.50 o
      1038    1   3  14   3    302.30    321.54    238.98 <
      1039    2  -4  14   6   7705.90   7018.28   1260.53 o
      1039    1   4  14   3   7705.90   7018.28   1260.53 o
      1040    1   5  14   3    758.02   1098.46    541.16 <
      1041    1  -6  15   3   1788.41   3745.90    878.66 o
      1042    1  -5  15   3  35106.50  40140.00   2412.76 o
      1043    2   4  15   0   1706.04   1608.62    366.34 o
      1043    1  -4  15   3   1706.04   1608.62    366.34 o
      1044    1  -3  15   3   7583.01   8746.35    865.51 o
      1045    1  -2  15   3   3087.71   2242.09    407.20 o
      1046    1  -1  15   3    525.77    559.71    217.26 <
      1047    2   0  15   3   3527.47   3106.44    351.11 o
      1047    1   0  15   3   3527.47   3106.44    351.11 o
      1048    1   1  15   3   4038.66   3560.36    499.72 o
      1049    1   2  15   3    194.14    920.94    302.53 <
      1050    1   3  15   3  24539.30  20827.90   2089.52 o
      1051    2  -4  15   6   1080.77    754.59    407.36 <
      1051    1   4  15   3   1080.77    754.59    407.36 <
      1052    1   5  15   3  27665.60  21995.40   3186.27 o
      1053    1  -6  16   3   3484.40   3586.12   1362.55 <
      1054    1  -5  16   3   2419.62   2556.16    752.97 o
      1055    2   4  16   0    258.10    776.06    416.41 <
      1055    1  -4  16   3    258.10    776.06    416.41 <
      1056    1  -3  16   3   7971.12   8873.18    944.04 o
      1057    1  -2  16   3    446.71   1132.29    495.28 <
      1058    1  -1  16   3   5980.18   6585.34    680.21 o
      1059    2   0  16   3    124.02    655.15    232.72 <
      1059    1   0  16   3    124.02    655.15    232.72 <
      1060    1   1  16   3   8134.76   7065.00    743.84 o
      1061    1   2  16   3      0.77    206.17    224.49 <
      1062    1   3  16   3   3448.40   2173.09    601.95 o
      1063    2  -4  16   6   1434.67   1418.43    528.99 <
      1063    1   4  16   3   1434.67   1418.43    528.99 <
      1064    1   5  16   3     61.23    987.48    998.42 <
      1065    1  -5  17   3      6.93   1583.61    470.27 o
      1066    2   4  17   0   1339.33   2197.69    768.22 <
      1066    1  -4  17   3   1339.33   2197.69    768.22 <
      1067    1  -3  17   3   5955.43   6877.14   1018.28 o
      1068    1  -2  17   3  16422.00  15994.80   1275.55 o
      1069    1  -1  17   3      1.03    197.14    191.32 <
      1070    2   0  17   3  32011.30  27445.80   1653.19 o
      1070    1   0  17   3  32011.30  27445.80   1653.19 o
      1071    1   1  17   3   7683.39   6256.86    823.69 o
      1072    1   2  17   3   1351.92    816.51    373.49 <
      1073    1   3  17   3   1400.12    570.51    331.13 <
      1074    2  -4  17   6   2948.27   2730.54    735.44 o
      1074    1   4  17   3   2948.27   2730.54    735.44 o
      1075    1  -5  18   3   1389.05   2011.91    943.97 <
      1076    2   4  18   0   4183.76   6402.10    994.98 o
      1076    1  -4  18   3   4183.76   6402.10    994.98 o
      1077    1  -3  18   3   2182.84   2611.03    627.34 o
      1078    1  -2  18   3    100.08    363.62    224.17 <
      1079    1  -1  18   3  26189.20  23994.20   1490.48 o
      1080    2   0  18   3   1877.06   1659.20    384.42 o
      1080    1   0  18   3   1877.06   1659.20    384.42 o
      1081    1   1  18   3   7146.13   5935.02    998.78 o
      1082    1   2  18   3     37.82    243.38    229.32 <
      1083    1   3  18   3    548.47    651.78    410.64 <
      1084    2  -4  18   6  16857.00  13901.60   1918.46 o
      1084    1   4  18   3  16857.00  13901.60   1918.46 o
      1085    1  -5  19   3   3762.29   4822.41   1499.70 <
      1086    2   4  19   0   7594.55   8972.39   1485.13 o
      1086    1  -4  19   3   7594.55   8972.39   1485.13 o
      1087    1  -3  19   3    883.98   2675.35    723.89 o
      1088    1  -2  19   3  22995.70  24508.40   1960.79 o
      1089    1  -1  19   3    345.26    655.23    385.18 <
      1090    2   0  19   3  30211.40  25318.30   1905.92 o
      1090    1   0  19   3  30211.40  25318.30   1905.92 o
      1091    1   1  19   3     84.76    106.60    135.68 <
      1092    1   2  19   3  10051.30   7536.80   1223.79 o
      1093    1   3  19   3   1313.80   1563.83    486.16 <
      1094    2   4  20   0  26098.20  23462.10   3257.12 o
      1094    1  -4  20   3  26098.20  23462.10   3257.12 o
      1095    1  -3  20   3    240.60    880.55    543.42 <
      1096    1  -2  20   3   9319.19   8922.71   1348.90 o
      1097    1  -1  20   3   2727.75   2705.29    562.92 o
      1098    2   0  20   3   5029.22   5275.40   1002.03 o
      1098    1   0  20   3   5029.22   5275.40   1002.03 o
      1099    1   1  20   3      3.41    127.20    165.50 <
      1100    1   2  20   3  22071.90  15664.70   1914.74 o
      1101    1   3  20   3   4194.69   2795.23    903.59 <
      1102    2   4  21   0   5772.17   4896.56   1255.89 o
      1102    1  -4  21   3   5772.17   4896.56   1255.89 o
      1103    1  -2  21   3    177.37    456.72    436.20 <
      1104    1  -1  21   3     29.40    420.88    389.81 <
      1105    2   0  21   3    295.73   2007.43    550.37 o
      1105    1   0  21   3    295.73   2007.43    550.37 o
      1106    1   1  21   3   1347.99   1741.42    917.18 <
      1107    1   2  21   3   4637.64   9515.34   2481.02 o
      1108    1  -1  22   3  11239.80  12298.90   2603.77 o
      1109    2   0  22   3    791.85   1473.82    591.04 <
      1109    1   0  22   3    791.85   1473.82    591.04 <
      1110    1   1  22   3   8053.65   6185.61   1830.37 o
      1111    1  -9   0   4   2086.79   1409.46    736.56 <
      1112    2   8   0  -2  63825.20  58290.40   3470.74 o
      1112    1  -8   0   4  63825.20  58290.40   3470.74 o
      1113    1  -7   0   4    150.76    178.71    154.48 <
      1114    1  -6   0   4 122802.00 113242.00   3398.20 o
      1115    1  -5   0   4  22081.40  19458.20    976.98 o
      1116    2   4   0   1   3430.25   3664.92    329.04 o
      1116    1  -4   0   4   3430.25   3664.92    329.04 o
      1117    1  -3   0   4      7.08    375.80    134.17 <
      1118    1  -2   0   4  37936.00  37007.50   1243.85 o
      1119    1  -1   0   4  97932.40  93059.60   2641.63 o
      1120    2   0   0   4  70197.80  73547.70   2380.63 o
      1120    1   0   0   4  70197.80  73547.70   2380.63 o
      1121    1   1   0   4  31530.20  28560.90   1515.87 o
      1122    1   2   0   4  25712.90  22667.30   1362.87 o
      1123    1   3   0   4    530.88    424.96    343.54 <
      1124    2  -4   0   7  55844.90  50863.60   3660.16 o
      1124    1   4   0   4  55844.90  50863.60   3660.16 o
      1125    1   5   0   4   2856.32   2589.60    829.92 <
      1126    1   6   0   4  22451.10  20501.00   2865.41 o
      1127    1   7   0   4    820.94   2913.79   1399.52 <
      1128    1  -9   1   4    254.59    178.36    208.61 <
      1129    2   8   1  -2   3133.66   3567.13    507.78 o
      1129    1  -8   1   4   3133.66   3567.13    507.78 o
      1130    1  -7   1   4   5566.75   5537.92    479.65 o
      1131    1  -6   1   4   3666.82   3212.67    325.96 o
      1132    1  -5   1   4   2322.20   2264.79    213.47 o
      1133    2   4   1   1  27904.20  27085.80    710.58 o
      1133    1  -4   1   4  27904.20  27085.80    710.58 o
      1134    1  -3   1   4   3804.34   3603.39    256.84 o
      1135    1  -2   1   4 114288.00 118869.00   7127.72 o
      1136    1  -1   1   4   1458.52   1396.64    208.88 o
      1137    2   0   1   4 162681.00 165003.00   2454.75 o
      1137    1   0   1   4 162681.00 165003.00   2454.75 o
      1138    1   1   1   4   9276.73   7590.59    657.80 o
      1139    1   2   1   4   2414.14   2180.69    310.98 o
      1140    1   3   1   4     47.69    591.73    344.73 <
      1141    2  -4   1   7  19314.00  18262.00   1496.05 o
      1141    1   4   1   4  19314.00  18262.00   1496.05 o
      1142    1   5   1   4   7854.14   7549.85    860.47 o
      1143    1   6   1   4  11466.00  11178.50   1465.71 o
      1144    1   7   1   4   3224.28   2460.48    746.69 o
      1145    1  -9   2   4    176.60    590.99    451.39 <
      1146    2   8   2  -2   1862.44   2377.53    428.63 o
      1146    1  -8   2   4   1862.44   2377.53    428.63 o
      1147    1  -7   2   4     10.61    220.26    165.02 <
      1148    1  -6   2   4   1515.21   1623.61    202.76 o
      1149    1  -5   2   4    955.68   1151.48    174.23 o
      1150    2   4   2   1   5860.94   5082.66    311.27 o
      1150    1  -4   2   4   5860.94   5082.66    311.27 o
      1151    1  -3   2   4    148.94    158.66     82.76 <
      1152    1  -2   2   4    257.66    277.57    117.58 <
      1153    1  -1   2   4   4496.90   3962.48    357.23 o
      1154    2   0   2   4  11805.80  10626.30    649.19 o
      1154    1   0   2   4  11805.80  10626.30    649.19 o
      1155    1   1   2   4    790.12    579.51    213.40 <
      1156    1   2   2   4  15810.40  16467.80    761.61 o
      1157    1   3   2   4     39.65     94.11    122.12 <
      1158    2  -4   2   7   6441.36   6234.72   1017.48 o
      1158    1   4   2   4   6441.36   6234.72   1017.48 o
      1159    1   5   2   4    116.41    385.36    244.12 <
      1160    1   6   2   4    700.90   1265.38    481.87 <
      1161    1   7   2   4     42.78   1987.07    987.37 <
      1162    1  -9   3   4   5859.59   7216.56   1083.63 o
      1163    2   8   3  -2   1615.73   2255.91    474.47 o
      1163    1  -8   3   4   1615.73   2255.91    474.47 o
      1164    1  -7   3   4  29813.00  29136.00   1331.03 o
      1165    1  -6   3   4   2858.47   2916.18    343.73 o
      1166    1  -5   3   4   7930.32   6750.02    463.59 o
      1167    2   4   3   1   9318.37   8753.79    484.56 o
      1167    1  -4   3   4   9318.37   8753.79    484.56 o
      1168    1  -3   3   4  13005.30  12444.30    494.70 o
      1169    1  -2   3   4   9631.50   9757.42    469.83 o
      1170    1  -1   3   4  13517.10  12875.00    638.61 o
      1171    2   0   3   4  40656.00  38742.00   1359.90 o
      1171    1   0   3   4  40656.00  38742.00   1359.90 o
      1172    1   1   3   4   1567.75   1593.93    295.22 o
      1173    1   2   3   4    181.49     67.45     84.44 <
      1174    1   3   3   4   2413.15   2144.02    476.89 o
      1175    2  -4   3   7  11940.50  10793.40   1900.19 o
      1175    1   4   3   4  11940.50  10793.40   1900.19 o
      1176    1   5   3   4  17352.30  16124.70   1636.63 o
      1177    1   6   3   4    136.26     92.99    126.92 <
      1178    1   7   3   4   5050.27   8232.92   2070.33 o
      1179    1  -9   4   4     84.51    934.17    863.52 <
      1180    2   8   4  -2   5714.59   7132.40    865.09 o
      1180    1  -8   4   4   5714.59   7132.40    865.09 o
      1181    1  -7   4   4   1984.75   2269.80    431.15 o
      1182    1  -6   4   4  14154.80  13014.30    768.38 o
      1183    1  -5   4   4    700.38    987.13    180.07 o
      1184    2   4   4   1   2481.10   2461.19    233.01 o
      1184    1  -4   4   4   2481.10   2461.19    233.01 o
      1185    1  -3   4   4  52501.80  52976.60   1079.76 o
      1186    1  -2   4   4  20538.80  20041.40    722.77 o
      1187    1  -1   4   4 175566.00 182996.00  10897.20 o
      1188    2   0   4   4    996.68    771.06    178.45 o
      1188    1   0   4   4    996.68    771.06    178.45 o
      1189    1   1   4   4  50180.40  48847.80   1595.78 o
      1190    1   2   4   4   5191.55   4568.40    486.55 o
      1191    1   3   4   4  12866.50  12096.10    971.56 o
      1192    2  -4   4   7   4260.40   3757.61   1170.82 <
      1192    1   4   4   4   4260.40   3757.61   1170.82 <
      1193    1   5   4   4  19659.80  20882.00   1807.10 o
      1194    1   6   4   4  11372.10  12153.70   1469.98 o
      1195    1  -9   5   4  24240.20  22500.00   4301.02 o
      1196    2   8   5  -2    151.75    710.41    381.44 <
      1196    1  -8   5   4    151.75    710.41    381.44 <
      1197    1  -7   5   4  51300.30  49995.40   1982.52 o
      1198    1  -6   5   4    303.07    463.26    180.26 <
      1199    1  -5   5   4  30882.90  31479.00   1111.46 o
      1200    2   4   5   1    422.14    368.19    132.93 <
      1200    1  -4   5   4    422.14    368.19    132.93 <
      1201    1  -3   5   4     70.43    300.86    120.49 <
      1202    1  -2   5   4   5868.40   5631.87    375.02 o
      1203    1  -1   5   4  25415.50  26287.90    812.59 o
      1204    2   0   5   4  16097.20  15916.10    789.68 o
      1204    1   0   5   4  16097.20  15916.10    789.68 o
      1205    1   1   5   4  65858.30  63626.50   1611.30 o
      1206    1   2   5   4   5303.10   4584.39    567.96 o
      1207    1   3   5   4  59083.20  57165.00   2181.04 o
      1208    2  -4   5   7   1826.67   1723.19    595.58 <
      1208    1   4   5   4   1826.67   1723.19    595.58 <
      1209    1   5   5   4  20366.00  17412.20   1770.90 o
      1210    1   6   5   4     16.29   1265.68    581.70 <
      1211    1  -9   6   4   6773.16  10709.20   2835.71 o
      1212    2   8   6  -2    502.15   1120.06    425.67 <
      1212    1  -8   6   4    502.15   1120.06    425.67 <
      1213    1  -7   6   4    819.91   2742.64    579.45 o
      1214    1  -6   6   4   2004.01   1894.49    298.01 o
      1215    1  -5   6   4  44592.50  45676.60   1531.53 o
      1216    2   4   6   1   6538.66   6208.40    502.74 o
      1216    1  -4   6   4   6538.66   6208.40    502.74 o
      1217    1  -3   6   4  70015.80  68354.80   1427.37 o
      1218    1  -2   6   4  18239.90  18280.20    658.48 o
      1219    1  -1   6   4  10000.50  10141.90    558.89 o
      1220    2   0   6   4    286.09    621.20    191.73 <
      1220    1   0   6   4    286.09    621.20    191.73 <
      1221    1   1   6   4   3581.41   3294.85    288.68 o
      1222    1   2   6   4  12865.10  11874.60    984.45 o
      1223    1   3   6   4   3517.74   3773.62    554.84 o
      1224    2  -4   6   7    637.91    557.66    444.69 <
      1224    1   4   6   4    637.91    557.66    444.69 <
      1225    1   5   6   4    696.03   1601.25    466.53 o
      1226    1   6   6   4    124.40    170.85    217.21 <
      1227    1  -9   7   4    566.53   2050.79    872.17 <
      1228    2   8   7  -2   2115.49   2256.30    720.01 <
      1228    1  -8   7   4   2115.49   2256.30    720.01 <
      1229    1  -7   7   4   1729.52   2006.60    453.79 o
      1230    1  -6   7   4   2173.63   2349.00    385.49 o
      1231    1  -5   7   4    155.57    188.05    141.88 <
      1232    2   4   7   1  11335.30  11206.20    693.18 o
      1232    1  -4   7   4  11335.30  11206.20    693.18 o
      1233    1  -3   7   4  25577.50  25694.70    848.00 o
      1234    1  -2   7   4   9245.76   8795.58    492.58 o
      1235    1  -1   7   4   2511.97   2284.18    271.18 o
      1236    2   0   7   4  57155.60  56231.80   1401.37 o
      1236    1   0   7   4  57155.60  56231.80   1401.37 o
      1237    1   1   7   4  35409.90  34311.80   1037.78 o
      1238    1   2   7   4     62.77    488.95    222.14 <
      1239    1   3   7   4  13474.30  12799.50   1050.08 o
      1240    2  -4   7   7  12290.40  13175.00   1771.99 o
      1240    1   4   7   4  12290.40  13175.00   1771.99 o
      1241    1   5   7   4    579.35    818.88    507.26 <
      1242    1   6   7   4    880.88    950.72    655.06 <
      1243    2   8   8  -2  13062.10  14785.10   1502.67 o
      1243    1  -8   8   4  13062.10  14785.10   1502.67 o
      1244    1  -7   8   4     53.03    540.93    358.62 <
      1245    1  -6   8   4  25671.00  24983.70   1443.24 o
      1246    1  -5   8   4   2252.32   1947.90    390.64 o
      1247    2   4   8   1   2660.43   2442.40    338.16 o
      1247    1  -4   8   4   2660.43   2442.40    338.16 o
      1248    1  -3   8   4   4119.68   4506.63    386.35 o
      1249    1  -2   8   4   3894.60   3825.90    303.19 o
      1250    1  -1   8   4  27721.50  27661.40    884.99 o
      1251    2   0   8   4   4794.66   4434.64    403.19 o
      1251    1   0   8   4   4794.66   4434.64    403.19 o
      1252    1   1   8   4   6630.14   6150.88    513.81 o
      1253    1   2   8   4   4922.98   4052.50    477.13 o
      1254    1   3   8   4   2449.96   2589.53    430.19 o
      1255    2  -4   8   7  14437.20  14716.00   1589.46 o
      1255    1   4   8   4  14437.20  14716.00   1589.46 o
      1256    1   5   8   4   2879.74   3023.18    668.59 o
      1257    1   6   8   4  10071.20  10428.90   3051.24 o
      1258    2   8   9  -2   3845.49   4127.24   1211.15 o
      1258    1  -8   9   4   3845.49   4127.24   1211.15 o
      1259    1  -7   9   4    507.31    168.14    201.73 <
      1260    1  -6   9   4  13623.90  14161.10   1247.61 o
      1261    1  -5   9   4   3605.45   3534.65    502.40 o
      1262    2   4   9   1  59447.50  64734.20   1488.47 o
      1262    1  -4   9   4  59447.50  64734.20   1488.47 o
      1263    1  -3   9   4   8530.87   8603.15    569.03 o
      1264    1  -2   9   4  59892.40  62633.20   1059.81 o
      1265    1  -1   9   4    195.49    319.25    127.50 <
      1266    2   0   9   4  41347.30  41988.50   1144.27 o
      1266    1   0   9   4  41347.30  41988.50   1144.27 o
      1267    1   1   9   4   5381.49   5027.64    431.02 o
      1268    1   2   9   4   5181.13   4093.45    537.49 o
      1269    1   3   9   4   8037.72   7494.71    798.62 o
      1270    2  -4   9   7    986.73    564.68    408.66 <
      1270    1   4   9   4    986.73    564.68    408.66 <
      1271    1   5   9   4   2827.11   3073.84    779.78 o
      1272    2   8  10  -2  14790.90  17191.50   2933.83 o
      1272    1  -8  10   4  14790.90  17191.50   2933.83 o
      1273    1  -7  10   4    224.42    354.43    278.65 <
      1274    1  -6  10   4  13216.90  15174.70   1324.18 o
      1275    1  -5  10   4  12754.50  12198.10    958.38 o
      1276    2   4  10   1  30166.70  28462.80   1262.45 o
      1276    1  -4  10   4  30166.70  28462.80   1262.45 o
      1277    1  -3  10   4   1335.96   1580.14    272.25 o
      1278    1  -2  10   4   5270.49   5369.42    500.11 o
      1279    1  -1  10   4   4249.61   4072.95    320.31 o
      1280    2   0  10   4  77044.30  75419.80   1903.14 o
      1280    1   0  10   4  77044.30  75419.80   1903.14 o
      1281    1   1  10   4      5.95    160.05    134.56 <
      1282    1   2  10   4 113190.00 106478.00   3195.63 o
      1283    1   3  10   4  16019.90  15166.90   1186.94 o
      1284    2  -4  10   7  32500.30  30147.20   2410.57 o
      1284    1   4  10   4  32500.30  30147.20   2410.57 o
      1285    1   5  10   4   3460.86   4049.27    947.16 o
      1286    2   8  11  -2   3719.48   4104.58   1331.27 <
      1286    1  -8  11   4   3719.48   4104.58   1331.27 <
      1287    1  -7  11   4   6013.38   6233.44   1209.06 o
      1288    1  -6  11   4  11877.70  11918.70   1683.67 o
      1289    1  -5  11   4    337.26    283.29    230.22 <
      1290    2   4  11   1  52799.50  53294.20   1798.05 o
      1290    1  -4  11   4  52799.50  53294.20   1798.05 o
      1291    1  -3  11   4  13120.20  13760.10   1016.58 o
      1292    1  -2  11   4  19609.40  18530.90    901.93 o
      1293    1  -1  11   4   5666.26   4951.08    383.33 o
      1294    2   0  11   4     87.10    481.11    192.09 <
      1294    1   0  11   4     87.10    481.11    192.09 <
      1295    1   1  11   4   5496.62   4584.40    484.08 o
      1296    1   2  11   4   2077.05   1981.69    421.22 o
      1297    1   3  11   4   1348.56   1610.38    499.49 <
      1298    2  -4  11   7    680.94   1637.30    637.29 <
      1298    1   4  11   4    680.94   1637.30    637.29 <
      1299    1   5  11   4   1075.09   4058.43    882.32 o
      1300    1  -7  12   4    234.78    574.90    439.77 <
      1301    1  -6  12   4     45.79    665.44    403.48 <
      1302    1  -5  12   4    523.89   1238.73    477.50 <
      1303    2   4  12   1    249.21    244.53    195.20 <
      1303    1  -4  12   4    249.21    244.53    195.20 <
      1304    1  -3  12   4   4121.68   4348.29    613.34 o
      1305    1  -2  12   4    149.97    319.86    153.89 <
      1306    1  -1  12   4   7966.63   6903.31    545.01 o
      1307    2   0  12   4    593.71    862.83    180.21 o
      1307    1   0  12   4    593.71    862.83    180.21 o
      1308    1   1  12   4   1971.63   1863.59    334.61 o
      1309    1   2  12   4    906.97   2001.66    392.82 o
      1310    1   3  12   4    160.63    431.64    428.51 <
      1311    2  -4  12   7    176.32    570.98    430.59 <
      1311    1   4  12   4    176.32    570.98    430.59 <
      1312    1   5  12   4    468.72   1436.21    671.60 <
      1313    1  -7  13   4   3017.78   4045.61   1414.28 <
      1314    1  -6  13   4   2886.43   3455.90    831.93 o
      1315    1  -5  13   4   4870.82   5627.66    969.39 o
      1316    2   4  13   1  16259.80  18030.20   1581.65 o
      1316    1  -4  13   4  16259.80  18030.20   1581.65 o
      1317    1  -3  13   4  13887.10  14968.00   1116.26 o
      1318    1  -2  13   4   2521.78   2230.14    368.66 o
      1319    1  -1  13   4     20.08    505.31    204.72 <
      1320    2   0  13   4   1354.52   1391.39    237.60 o
      1320    1   0  13   4   1354.52   1391.39    237.60 o
      1321    1   1  13   4  32623.70  25894.60   1437.23 o
      1322    1   2  13   4    783.00    852.16    368.29 <
      1323    1   3  13   4  29251.80  26495.30   2399.14 o
      1324    2  -4  13   7   1753.19   2757.38    868.23 <
      1324    1   4  13   4   1753.19   2757.38    868.23 <
      1325    1   5  13   4   3044.42   4378.43   1127.39 o
      1326    1  -6  14   4     23.23   1003.28    533.21 <
      1327    1  -5  14   4  43748.20  52060.70   2651.34 o
      1328    2   4  14   1  11035.50  12026.60   1338.88 o
      1328    1  -4  14   4  11035.50  12026.60   1338.88 o
      1329    1  -3  14   4  54078.90  58259.20   2696.84 o
      1330    1  -2  14   4  13635.80  14076.40   1001.83 o
      1331    1  -1  14   4   8686.43   7159.98    647.03 o
      1332    2   0  14   4   2403.81   2034.69    332.64 o
      1332    1   0  14   4   2403.81   2034.69    332.64 o
      1333    1   1  14   4   4253.93   3384.43    552.07 o
      1334    1   2  14   4  24554.10  22191.20   1965.83 o
      1335    1   3  14   4   5194.87   5195.58    974.79 o
      1336    2  -4  14   7   3409.53   4520.82   1020.69 o
      1336    1   4  14   4   3409.53   4520.82   1020.69 o
      1337    1   5  14   4    433.35   1653.67    963.41 <
      1338    1  -6  15   4    185.07   1702.35    564.84 <
      1339    1  -5  15   4  13526.80  15780.50   1656.61 o
      1340    2   4  15   1   2713.15   2557.84    632.53 o
      1340    1  -4  15   4   2713.15   2557.84    632.53 o
      1341    1  -3  15   4   5219.66   6250.53    993.11 o
      1342    1  -2  15   4    111.32    807.98    322.25 <
      1343    1  -1  15   4   5816.39   5893.46    558.78 o
      1344    2   0  15   4    136.75    713.80    367.91 <
      1344    1   0  15   4    136.75    713.80    367.91 <
      1345    1   1  15   4  50818.10  42994.40   2324.78 o
      1346    1   2  15   4   4426.65   4268.34    673.34 o
      1347    1   3  15   4  30185.80  26766.40   2471.39 o
      1348    2  -4  15   7   4796.26   5295.04   1172.46 o
      1348    1   4  15   4   4796.26   5295.04   1172.46 o
      1349    1  -6  16   4    465.18    335.24    428.18 <
      1350    1  -5  16   4   2454.97   3007.87    848.33 o
      1351    2   4  16   1    935.94    479.83    387.87 <
      1351    1  -4  16   4    935.94    479.83    387.87 <
      1352    1  -3  16   4   9074.67   8638.54   1191.25 o
      1353    1  -2  16   4    802.60   1383.01    436.93 <
      1354    1  -1  16   4  13182.30  12374.70   1153.34 o
      1355    2   0  16   4   3056.97   1760.10    491.65 o
      1355    1   0  16   4   3056.97   1760.10    491.65 o
      1356    1   1  16   4   3958.97   4205.81    656.98 o
      1357    1   2  16   4   4178.92   3973.17    626.43 o
      1358    1   3  16   4   1421.20    912.79    485.76 <
      1359    2  -4  16   7    403.31    455.54    421.89 <
      1359    1   4  16   4    403.31    455.54    421.89 <
      1360    1  -5  17   4    135.78    146.96    197.97 <
      1361    2   4  17   1  14630.90  17980.60   1745.78 o
      1361    1  -4  17   4  14630.90  17980.60   1745.78 o
      1362    1  -3  17   4   8703.36   7376.14   1106.56 o
      1363    1  -2  17   4   2163.88   2589.72    594.20 o
      1364    1  -1  17   4   1146.38   1774.59    453.03 o
      1365    2   0  17   4     31.79    626.22    309.23 <
      1365    1   0  17   4     31.79    626.22    309.23 <
      1366    1   1  17   4   5286.96   4339.43    686.62 o
      1367    1   2  17   4   1972.60   1063.03    404.09 <
      1368    1   3  17   4   2097.24   1093.19    384.67 <
      1369    2  -4  17   7   1637.36   1521.37   1186.75 <
      1369    1   4  17   4   1637.36   1521.37   1186.75 <
      1370    1  -5  18   4  11274.80  10015.20   2234.35 o
      1371    2   4  18   1   9328.17  10084.60   1368.34 o
      1371    1  -4  18   4   9328.17  10084.60   1368.34 o
      1372    1  -3  18   4   7965.78   7548.20   1037.51 o
      1373    1  -2  18   4   3799.72   3126.44    629.55 o
      1374    1  -1  18   4    137.18   1203.63    410.14 <
      1375    2   0  18   4   9858.66   6948.99    976.17 o
      1375    1   0  18   4   9858.66   6948.99    976.17 o
      1376    1   1  18   4    203.05    411.70    321.90 <
      1377    1   2  18   4  26137.00  21008.30   1986.24 o
      1378    1   3  18   4   1666.49   1217.27    603.00 <
      1379    1  -5  19   4   2028.10   1995.29    920.20 <
      1380    2   4  19   1  20170.00  16764.50   2710.59 o
      1380    1  -4  19   4  20170.00  16764.50   2710.59 o
      1381    1  -3  19   4    632.97   1553.17    469.26 o
      1382    1  -2  19   4  25927.60  24391.90   1830.41 o
      1383    1  -1  19   4    143.53    178.98    200.53 <
      1384    2   0  19   4  15593.20  12714.80   1599.98 o
      1384    1   0  19   4  15593.20  12714.80   1599.98 o
      1385    1   1  19   4   2993.56   2946.63    725.97 o
      1386    1   2  19   4   2102.63   5121.53    943.46 o
      1387    1   3  19   4   2428.23   2124.42   1263.77 <
      1388    2   4  20   1    827.01   1168.04    637.07 <
      1388    1  -4  20   4    827.01   1168.04    637.07 <
      1389    1  -3  20   4    330.24   1616.60    931.07 <
      1390    1  -2  20   4   5414.42   4635.46   1437.66 o
      1391    1  -1  20   4   4767.34   3499.90    880.72 o
      1392    2   0  20   4  10757.90   8274.73   1694.43 o
      1392    1   0  20   4  10757.90   8274.73   1694.43 o
      1393    1   1  20   4   3700.16   2330.07   1002.47 <
      1394    1   2  20   4   5351.94   4199.07   1507.20 <
      1395    1  -1  21   4      6.27    193.05    214.89 <
      1396    1  -9   0   5   3786.91   5265.80   1592.35 o
      1397    2   8   0  -1  20652.00  16521.80   1883.63 o
      1397    1  -8   0   5  20652.00  16521.80   1883.63 o
      1398    1  -7   0   5    418.52   1494.51    353.06 o
      1399    1  -6   0   5    401.71    417.07    224.85 <
      1400    1  -5   0   5  26756.00  25728.30   1372.95 o
      1401    2   4   0   2  14493.00  15235.90    691.89 o
      1401    1  -4   0   5  14493.00  15235.90    691.89 o
      1402    1  -3   0   5  39161.50  37771.80   1294.78 o
      1403    1  -2   0   5   1105.54    926.27    228.02 o
      1404    1  -1   0   5    834.12   1290.00    429.88 <
      1405    2   0   0   5 116988.00 120317.00   2936.42 o
      1405    1   0   0   5 116988.00 120317.00   2936.42 o
      1406    1   1   0   5    467.43    278.74    225.75 <
      1407    1   2   0   5 119398.00 102153.00   5661.63 o
      1408    1   3   0   5   9299.51   8015.09   1273.92 o
      1409    2  -4   0   8  14591.10  13219.60   1815.76 o
      1409    1   4   0   5  14591.10  13219.60   1815.76 o
      1410    1   5   0   5   2606.07   2522.00   1373.05 <
      1411    1   6   0   5   2908.61   3055.68   1200.58 <
      1412    1  -9   1   5    947.38    669.45    455.17 <
      1413    2   8   1  -1   3163.50   3298.17    545.97 o
      1413    1  -8   1   5   3163.50   3298.17    545.97 o
      1414    1  -7   1   5    276.49    404.94    231.39 <
      1415    1  -6   1   5  38982.60  38759.10   1125.30 o
      1416    1  -5   1   5      2.02    217.32    142.13 <
      1417    2   4   1   2 106318.00 102526.00   1968.00 o
      1417    1  -4   1   5 106318.00 102526.00   1968.00 o
      1418    1  -3   1   5   9041.03   9004.88    416.31 o
      1419    1  -2   1   5  31608.70  30353.20    967.88 o
      1420    1  -1   1   5   2445.22   2391.02    331.75 o
      1421    2   0   1   5   1604.39   1801.07    320.37 o
      1421    1   0   1   5   1604.39   1801.07    320.37 o
      1422    1   1   1   5   8762.40   8294.97    581.31 o
      1423    1   2   1   5   4323.31   3247.61    525.49 o
      1424    1   3   1   5  11084.90  10244.20   1059.30 o
      1425    2  -4   1   8   3633.00   2967.53    709.92 o
      1425    1   4   1   5   3633.00   2967.53    709.92 o
      1426    1   5   1   5    418.92    471.05    287.29 <
      1427    1   6   1   5   8266.09   9068.30   1671.51 o
      1428    1  -9   2   5     95.34   1194.40    617.84 <
      1429    2   8   2  -1   2613.26   3020.52    555.48 o
      1429    1  -8   2   5   2613.26   3020.52    555.48 o
      1430    1  -7   2   5     63.33    468.82    249.33 <
      1431    1  -6   2   5   3618.60   2863.53    347.91 o
      1432    1  -5   2   5    705.42    806.98    154.94 o
      1433    2   4   2   2    762.91    951.99    153.96 o
      1433    1  -4   2   5    762.91    951.99    153.96 o
      1434    1  -3   2   5   2870.55   2665.36    231.65 o
      1435    1  -2   2   5  11517.60  11174.30    624.59 o
      1436    1  -1   2   5    443.26    368.70    142.29 <
      1437    2   0   2   5   9475.33   8493.05    597.27 o
      1437    1   0   2   5   9475.33   8493.05    597.27 o
      1438    1   1   2   5     85.30    161.79    146.86 <
      1439    1   2   2   5   1229.20   1033.48    344.60 <
      1440    1   3   2   5    115.23    354.56    276.48 <
      1441    2  -4   2   8   2786.06   2642.46    759.56 o
      1441    1   4   2   5   2786.06   2642.46    759.56 o
      1442    1   5   2   5     78.58    537.81    552.17 <
      1443    1   6   2   5    438.86   1553.19    643.39 <
      1444    1  -9   3   5   7324.16   7407.31   1742.72 o
      1445    2   8   3  -1   2924.07   2979.35    499.39 o
      1445    1  -8   3   5   2924.07   2979.35    499.39 o
      1446    1  -7   3   5     90.12    511.24    310.98 <
      1447    1  -6   3   5   2717.10   2951.43    377.94 o
      1448    1  -5   3   5    120.71    134.95    105.57 <
      1449    2   4   3   2  32051.10  32582.60    792.30 o
      1449    1  -4   3   5  32051.10  32582.60    792.30 o
      1450    1  -3   3   5   4483.76   4512.21    289.92 o
      1451    1  -2   3   5      5.56    111.95     91.81 <
      1452    1  -1   3   5      5.36    225.41    127.94 <
      1453    2   0   3   5  19377.70  18068.90    845.86 o
      1453    1   0   3   5  19377.70  18068.90    845.86 o
      1454    1   1   3   5  43280.70  41393.00   1647.73 o
      1455    1   2   3   5   1762.38   1504.47    377.06 o
      1456    1   3   3   5  30275.90  29564.60   1798.57 o
      1457    2  -4   3   8   7140.63   8277.56   1742.69 o
      1457    1   4   3   5   7140.63   8277.56   1742.69 o
      1458    1   5   3   5    197.43   1191.94    669.39 <
      1459    1   6   3   5    363.65   1778.05    752.16 <
      1460    2   8   4  -1    623.27   1058.30    448.80 <
      1460    1  -8   4   5    623.27   1058.30    448.80 <
      1461    1  -7   4   5  10053.60  10555.20   1164.47 o
      1462    1  -6   4   5   1313.63   1276.54    349.97 o
      1463    1  -5   4   5  88299.90  85533.90   1922.87 o
      1464    2   4   4   2   3087.61   3011.55    282.36 o
      1464    1  -4   4   5   3087.61   3011.55    282.36 o
      1465    1  -3   4   5 123040.00 120384.00   2070.08 o
      1466    1  -2   4   5  19118.70  18775.10    730.73 o
      1467    1  -1   4   5   2867.62   2518.01    294.52 o
      1468    2   0   4   5   2020.48   1922.93    261.01 o
      1468    1   0   4   5   2020.48   1922.93    261.01 o
      1469    1   1   4   5  12879.40  13010.70    878.45 o
      1470    1   2   4   5  36643.90  33270.50   1870.96 o
      1471    1   3   4   5   2974.63   3051.86    599.71 o
      1472    2  -4   4   8   4669.86   5592.06   1430.67 o
      1472    1   4   4   5   4669.86   5592.06   1430.67 o
      1473    1   5   4   5   3514.64   4110.90    834.22 o
      1474    1   6   4   5    352.26   1246.42    549.44 <
      1475    2   8   5  -1    589.20    812.04    400.36 <
      1475    1  -8   5   5    589.20    812.04    400.36 <
      1476    1  -7   5   5  18976.40  19273.30   1499.82 o
      1477    1  -6   5   5    605.78    492.04    241.69 <
      1478    1  -5   5   5   1067.92   1489.44    253.13 o
      1479    2   4   5   2   6341.41   6347.16    475.47 o
      1479    1  -4   5   5   6341.41   6347.16    475.47 o
      1480    1  -3   5   5  11275.50  11326.30    569.49 o
      1481    1  -2   5   5   6343.44   6185.78    423.21 o
      1482    1  -1   5   5  71702.90  74622.90   1081.19 o
      1483    2   0   5   5   2826.22   2941.22    352.82 o
      1483    1   0   5   5   2826.22   2941.22    352.82 o
      1484    1   1   5   5  77642.90  74567.00   2390.80 o
      1485    1   2   5   5   2213.59   1657.99    368.99 o
      1486    1   3   5   5  29083.50  28024.40   1793.48 o
      1487    2  -4   5   8    701.01   1037.27    474.86 <
      1487    1   4   5   5    701.01   1037.27    474.86 <
      1488    1   5   5   5    712.20    654.92    304.55 <
      1489    2   8   6  -1   1827.63   1910.04    494.45 o
      1489    1  -8   6   5   1827.63   1910.04    494.45 o
      1490    1  -7   6   5  14388.10  14070.40   1358.44 o
      1491    1  -6   6   5   6949.94   6567.10    752.85 o
      1492    1  -5   6   5  15071.80  14342.10    875.37 o
      1493    2   4   6   2   1143.91   1444.07    264.74 o
      1493    1  -4   6   5   1143.91   1444.07    264.74 o
      1494    1  -3   6   5  26187.10  25478.20    980.86 o
      1495    1  -2   6   5   4812.54   5247.25    376.22 o
      1496    1  -1   6   5  39220.00  40319.80   1089.12 o
      1497    2   0   6   5     17.01    131.87    125.97 <
      1497    1   0   6   5     17.01    131.87    125.97 <
      1498    1   1   6   5   5463.78   5977.17    530.41 o
      1499    1   2   6   5   2404.74   1735.43    442.23 o
      1500    1   3   6   5  14088.50  13636.40   1482.76 o
      1501    2  -4   6   8    751.29   2192.07    809.25 <
      1501    1   4   6   5    751.29   2192.07    809.25 <
      1502    1   5   6   5  18992.80  18079.00   1904.32 o
      1503    2   8   7  -1   2659.29   3496.18    944.84 o
      1503    1  -8   7   5   2659.29   3496.18    944.84 o
      1504    1  -7   7   5  10032.40  10021.80   1154.63 o
      1505    1  -6   7   5   5632.81   6346.24    733.74 o
      1506    1  -5   7   5   4925.22   4819.69    498.05 o
      1507    2   4   7   2  28358.40  27379.60   1108.57 o
      1507    1  -4   7   5  28358.40  27379.60   1108.57 o
      1508    1  -3   7   5  19414.70  19305.80    879.16 o
      1509    1  -2   7   5    286.14    474.18    139.40 o
      1510    1  -1   7   5  17376.60  17747.60    764.09 o
      1511    2   0   7   5  21143.10  20174.50   1049.84 o
      1511    1   0   7   5  21143.10  20174.50   1049.84 o
      1512    1   1   7   5    334.89    576.78    185.25 <
      1513    1   2   7   5    181.60    470.81    303.84 <
      1514    1   3   7   5   1718.58   1999.89    629.28 <
      1515    2  -4   7   8   3881.34   4307.84   1117.81 o
      1515    1   4   7   5   3881.34   4307.84   1117.81 o
      1516    1   5   7   5   2439.50   3088.05    896.96 o
      1517    2   8   8  -1   4126.08   5243.61   1616.89 <
      1517    1  -8   8   5   4126.08   5243.61   1616.89 <
      1518    1  -7   8   5     57.19    606.55    366.77 <
      1519    1  -6   8   5    455.35    924.62    347.51 <
      1520    1  -5   8   5  12429.90  11647.20    818.48 o
      1521    2   4   8   2   2898.35   2748.76    367.79 o
      1521    1  -4   8   5   2898.35   2748.76    367.79 o
      1522    1  -3   8   5  11257.10  10685.70    699.48 o
      1523    1  -2   8   5    384.91    386.36    129.81 <
      1524    1  -1   8   5    602.26    555.23    170.97 o
      1525    2   0   8   5  26698.80  25962.60   1256.67 o
      1525    1   0   8   5  26698.80  25962.60   1256.67 o
      1526    1   1   8   5   1783.85   2069.05    346.54 o
      1527    1   2   8   5  29746.10  26972.00   1603.06 o
      1528    1   3   8   5    457.50   1676.71    574.96 <
      1529    2  -4   8   8   7006.39   8046.45   1367.01 o
      1529    1   4   8   5   7006.39   8046.45   1367.01 o
      1530    1   5   8   5     85.21    820.44    545.14 <
      1531    2   8   9  -1   9407.86  11753.20   2602.17 o
      1531    1  -8   9   5   9407.86  11753.20   2602.17 o
      1532    1  -7   9   5   5565.99   6300.70   1203.15 o
      1533    1  -6   9   5  24168.30  26110.00   1583.66 o
      1534    1  -5   9   5   3086.72   2523.78    368.09 o
      1535    2   4   9   2  41303.80  37819.50   1520.24 o
      1535    1  -4   9   5  41303.80  37819.50   1520.24 o
      1536    1  -3   9   5    830.03   1154.15    257.34 o
      1537    1  -2   9   5  38608.80  35724.50   1409.60 o
      1538    1  -1   9   5   5412.12   4659.97    415.30 o
      1539    2   0   9   5  13708.80  13433.40    818.98 o
      1539    1   0   9   5  13708.80  13433.40    818.98 o
      1540    1   1   9   5   1651.69   1574.36    299.82 o
      1541    1   2   9   5   1383.10   1067.04    339.97 <
      1542    1   3   9   5   1575.18   1933.00    592.71 o
      1543    2  -4   9   8  15575.00  17307.50   2234.71 o
      1543    1   4   9   5  15575.00  17307.50   2234.71 o
      1544    1   5   9   5   2335.38   2315.63    896.60 <
      1545    2   8  10  -1  26051.70  33538.70   4356.44 o
      1545    1  -8  10   5  26051.70  33538.70   4356.44 o
      1546    1  -7  10   5    967.06   1541.71    653.95 <
      1547    1  -6  10   5  26056.10  27240.80   1701.59 o
      1548    1  -5  10   5   2218.79   2754.87    536.80 o
      1549    2   4  10   2   5735.78   5064.38    568.67 o
      1549    1  -4  10   5   5735.78   5064.38    568.67 o
      1550    1  -3  10   5    597.13    283.47    162.02 <
      1551    1  -2  10   5  94393.40  84737.50   2634.72 o
      1552    1  -1  10   5  24714.50  23199.40    982.67 o
      1553    2   0  10   5  59851.50  58732.30   1897.92 o
      1553    1   0  10   5  59851.50  58732.30   1897.92 o
      1554    1   1  10   5  19030.70  18087.40   1050.55 o
      1555    1   2  10   5   5117.46   4623.08    649.93 o
      1556    1   3  10   5    274.95    758.84    542.36 <
      1557    2  -4  10   8   7730.64   9747.67   1341.77 o
      1557    1   4  10   5   7730.64   9747.67   1341.77 o
      1558    1   5  10   5   3474.24   4760.15   1372.07 o
      1559    1  -7  11   5   2397.37   2771.61    814.83 o
      1560    1  -6  11   5   6970.13   8027.44   1162.62 o
      1561    1  -5  11   5   2246.00   2593.07    535.10 o
      1562    2   4  11   2   6742.89   6354.79    712.28 o
      1562    1  -4  11   5   6742.89   6354.79    712.28 o
      1563    1  -3  11   5   2494.78   2250.43    367.99 o
      1564    1  -2  11   5  15359.00  13534.90    809.83 o
      1565    1  -1  11   5   1491.32   1576.18    270.93 o
      1566    2   0  11   5  19358.10  18660.20   1064.26 o
      1566    1   0  11   5  19358.10  18660.20   1064.26 o
      1567    1   1  11   5   4151.32   2986.13    499.32 o
      1568    1   2  11   5    796.71   1428.07    355.62 o
      1569    1   3  11   5   2890.74   3528.15    868.00 o
      1570    2  -4  11   8  20575.30  22843.20   2108.01 o
      1570    1   4  11   5  20575.30  22843.20   2108.01 o
      1571    1   5  11   5   2062.93   1997.84   1285.12 <
      1572    1  -7  12   5    718.56   2788.68   1318.48 <
      1573    1  -6  12   5     88.17   1720.61    551.95 <
      1574    1  -5  12   5   2329.67   2181.05    628.68 o
      1575    2   4  12   2     48.07    188.30    187.18 <
      1575    1  -4  12   5     48.07    188.30    187.18 <
      1576    1  -3  12   5   6808.27   6162.44    641.09 o
      1577    1  -2  12   5    435.87    529.30    159.96 o
      1578    1  -1  12   5    983.14   1099.99    255.70 o
      1579    2   0  12   5    219.96    306.55    182.92 <
      1579    1   0  12   5    219.96    306.55    182.92 <
      1580    1   1  12   5     61.26    297.13    248.13 <
      1581    1   2  12   5    105.31    202.88    244.16 <
      1582    1   3  12   5    391.55    569.07    398.29 <
      1583    2  -4  12   8    409.16   1590.51    710.05 <
      1583    1   4  12   5    409.16   1590.51    710.05 <
      1584    1   5  12   5    850.87   1242.85   1062.86 <
      1585    1  -6  13   5    729.49    676.84    421.71 <
      1586    1  -5  13   5   4577.28   5358.90    992.44 o
      1587    2   4  13   2   1601.71   1985.70    515.34 o
      1587    1  -4  13   5   1601.71   1985.70    515.34 o
      1588    1  -3  13   5   9067.77   8075.33    854.27 o
      1589    1  -2  13   5   3622.41   2795.67    400.88 o
      1590    1  -1  13   5  24584.90  21449.50   1563.59 o
      1591    2   0  13   5  11102.30   9072.06    822.74 o
      1591    1   0  13   5  11102.30   9072.06    822.74 o
      1592    1   1  13   5   8398.14   6844.26    901.29 o
      1593    1   2  13   5    118.02    122.56    151.49 <
      1594    1   3  13   5   2157.52   3226.74    862.72 o
      1595    2  -4  13   8   5071.47   5773.63   1404.22 o
      1595    1   4  13   5   5071.47   5773.63   1404.22 o
      1596    1  -6  14   5  11922.60  12666.30   1545.82 o
      1597    1  -5  14   5  10833.70  12223.00   1496.43 o
      1598    2   4  14   2    159.44    317.58    255.76 <
      1598    1  -4  14   5    159.44    317.58    255.76 <
      1599    1  -3  14   5  18810.90  17072.10   1457.47 o
      1600    1  -2  14   5  14901.40  12657.50   1113.64 o
      1601    1  -1  14   5  37453.30  32030.60   1821.99 o
      1602    2   0  14   5   2962.25   2317.78    567.42 o
      1602    1   0  14   5   2962.25   2317.78    567.42 o
      1603    1   1  14   5   6254.85   5519.71    757.20 o
      1604    1   2  14   5    123.67   1156.40    459.01 <
      1605    1   3  14   5  12055.80  11016.90   1609.64 o
      1606    2  -4  14   8   2561.33   3071.49   1198.98 <
      1606    1   4  14   5   2561.33   3071.49   1198.98 <
      1607    1  -6  15   5    131.90   1383.89    885.23 <
      1608    1  -5  15   5   2248.27   2887.06    781.61 o
      1609    2   4  15   2   1131.14   1230.58    418.39 <
      1609    1  -4  15   5   1131.14   1230.58    418.39 <
      1610    1  -3  15   5  14538.30  13286.90   1287.21 o
      1611    1  -2  15   5   4337.26   3858.37    690.09 o
      1612    1  -1  15   5  35859.10  34449.50   2377.77 o
      1613    2   0  15   5  12566.40  10760.90   1167.30 o
      1613    1   0  15   5  12566.40  10760.90   1167.30 o
      1614    1   1  15   5  17890.50  15096.10   1300.04 o
      1615    1   2  15   5   1451.53   2253.80    782.13 <
      1616    1   3  15   5   5890.74   4744.46   1088.66 o
      1617    1  -5  16   5  12898.60  13844.50   1692.21 o
      1618    2   4  16   2    408.04    803.88    448.58 <
      1618    1  -4  16   5    408.04    803.88    448.58 <
      1619    1  -3  16   5  11764.90  10839.10   1206.25 o
      1620    1  -2  16   5   4220.88   4820.80    794.77 o
      1621    1  -1  16   5    671.65    526.99    341.80 <
      1622    2   0  16   5   3126.14   2869.71    629.26 o
      1622    1   0  16   5   3126.14   2869.71    629.26 o
      1623    1   1  16   5   1691.70   1628.77    508.54 <
      1624    1   2  16   5    166.45    169.66    215.49 <
      1625    1   3  16   5   2016.52    897.43    530.75 <
      1626    1  -5  17   5   1403.65   1098.46    544.26 <
      1627    2   4  17   2   2224.34   3371.20    689.80 o
      1627    1  -4  17   5   2224.34   3371.20    689.80 o
      1628    1  -3  17   5   3237.60   3702.34    707.35 o
      1629    1  -2  17   5   6857.72   5798.05    903.24 o
      1630    1  -1  17   5   3582.83   3230.90    721.40 o
      1631    2   0  17   5  12951.30  10117.80   1405.53 o
      1631    1   0  17   5  12951.30  10117.80   1405.53 o
      1632    1   1  17   5   1769.75   1680.28    496.73 o
      1633    1   2  17   5     26.60    740.72    421.15 <
      1634    1   3  17   5   1733.63   2797.84   1454.61 <
      1635    1  -5  18   5   1044.60   1751.87    894.65 <
      1636    2   4  18   2    205.49   1882.99   1033.06 <
      1636    1  -4  18   5    205.49   1882.99   1033.06 <
      1637    1  -3  18   5    628.26    766.19    432.87 <
      1638    1  -2  18   5  16986.40  15185.40   1499.27 o
      1639    1  -1  18   5   8034.39   7247.59   1504.51 o
      1640    2   0  18   5  12655.70  10073.40   1445.86 o
      1640    1   0  18   5  12655.70  10073.40   1445.86 o
      1641    1   1  18   5   1698.97   2941.18    839.81 o
      1642    1   2  18   5   1912.85    970.26    575.43 <
      1643    2   4  19   2  19370.40  14674.30   2686.57 o
      1643    1  -4  19   5  19370.40  14674.30   2686.57 o
      1644    1  -3  19   5     35.19    943.55    702.36 <
      1645    1  -2  19   5  14577.80  11014.10   2557.19 o
      1646    2   0  19   5   2482.97   1822.77    988.16 <
      1646    1   0  19   5   2482.97   1822.77    988.16 <
      1647    1   1  19   5   2673.94   1912.91    908.67 <
      1648    2   4  20   2   2495.60   3454.01   1002.04 o
      1648    1  -4  20   5   2495.60   3454.01   1002.04 o
      1649    1  -9   0   6   2098.58   1932.71    914.82 <
      1650    2   8   0   0  11726.00  11307.30   1854.49 o
      1650    1  -8   0   6  11726.00  11307.30   1854.49 o
      1651    1  -7   0   6   8219.84   7633.84   1470.82 o
      1652    1  -6   0   6   6264.60   5898.15    761.21 o
      1653    1  -5   0   6    589.30    597.92    218.43 <
      1654    2   4   0   3  32696.00  31760.90   1405.16 o
      1654    1  -4   0   6  32696.00  31760.90   1405.16 o
      1655    1  -3   0   6    903.33   1073.95    317.00 o
      1656    1  -2   0   6 167318.00 148124.00   4857.89 o
      1657    1  -1   0   6  22835.40  21992.40   1750.38 o
      1658    2   0   0   6  83473.80  96995.50   3908.89 o
      1658    1   0   0   6  83473.80  96995.50   3908.89 o
      1659    1   1   0   6  27973.50  27737.20   2193.52 o
      1660    1   2   0   6     61.33    105.36    132.25 <
      1661    1   3   0   6   1217.10   1086.60    573.05 <
      1662    2  -4   0   9   5515.00   9464.18   2744.49 o
      1662    1   4   0   6   5515.00   9464.18   2744.49 o
      1663    1   5   0   6  10173.70  13832.70   3632.06 o
      1664    1  -9   1   6    129.46    720.38    608.34 <
      1665    2   8   1   0  26752.80  24536.10   2034.44 o
      1665    1  -8   1   6  26752.80  24536.10   2034.44 o
      1666    1  -7   1   6   4904.33   3895.28    750.71 o
      1667    1  -6   1   6  37540.90  34849.10   1426.14 o
      1668    1  -5   1   6   5221.69   5181.82    384.57 o
      1669    2   4   1   3  10787.80  10228.20    540.24 o
      1669    1  -4   1   6  10787.80  10228.20    540.24 o
      1670    1  -3   1   6   1981.87   1855.52    264.72 o
      1671    1  -2   1   6   2291.53   2412.50    311.73 o
      1672    1  -1   1   6  14935.80  15214.50   1003.17 o
      1673    2   0   1   6    384.09    781.65    273.19 <
      1673    1   0   1   6    384.09    781.65    273.19 <
      1674    1   1   1   6    177.42    160.16    181.88 <
      1675    1   2   1   6   7011.84   5687.71    828.52 o
      1676    1   3   1   6     87.32    258.83    275.10 <
      1677    2  -4   1   9  27130.00  26234.50   3307.70 o
      1677    1   4   1   6  27130.00  26234.50   3307.70 o
      1678    1   5   1   6    952.69   3595.31   1418.36 <
      1679    1   6   1   6   9137.59   7459.69   2127.06 o
      1680    1  -9   2   6    248.42    760.17    564.14 <
      1681    2   8   2   0    922.07    370.10    383.85 <
      1681    1  -8   2   6    922.07    370.10    383.85 <
      1682    1  -7   2   6    469.78    805.68    376.72 <
      1683    1  -6   2   6    641.84    509.72    161.46 <
      1684    1  -5   2   6     85.53    223.63    125.30 <
      1685    2   4   2   3   4352.44   4054.38    347.32 o
      1685    1  -4   2   6   4352.44   4054.38    347.32 o
      1686    1  -3   2   6    244.97    476.66    174.10 <
      1687    1  -2   2   6   1808.47   1733.97    307.03 o
      1688    1  -1   2   6    907.33    993.48    310.15 <
      1689    2   0   2   6   6791.55   6482.78    757.83 o
      1689    1   0   2   6   6791.55   6482.78    757.83 o
      1690    1   1   2   6   1335.57   1138.75    396.75 <
      1691    1   2   2   6   5871.31   5147.56    785.49 o
      1692    1   3   2   6    412.69    449.38    292.02 <
      1693    2  -4   2   9    485.51   2012.15   1081.28 <
      1693    1   4   2   6    485.51   2012.15   1081.28 <
      1694    1   5   2   6    562.61    740.23    598.25 <
      1695    1   6   2   6    690.64   2397.93   1071.64 <
      1696    1  -9   3   6    908.90   1615.64    841.11 <
      1697    2   8   3   0   4980.73   5049.65    795.82 o
      1697    1  -8   3   6   4980.73   5049.65    795.82 o
      1698    1  -7   3   6   7324.61   7510.34    768.09 o
      1699    1  -6   3   6    621.75    492.43    212.94 <
      1700    1  -5   3   6   2390.44   2173.42    307.32 o
      1701    2   4   3   3  11236.80  11045.00    567.30 o
      1701    1  -4   3   6  11236.80  11045.00    567.30 o
      1702    1  -3   3   6  28689.10  28011.50   1048.48 o
      1703    1  -2   3   6    400.89    524.12    233.49 <
      1704    1  -1   3   6  46828.00  45059.70   1618.19 o
      1705    2   0   3   6  12757.80  13201.90   1050.84 o
      1705    1   0   3   6  12757.80  13201.90   1050.84 o
      1706    1   1   3   6   1254.65   1909.87    463.38 o
      1707    1   2   3   6   1126.97    888.70    269.90 o
      1708    1   3   3   6    932.60   1410.82    522.87 <
      1709    2  -4   3   9   2478.99   2730.69   1034.99 <
      1709    1   4   3   6   2478.99   2730.69   1034.99 <
      1710    1   5   3   6    113.96   2867.28   1838.94 <
      1711    2   8   4   0   2225.86   2728.16    657.02 o
      1711    1  -8   4   6   2225.86   2728.16    657.02 o
      1712    1  -7   4   6  43223.60  43434.70   1958.20 o
      1713    1  -6   4   6  10458.20   9707.87    749.78 o
      1714    1  -5   4   6  12180.90  11273.10    753.16 o
      1715    2   4   4   3    322.13    297.33    127.51 <
      1715    1  -4   4   6    322.13    297.33    127.51 <
      1716    1  -3   4   6   1047.74    982.89    227.21 o
      1717    1  -2   4   6  20795.90  20089.60   1173.36 o
      1718    1  -1   4   6   2533.25   2718.23    409.38 o
      1719    2   0   4   6  10146.70  10824.10    824.49 o
      1719    1   0   4   6  10146.70  10824.10    824.49 o
      1720    1   1   4   6     12.10    632.06    298.07 <
      1721    1   2   4   6    535.00    881.30    309.82 <
      1722    1   3   4   6  22630.40  21381.90   1688.39 o
      1723    2  -4   4   9   2030.79   6225.04   1563.30 o
      1723    1   4   4   6   2030.79   6225.04   1563.30 o
      1724    2   8   5   0   1270.45   1753.11    576.54 <
      1724    1  -8   5   6   1270.45   1753.11    576.54 <
      1725    1  -7   5   6   2360.50   2910.77    560.43 o
      1726    1  -6   5   6   1957.89   2280.08    413.90 o
      1727    1  -5   5   6   5106.95   5569.61    584.36 o
      1728    2   4   5   3   3753.12   3472.70    475.79 o
      1728    1  -4   5   6   3753.12   3472.70    475.79 o
      1729    1  -3   5   6  62701.00  54469.20   1946.94 o
      1730    1  -2   5   6   3801.63   4339.72    456.48 o
      1731    1  -1   5   6  58824.70  61187.20   1700.43 o
      1732    2   0   5   6   8142.51   7322.08    751.67 o
      1732    1   0   5   6   8142.51   7322.08    751.67 o
      1733    1   1   5   6  18788.70  18279.90   1311.00 o
      1734    1   2   5   6     43.03    240.78    254.39 <
      1735    1   3   5   6    680.64    290.57    263.12 <
      1736    2  -4   5   9    882.45    723.62    452.61 <
      1736    1   4   5   6    882.45    723.62    452.61 <
      1737    2   8   6   0    339.72    691.63    310.25 <
      1737    1  -8   6   6    339.72    691.63    310.25 <
      1738    1  -7   6   6  10696.30  10472.00   1037.86 o
      1739    1  -6   6   6    991.29   1228.16    327.73 o
      1740    1  -5   6   6  43242.40  42839.50   1591.84 o
      1741    2   4   6   3    466.92    332.72    199.39 <
      1741    1  -4   6   6    466.92    332.72    199.39 <
      1742    1  -3   6   6  27070.30  25687.00   1102.55 o
      1743    1  -2   6   6   6681.32   7123.59    603.52 o
      1744    1  -1   6   6   1086.23   1113.20    269.81 o
      1745    2   0   6   6    187.58    109.73    125.52 <
      1745    1   0   6   6    187.58    109.73    125.52 <
      1746    1   1   6   6  22418.50  22639.70   1446.63 o
      1747    1   2   6   6   8415.66   9536.45   1372.84 o
      1748    1   3   6   6   9377.37   9356.19   1292.91 o
      1749    2  -4   6   9   4657.99   4888.91   1215.54 o
      1749    1   4   6   6   4657.99   4888.91   1215.54 o
      1750    2   8   7   0   5366.21   6645.50   1840.83 o
      1750    1  -8   7   6   5366.21   6645.50   1840.83 o
      1751    1  -7   7   6   1960.37   1875.81    466.39 o
      1752    1  -6   7   6   1230.11   1542.06    401.42 o
      1753    1  -5   7   6   8189.35   7474.10    699.70 o
      1754    2   4   7   3   8554.73   8554.85    660.38 o
      1754    1  -4   7   6   8554.73   8554.85    660.38 o
      1755    1  -3   7   6   1711.73   2071.28    338.78 o
      1756    1  -2   7   6    291.33    461.54    210.02 <
      1757    1  -1   7   6   5938.34   5781.90    574.70 o
      1758    2   0   7   6  13723.80  13176.60   1019.94 o
      1758    1   0   7   6  13723.80  13176.60   1019.94 o
      1759    1   1   7   6   7220.66   7621.88    787.15 o
      1760    1   2   7   6    448.11    714.82    478.79 <
      1761    1   3   7   6  10536.90   9896.15   1355.44 o
      1762    2  -4   7   9   8244.50   9314.72   1614.65 o
      1762    1   4   7   6   8244.50   9314.72   1614.65 o
      1763    2   8   8   0   2881.02   5519.10   1885.58 <
      1763    1  -8   8   6   2881.02   5519.10   1885.58 <
      1764    1  -7   8   6   5055.59   4905.62    721.63 o
      1765    1  -6   8   6   3510.21   3573.10    574.43 o
      1766    1  -5   8   6    102.95    402.44    203.58 <
      1767    2   4   8   3   4430.21   4065.46    429.00 o
      1767    1  -4   8   6   4430.21   4065.46    429.00 o
      1768    1  -3   8   6    568.55    725.13    222.92 o
      1769    1  -2   8   6  30910.10  30190.80   1179.29 o
      1770    1  -1   8   6   2304.69   2430.15    386.30 o
      1771    2   0   8   6  22243.50  20794.10   1514.53 o
      1771    1   0   8   6  22243.50  20794.10   1514.53 o
      1772    1   1   8   6   2042.23   1979.79    427.43 o
      1773    1   2   8   6    795.49   1685.48    648.02 <
      1774    1   3   8   6   1091.09   1283.85    505.64 <
      1775    2  -4   8   9   1637.32   4657.06   1207.09 o
      1775    1   4   8   6   1637.32   4657.06   1207.09 o
      1776    2   8   9   0  11563.10  12098.60   1770.46 o
      1776    1  -8   9   6  11563.10  12098.60   1770.46 o
      1777    1  -7   9   6    453.07    838.47    336.34 <
      1778    1  -6   9   6  34549.10  35500.00   1770.22 o
      1779    1  -5   9   6    220.26    800.36    319.32 <
      1780    2   4   9   3  39774.40  37189.20   1542.08 o
      1780    1  -4   9   6  39774.40  37189.20   1542.08 o
      1781    1  -3   9   6      9.42    212.53    176.77 <
      1782    1  -2   9   6   6277.40   6335.29    538.82 o
      1783    1  -1   9   6   1152.05   1407.36    328.69 o
      1784    2   0   9   6   7152.70   7260.37    878.73 o
      1784    1   0   9   6   7152.70   7260.37    878.73 o
      1785    1   1   9   6   5381.42   5544.11    665.99 o
      1786    1   2   9   6  13901.80  15197.80   1705.01 o
      1787    1   3   9   6   5373.22   5572.56   1160.26 o
      1788    2  -4   9   9  12333.90  13923.10   2125.48 o
      1788    1   4   9   6  12333.90  13923.10   2125.48 o
      1789    1  -7  10   6    367.78    742.32    480.05 <
      1790    1  -6  10   6   9182.00   9779.16   1104.54 o
      1791    1  -5  10   6  10035.20   9772.46    929.88 o
      1792    2   4  10   3  30873.80  29568.40   1459.81 o
      1792    1  -4  10   6  30873.80  29568.40   1459.81 o
      1793    1  -3  10   6  20297.70  19330.20   1126.69 o
      1794    1  -2  10   6  12260.40  10666.30    754.03 o
      1795    1  -1  10   6      3.06     77.59     97.73 <
      1796    2   0  10   6  23286.10  21197.00   1274.03 o
      1796    1   0  10   6  23286.10  21197.00   1274.03 o
      1797    1   1  10   6   3595.08   3287.77    675.11 o
      1798    1   2  10   6  24320.40  24249.70   2173.54 o
      1799    1   3  10   6    162.65    591.10    524.33 <
      1800    2  -4  10   9    649.11    438.79    495.12 <
      1800    1   4  10   6    649.11    438.79    495.12 <
      1801    1  -7  11   6    812.45   1239.94    562.52 <
      1802    1  -6  11   6  14547.30  15463.30   1333.04 o
      1803    1  -5  11   6    872.71   1011.98    344.89 <
      1804    2   4  11   3  32115.00  31563.40   1685.96 o
      1804    1  -4  11   6  32115.00  31563.40   1685.96 o
      1805    1  -3  11   6   9417.80   8983.01   1151.62 o
      1806    1  -2  11   6   2771.13   2245.96    365.96 o
      1807    1  -1  11   6   7076.81   6677.59    736.65 o
      1808    2   0  11   6  18296.90  18386.20   1246.18 o
      1808    1   0  11   6  18296.90  18386.20   1246.18 o
      1809    1   1  11   6   2015.55   1920.19    509.18 o
      1810    1   2  11   6  11590.80  11478.90   1550.66 o
      1811    1   3  11   6   6371.94   4157.45    900.35 o
      1812    2  -4  11   9   3398.98   5423.26   1548.53 o
      1812    1   4  11   6   3398.98   5423.26   1548.53 o
      1813    1  -7  12   6   2745.27   2301.61    840.88 <
      1814    1  -6  12   6     45.22    127.65    151.75 <
      1815    1  -5  12   6   1495.36   1785.97    540.02 o
      1816    2   4  12   3    232.77    482.08    266.96 <
      1816    1  -4  12   6    232.77    482.08    266.96 <
      1817    1  -3  12   6   1058.20   1802.72    445.73 o
      1818    1  -2  12   6    106.55    662.69    266.78 <
      1819    1  -1  12   6     68.58    860.52    256.69 o
      1820    2   0  12   6    578.76    962.31    406.70 <
      1820    1   0  12   6    578.76    962.31    406.70 <
      1821    1   1  12   6    152.40   1178.76    474.88 <
      1822    1   2  12   6    485.84    722.55    402.16 <
      1823    1   3  12   6   2128.11   2836.80    864.67 o
      1824    2  -4  12   9      4.89    303.64    369.27 <
      1824    1   4  12   6      4.89    303.64    369.27 <
      1825    1  -7  13   6      1.63   1261.84    774.04 <
      1826    1  -6  13   6   3552.69   3481.23    683.02 o
      1827    1  -5  13   6   4438.08   3840.95    724.76 o
      1828    2   4  13   3  10956.40  10378.90   1133.71 o
      1828    1  -4  13   6  10956.40  10378.90   1133.71 o
      1829    1  -3  13   6   3472.49   3185.76    667.70 o
      1830    1  -2  13   6   1157.59   1664.90    495.33 o
      1831    1  -1  13   6   3022.43   2837.53    555.55 o
      1832    2   0  13   6   5286.50   4305.41    746.19 o
      1832    1   0  13   6   5286.50   4305.41    746.19 o
      1833    1   1  13   6  11969.80  12691.80   1288.94 o
      1834    1   2  13   6   3459.92   3055.39    872.94 o
      1835    1   3  13   6   9850.43   9218.65   1490.63 o
      1836    1  -6  14   6   1724.32   1764.53    748.37 <
      1837    1  -5  14   6  42860.80  47007.40   2392.19 o
      1838    2   4  14   3   1423.24   1954.80    556.33 o
      1838    1  -4  14   6   1423.24   1954.80    556.33 o
      1839    1  -3  14   6  29051.30  28884.20   1939.96 o
      1840    1  -2  14   6   1161.21   1471.81    490.67 <
      1841    1  -1  14   6    819.16   1879.93    632.56 <
      1842    2   0  14   6   1040.56    454.68    305.42 <
      1842    1   0  14   6   1040.56    454.68    305.42 <
      1843    1   1  14   6  19334.10  18929.00   1612.40 o
      1844    1   2  14   6  13498.30  12310.00   1639.53 o
      1845    1   3  14   6   7321.35   5103.87   1490.51 o
      1846    1  -5  15   6   7549.98   9034.10   1144.16 o
      1847    2   4  15   3   6819.48   6022.58    883.00 o
      1847    1  -4  15   6   6819.48   6022.58    883.00 o
      1848    1  -3  15   6  12874.90  13559.50   1340.79 o
      1849    1  -2  15   6   3521.18   3544.14    788.25 o
      1850    1  -1  15   6  10176.20   8817.75   1298.40 o
      1851    2   0  15   6     54.72    130.66    164.90 <
      1851    1   0  15   6     54.72    130.66    164.90 <
      1852    1   1  15   6  15692.80  14488.70   1505.39 o
      1853    1   2  15   6      8.27    367.94    390.52 <
      1854    1   3  15   6   2906.51   4633.96   1920.22 <
      1855    1  -5  16   6   3509.54   3548.85   1207.12 <
      1856    2   4  16   3   1325.19   2044.12    568.85 o
      1856    1  -4  16   6   1325.19   2044.12    568.85 o
      1857    1  -3  16   6    356.18    351.02    307.01 <
      1858    1  -2  16   6     78.80     84.25    108.58 <
      1859    1  -1  16   6      5.97    890.66    531.48 <
      1860    2   0  16   6     45.66   1074.65    462.50 <
      1860    1   0  16   6     45.66   1074.65    462.50 <
      1861    1   1  16   6    949.05   3084.54   1080.35 <
      1862    1   2  16   6    192.74    744.83    613.68 <
      1863    2   4  17   3  15540.30  12799.60   2494.44 o
      1863    1  -4  17   6  15540.30  12799.60   2494.44 o
      1864    1  -3  17   6   1548.07   1526.81    644.44 <
      1865    1  -2  17   6   1984.25   1559.95    469.30 o
      1866    1  -1  17   6   2579.10   3500.80    875.38 o
      1867    2   0  17   6   5462.17   4839.19   1442.55 o
      1867    1   0  17   6   5462.17   4839.19   1442.55 o
      1868    1   1  17   6    953.15   1490.06    845.17 <
      1869    2   4  18   3   5374.26   2820.70   1054.27 <
      1869    1  -4  18   6   5374.26   2820.70   1054.27 <
      1870    1  -3  18   6   6319.81   5613.19   1546.10 o
      1871    1  -2  18   6   1964.39   2580.62    949.00 <
      1872    2   0  18   6   8620.94   6157.50   1797.82 o
      1872    1   0  18   6   8620.94   6157.50   1797.82 o
      1873    2   4  19   3  11083.20   5975.28   1712.50 o
      1873    1  -4  19   6  11083.20   5975.28   1712.50 o
      1874    1  -3  19   6    379.32   2232.82   1028.93 <
      1875    2   8   0   1   6172.42   4977.24   1185.56 o
      1875    1  -8   0   7   6172.42   4977.24   1185.56 o
      1876    1  -7   0   7    131.74    451.91    323.86 <
      1877    1  -5   0   7  10963.70  10518.00    875.23 o
      1878    2   4   0   4  71760.10  67872.60   2659.70 o
      1878    1  -4   0   7  71760.10  67872.60   2659.70 o
      1879    1  -3   0   7  32080.30  31422.70   1683.92 o
      1880    1  -2   0   7   4714.61   5712.01    905.11 o
      1881    1  -1   0   7    249.96    871.98    464.20 <
      1882    2   0   0   7   1834.60   2387.70    555.71 o
      1882    1   0   0   7   1834.60   2387.70    555.71 o
      1883    1   1   0   7  11157.00  14862.80   1617.49 o
      1884    1   2   0   7   5431.06   5756.12   1322.05 o
      1885    1   3   0   7   1779.16   1394.30    728.30 <
      1886    2  -4   0  10    431.15   1376.95    959.76 <
      1886    1   4   0   7    431.15   1376.95    959.76 <
      1887    2   8   1   1   7850.80   7326.60   1165.93 o
      1887    1  -8   1   7   7850.80   7326.60   1165.93 o
      1888    1  -7   1   7    220.05   1061.80    420.32 <
      1889    1  -6   1   7  12815.20  13104.00    834.80 o
      1890    1  -5   1   7   3059.97   2819.28    336.27 o
      1891    2   4   1   4  15114.50  14350.10    778.34 o
      1891    1  -4   1   7  15114.50  14350.10    778.34 o
      1892    1  -3   1   7      5.92    285.61    194.39 <
      1893    1  -2   1   7     44.13    195.18    171.41 <
      1894    1  -1   1   7    375.90    720.51    326.18 <
      1895    2   0   1   7  33219.40  39994.30   1341.79 o
      1895    1   0   1   7  33219.40  39994.30   1341.79 o
      1896    1   1   1   7   3005.69   3578.29    618.21 o
      1897    1   2   1   7  26171.20  29376.40   2023.78 o
      1898    1   3   1   7   6965.40   7936.80   1146.88 o
      1899    2  -4   1  10   6231.24   8061.84   1831.84 o
      1899    1   4   1   7   6231.24   8061.84   1831.84 o
      1900    2   8   2   1    211.49   1361.69    552.73 <
      1900    1  -8   2   7    211.49   1361.69    552.73 <
      1901    1  -7   2   7     56.22    549.65    366.95 <
      1902    1  -6   2   7    599.38   1037.14    279.13 o
      1903    1  -5   2   7    386.50    647.34    192.41 o
      1904    2   4   2   4   2695.19   2763.24    316.23 o
      1904    1  -4   2   7   2695.19   2763.24    316.23 o
      1905    1  -3   2   7   1117.94    755.38    240.42 <
      1906    1  -2   2   7   8760.22   8011.76    758.44 o
      1907    1  -1   2   7    195.77    387.06    279.27 <
      1908    2   0   2   7   5354.82   5628.25    711.61 o
      1908    1   0   2   7   5354.82   5628.25    711.61 o
      1909    1   1   2   7   1934.98   2674.91    521.11 o
      1910    1   2   2   7     10.36    452.67    298.68 <
      1911    1   3   2   7    288.37    333.81    343.26 <
      1912    2  -4   2  10   1279.57   1655.08    831.02 <
      1912    1   4   2   7   1279.57   1655.08    831.02 <
      1913    2   8   3   1   1878.52   1816.41    546.31 o
      1913    1  -8   3   7   1878.52   1816.41    546.31 o
      1914    1  -7   3   7   3204.11   3739.23    803.68 o
      1915    1  -6   3   7     75.24    403.41    305.65 <
      1916    1  -5   3   7  18945.30  19292.50   1004.69 o
      1917    2   4   3   4  11468.80  11480.10    632.98 o
      1917    1  -4   3   7  11468.80  11480.10    632.98 o
      1918    1  -3   3   7   4158.13   3898.41    509.93 o
      1919    1  -2   3   7   2982.48   2766.41    462.61 o
      1920    1  -1   3   7    315.32    189.42    212.17 <
      1921    2   0   3   7   7604.58   8582.66    835.08 o
      1921    1   0   3   7   7604.58   8582.66    835.08 o
      1922    1   1   3   7   3727.59   3973.02    660.09 o
      1923    1   2   3   7   4456.82   4361.86    685.99 o
      1924    1   3   3   7   4490.29   4059.88    842.54 o
      1925    2  -4   3  10   1204.89   2912.16   1391.94 <
      1925    1   4   3   7   1204.89   2912.16   1391.94 <
      1926    2   8   4   1   1192.51   1881.67    800.22 <
      1926    1  -8   4   7   1192.51   1881.67    800.22 <
      1927    1  -7   4   7   8480.47   8847.05    965.76 o
      1928    1  -6   4   7   5549.67   4891.13    677.16 o
      1929    1  -5   4   7  18259.20  19589.50   1078.03 o
      1930    2   4   4   4   4734.47   4473.30    511.17 o
      1930    1  -4   4   7   4734.47   4473.30    511.17 o
      1931    1  -3   4   7   8848.09   8851.22    735.40 o
      1932    1  -2   4   7   1807.31   1789.33    349.80 o
      1933    1  -1   4   7  12278.30  11664.70   1177.16 o
      1934    2   0   4   7     48.96    641.90    327.04 <
      1934    1   0   4   7     48.96    641.90    327.04 <
      1935    1   1   4   7  47630.50  55438.70   2025.15 o
      1936    1   2   4   7   9172.59   9969.58   1034.72 o
      1937    1   3   4   7  17274.90  20479.10   1631.57 o
      1938    2  -4   4  10   3748.98   5704.13   1876.38 <
      1938    1   4   4   7   3748.98   5704.13   1876.38 <
      1939    2   8   5   1    481.15    927.56    482.38 <
      1939    1  -8   5   7    481.15    927.56    482.38 <
      1940    1  -7   5   7   5350.07   5798.89    905.98 o
      1941    1  -6   5   7   1760.67   2283.40    509.05 o
      1942    1  -5   5   7  33495.10  31286.60   1641.18 o
      1943    2   4   5   4   6309.40   4587.91    474.70 o
      1943    1  -4   5   7   6309.40   4587.91    474.70 o
      1944    1  -3   5   7  41202.10  39752.90   1620.03 o
      1945    1  -2   5   7   4144.91   4492.23    645.44 o
      1946    1  -1   5   7  17189.70  17806.70   1252.50 o
      1947    2   0   5   7     26.76    213.03    253.83 <
      1947    1   0   5   7     26.76    213.03    253.83 <
      1948    1   1   5   7   3223.50   3961.80    667.14 o
      1949    1   2   5   7   2033.45   2999.03    657.31 o
      1950    1   3   5   7    606.48    530.77    378.98 <
      1951    2  -4   5  10   1859.94   1374.90    929.53 <
      1951    1   4   5   7   1859.94   1374.90    929.53 <
      1952    2   8   6   1    311.08    212.99    278.26 <
      1952    1  -8   6   7    311.08    212.99    278.26 <
      1953    1  -7   6   7  25339.70  25237.40   1599.17 o
      1954    1  -6   6   7   6460.99   6879.99    876.17 o
      1955    1  -5   6   7   3164.93   2771.65    495.16 o
      1956    2   4   6   4   1263.77   1106.42    329.68 o
      1956    1  -4   6   7   1263.77   1106.42    329.68 o
      1957    1  -3   6   7   3707.15   3475.63    471.55 o
      1958    1  -2   6   7   7342.91   7639.91    731.14 o
      1959    1  -1   6   7   2921.97   3093.89    474.26 o
      1960    2   0   6   7   6390.65   7593.58    940.64 o
      1960    1   0   6   7   6390.65   7593.58    940.64 o
      1961    1   1   6   7   3535.05   3581.02    658.55 o
      1962    1   2   6   7     20.03    863.22    443.86 <
      1963    1   3   6   7   8942.51   9165.43   1183.41 o
      1964    2  -4   6  10    702.49   2621.82   1452.40 <
      1964    1   4   6   7    702.49   2621.82   1452.40 <
      1965    2   8   7   1   1160.42   1271.13    834.24 <
      1965    1  -8   7   7   1160.42   1271.13    834.24 <
      1966    1  -7   7   7    931.72   1436.61    376.32 o
      1967    1  -6   7   7     73.35    903.67    348.89 <
      1968    1  -5   7   7   2163.84   1993.06    471.45 o
      1969    2   4   7   4  11421.50  11606.20    966.22 o
      1969    1  -4   7   7  11421.50  11606.20    966.22 o
      1970    1  -3   7   7   6289.07   5912.97    560.33 o
      1971    1  -2   7   7   2974.47   3002.57    432.47 o
      1972    1  -1   7   7  19568.60  20872.50   1257.89 o
      1973    2   0   7   7  12260.80  12868.50   1215.72 o
      1973    1   0   7   7  12260.80  12868.50   1215.72 o
      1974    1   1   7   7    304.49    367.62    258.42 <
      1975    1   2   7   7   7224.01   9428.35   1405.32 o
      1976    1   3   7   7   5665.23   6067.43   1018.48 o
      1977    2   8   8   1   1572.17    742.47    610.18 <
      1977    1  -8   8   7   1572.17    742.47    610.18 <
      1978    1  -7   8   7     88.63    778.99    416.26 <
      1979    1  -6   8   7   8344.77   9080.29    940.39 o
      1980    1  -5   8   7   1448.35   1216.65    370.16 o
      1981    2   4   8   4  13855.10  12096.60   1047.90 o
      1981    1  -4   8   7  13855.10  12096.60   1047.90 o
      1982    1  -3   8   7   4691.03   5456.12    785.51 o
      1983    1  -2   8   7   1863.90   2261.99    406.22 o
      1984    1  -1   8   7    945.98    955.56    303.78 <
      1985    2   0   8   7   2348.05   2269.81    528.13 o
      1985    1   0   8   7   2348.05   2269.81    528.13 o
      1986    1   1   8   7   3327.87   2966.99    512.10 o
      1987    1   2   8   7   5814.39   7279.09   1313.97 o
      1988    1   3   8   7    144.86    392.22    341.86 <
      1989    1  -7   9   7    176.27    457.95    320.56 <
      1990    1  -6   9   7  18281.40  18502.40   1385.69 o
      1991    1  -5   9   7      2.64    201.55    190.54 <
      1992    2   4   9   4   1175.03   1434.09    404.17 o
      1992    1  -4   9   7   1175.03   1434.09    404.17 o
      1993    1  -3   9   7   2533.56   3312.58    635.98 o
      1994    1  -2   9   7   2971.43   3437.88    568.64 o
      1995    1  -1   9   7   9365.89   8955.28   1006.46 o
      1996    2   0   9   7   8291.30   8683.07   1019.99 o
      1996    1   0   9   7   8291.30   8683.07   1019.99 o
      1997    1   1   9   7   3298.37   3259.22    595.19 o
      1998    1   2   9   7  10155.80  13405.00   1726.08 o
      1999    1   3   9   7    157.49    230.98    290.89 <
      2000    1  -7  10   7   5625.16   6358.76   1135.99 o
      2001    1  -6  10   7   2054.52   1860.32    541.63 o
      2002    1  -5  10   7    427.35    762.09    330.91 <
      2003    2   4  10   4  21568.00  20827.90   1577.51 o
      2003    1  -4  10   7  21568.00  20827.90   1577.51 o
      2004    1  -3  10   7   1338.17   1493.76    450.71 o
      2005    1  -2  10   7  51767.40  51987.70   2444.44 o
      2006    1  -1  10   7   1486.97   1206.84    370.44 o
      2007    2   0  10   7  22264.00  21350.80   1490.30 o
      2007    1   0  10   7  22264.00  21350.80   1490.30 o
      2008    1   1  10   7   4567.20   5208.47    889.32 o
      2009    1   2  10   7   2432.52   3437.61    848.00 o
      2010    1   3  10   7    870.79   1005.21    578.46 <
      2011    1  -7  11   7   2304.41   2760.23    830.16 o
      2012    1  -6  11   7   8334.34   9656.40   1118.09 o
      2013    1  -5  11   7   5417.86   6194.50    798.33 o
      2014    2   4  11   4   1715.02   1399.28    443.54 <
      2014    1  -4  11   7   1715.02   1399.28    443.54 <
      2015    1  -3  11   7    164.46    528.24    305.14 <
      2016    1  -2  11   7   6075.29   6644.81    917.97 o
      2017    1  -1  11   7   6710.54   5858.21    724.32 o
      2018    2   0  11   7    887.96   1231.95    429.45 <
      2018    1   0  11   7    887.96   1231.95    429.45 <
      2019    1   1  11   7    212.51    801.28    390.04 <
      2020    1   2  11   7   1812.58   1118.80    431.00 <
      2021    1   3  11   7    408.71    423.48    404.37 <
      2022    1  -7  12   7   1081.32   1413.18    910.63 <
      2023    1  -6  12   7     12.62   1540.62    674.80 <
      2024    1  -5  12   7   1146.04   1421.59    502.48 <
      2025    2   4  12   4     57.02    255.61    263.90 <
      2025    1  -4  12   7     57.02    255.61    263.90 <
      2026    1  -3  12   7    122.58    361.91    311.73 <
      2027    1  -2  12   7    863.17   1368.41    478.24 <
      2028    1  -1  12   7    425.58    526.17    318.53 <
      2029    2   0  12   7     93.41    468.84    366.96 <
      2029    1   0  12   7     93.41    468.84    366.96 <
      2030    1   1  12   7   2270.45   2106.69    598.99 o
      2031    1   2  12   7     31.70    470.96    322.45 <
      2032    1   3  12   7   1842.58   1734.13   1102.48 <
      2033    1  -6  13   7   2122.90   2624.30    869.25 <
      2034    1  -5  13   7    750.69    560.78    343.79 <
      2035    2   4  13   4   1014.68   1212.08    460.82 <
      2035    1  -4  13   7   1014.68   1212.08    460.82 <
      2036    1  -3  13   7  14430.20  15081.10   1649.75 o
      2037    1  -2  13   7   1323.20   1277.90    615.63 <
      2038    1  -1  13   7  21077.10  19495.70   1724.09 o
      2039    2   0  13   7    244.56    955.32    423.12 <
      2039    1   0  13   7    244.56    955.32    423.12 <
      2040    1   1  13   7   3621.21   5195.44    919.05 o
      2041    1   2  13   7     42.44   1161.81    655.95 <
      2042    1   3  13   7    829.54   2771.51   1369.25 <
      2043    1  -5  14   7   3549.96   3720.32    870.17 o
      2044    2   4  14   4    582.69    398.55    305.99 <
      2044    1  -4  14   7    582.69    398.55    305.99 <
      2045    1  -3  14   7   3042.16   3963.39    890.68 o
      2046    1  -2  14   7  16201.90  13779.10   1463.88 o
      2047    1  -1  14   7   1464.62   1785.56    568.54 <
      2048    2   0  14   7  10839.70  10340.10   1266.38 o
      2048    1   0  14   7  10839.70  10340.10   1266.38 o
      2049    1   1  14   7   2143.24   2696.84    793.35 o
      2050    1   2  14   7     17.75   1876.75    843.86 <
      2051    2   4  15   4    917.44    819.75    364.90 <
      2051    1  -4  15   7    917.44    819.75    364.90 <
      2052    1  -3  15   7  21482.60  21348.20   2051.29 o
      2053    1  -2  15   7    380.45    789.13    510.38 <
      2054    1  -1  15   7  17545.50  17224.50   1957.25 o
      2055    2   0  15   7   2388.20   2458.63    865.72 <
      2055    1   0  15   7   2388.20   2458.63    865.72 <
      2056    1   1  15   7    698.53    831.61    399.01 <
      2057    1   2  15   7      4.10    376.02    429.28 <
      2058    2   4  16   4    532.09    509.57    381.10 <
      2058    1  -4  16   7    532.09    509.57    381.10 <
      2059    1  -3  16   7    116.43   1094.55    751.74 <
      2060    1  -2  16   7    788.07    881.94    583.98 <
      2061    1  -1  16   7   2455.29   1635.23   1026.98 <
      2062    2   0  16   7    246.27   2768.97   1273.07 <
      2062    1   0  16   7    246.27   2768.97   1273.07 <
      2063    1   1  16   7   7980.87   6156.22   1861.25 o
      2064    2   4  17   4    741.61   2278.66   1231.92 <
      2064    1  -4  17   7    741.61   2278.66   1231.92 <
      2065    1  -3  17   7    206.71    515.23    499.93 <
      2066    1  -2  17   7   1231.93   3053.83   1253.25 <
      2067    2   0  17   7    207.29   1594.82   1038.71 <
      2067    1   0  17   7    207.29   1594.82   1038.71 <
      2068    1  -3  18   7   1226.12   2004.88   1022.34 <
      2069    2   8   0   2  12565.10  12067.60   3134.17 o
      2069    1  -8   0   8  12565.10  12067.60   3134.17 o
      2070    1  -7   0   8  12181.20  10990.80   1791.94 o
      2071    1  -6   0   8  10607.80   9525.64   1635.10 o
      2072    1  -5   0   8   2241.32   2007.90    491.83 o
      2073    2   4   0   5  13110.20  13201.30   1009.99 o
      2073    1  -4   0   8  13110.20  13201.30   1009.99 o
      2074    1  -3   0   8   2489.54   1848.47    517.00 o
      2075    1  -2   0   8  31193.20  34656.10   2915.91 o
      2076    1  -1   0   8   1164.95   1256.32    514.39 <
      2077    2   0   0   8   9172.10  10499.50   1254.99 o
      2077    1   0   0   8   9172.10  10499.50   1254.99 o
      2078    1   1   0   8   1231.50   1407.70    748.50 <
      2079    1   2   0   8   8726.76  11605.20   1993.53 o
      2080    1   3   0   8   1671.32   3053.06    862.67 o
      2081    2   8   1   2  14225.90  15768.10   1947.53 o
      2081    1  -8   1   8  14225.90  15768.10   1947.53 o
      2082    1  -7   1   8    104.15    629.21    391.97 <
      2083    1  -6   1   8   4963.48   4686.65    639.44 o
      2084    1  -5   1   8   1298.51   1179.23    238.90 o
      2085    2   4   1   5   5863.73   5750.48    492.35 o
      2085    1  -4   1   8   5863.73   5750.48    492.35 o
      2086    1  -3   1   8   2133.55   2078.63    451.00 o
      2087    1  -2   1   8  21423.00  24703.20   1726.31 o
      2088    1  -1   1   8  12723.70  14077.00   1240.39 o
      2089    2   0   1   8  12634.80  14867.80   1067.33 o
      2089    1   0   1   8  12634.80  14867.80   1067.33 o
      2090    1   1   1   8   2826.36   3608.92    690.21 o
      2091    1   2   1   8   3949.94   4895.72    925.93 o
      2092    1   3   1   8    625.09    654.23    488.71 <
      2093    2   8   2   2    893.22   1289.25    645.44 <
      2093    1  -8   2   8    893.22   1289.25    645.44 <
      2094    1  -7   2   8    429.09    651.85    372.10 <
      2095    1  -6   2   8   4260.20   4233.54    573.53 o
      2096    1  -5   2   8      5.73    107.74    129.50 <
      2097    2   4   2   5   5697.91   5704.17    577.49 o
      2097    1  -4   2   8   5697.91   5704.17    577.49 o
      2098    1  -3   2   8    447.42    575.74    265.01 <
      2099    1  -2   2   8   1557.31   1491.01    410.67 o
      2100    1  -1   2   8    153.43    598.43    316.11 <
      2101    2   0   2   8      3.56    424.36    303.30 <
      2101    1   0   2   8      3.56    424.36    303.30 <
      2102    1   1   2   8     46.68    909.32    414.96 <
      2103    1   2   2   8     99.32    464.24    328.21 <
      2104    1   3   2   8      2.34    724.37    600.39 <
      2105    2   8   3   2   2763.83   2358.53    568.32 o
      2105    1  -8   3   8   2763.83   2358.53    568.32 o
      2106    1  -7   3   8   1306.63   1861.32    590.46 <
      2107    1  -6   3   8   1921.20   1846.51    350.74 o
      2108    1  -5   3   8    142.47    744.35    311.48 <
      2109    2   4   3   5   5161.73   3946.87    536.07 o
      2109    1  -4   3   8   5161.73   3946.87    536.07 o
      2110    1  -3   3   8   6345.42   6423.94    770.09 o
      2111    1  -2   3   8   4695.60   4174.35    741.81 o
      2112    1  -1   3   8  18674.80  21999.90   1438.86 o
      2113    2   0   3   8   2566.47   2774.46    570.56 o
      2113    1   0   3   8   2566.47   2774.46    570.56 o
      2114    1   1   3   8    533.75    977.56    412.98 <
      2115    1   2   3   8   2280.89   2885.71    616.85 o
      2116    1   3   3   8   6578.48   6131.61   1607.23 o
      2117    2   8   4   2    603.91    850.39    713.49 <
      2117    1  -8   4   8    603.91    850.39    713.49 <
      2118    1  -7   4   8  16841.70  16332.30   1615.82 o
      2119    1  -6   4   8   1178.55   1441.34    358.50 o
      2120    1  -5   4   8     12.81    586.28    336.34 <
      2121    2   4   4   5    688.65   1139.89    292.78 o
      2121    1  -4   4   8    688.65   1139.89    292.78 o
      2122    1  -3   4   8  26583.80  27221.80   1517.23 o
      2123    1  -2   4   8  13857.40  13701.00   1116.50 o
      2124    1  -1   4   8  17502.40  22636.00   1378.07 o
      2125    2   0   4   8  13818.40  16354.20   1326.23 o
      2125    1   0   4   8  13818.40  16354.20   1326.23 o
      2126    1   1   4   8   3975.33   4159.51    705.03 o
      2127    1   2   4   8    216.46    503.49    334.67 <
      2128    1   3   4   8   3667.71   4134.02   1378.60 <
      2129    2   8   5   2   1934.46   2369.95   1092.60 <
      2129    1  -8   5   8   1934.46   2369.95   1092.60 <
      2130    1  -7   5   8  13982.70  14259.80   1326.44 o
      2131    1  -6   5   8   3376.54   3179.02    600.33 o
      2132    1  -5   5   8  20767.10  20142.10   1401.33 o
      2133    2   4   5   5    772.64   1326.92    404.32 o
      2133    1  -4   5   8    772.64   1326.92    404.32 o
      2134    1  -3   5   8  18147.50  18097.60   1230.56 o
      2135    1  -2   5   8     11.66    143.98    164.69 <
      2136    1  -1   5   8   5678.49   5394.10    748.51 o
      2137    2   0   5   8    446.23   1189.24    448.45 <
      2137    1   0   5   8    446.23   1189.24    448.45 <
      2138    1   1   5   8   1140.34   2026.17    488.66 o
      2139    1   2   5   8   2385.99   3860.03    811.95 o
      2140    1   3   5   8   8132.46   9862.45   1924.45 o
      2141    1  -7   6   8    530.86   1440.53    728.89 <
      2142    1  -6   6   8   1025.63    976.00    376.20 <
      2143    1  -5   6   8    127.99    108.03    130.42 <
      2144    2   4   6   5   3675.91   4122.55    721.72 o
      2144    1  -4   6   8   3675.91   4122.55    721.72 o
      2145    1  -3   6   8     17.91   1410.10    437.14 <
      2146    1  -2   6   8     45.11    590.18    228.21 <
      2147    1  -1   6   8   8510.93  10783.10   1124.29 o
      2148    2   0   6   8     12.00    698.81    393.70 <
      2148    1   0   6   8     12.00    698.81    393.70 <
      2149    1   1   6   8  21889.00  26403.70   1651.21 o
      2150    1   2   6   8   1912.55   3021.56    857.58 o
      2151    1   3   6   8   4599.45   6792.94   1657.83 o
      2152    1  -7   7   8   1188.47   1321.05    656.93 <
      2153    1  -6   7   8   2393.74   2089.42    538.80 o
      2154    1  -5   7   8  12028.80  11169.20   1202.17 o
      2155    2   4   7   5   4272.71   4057.86    727.01 o
      2155    1  -4   7   8   4272.71   4057.86    727.01 o
      2156    1  -3   7   8   1163.54   1129.59    429.33 <
      2157    1  -2   7   8   6000.14   7022.35    834.10 o
      2158    1  -1   7   8   4558.00   4991.05    783.62 o
      2159    2   0   7   8     44.13    227.13    244.18 <
      2159    1   0   7   8     44.13    227.13    244.18 <
      2160    1   1   7   8    582.71   1338.61    429.07 <
      2161    1   2   7   8    705.50   1240.73    459.81 <
      2162    1   3   7   8   1031.87   2932.61   1090.66 <
      2163    1  -7   8   8   2481.05   3136.33    894.19 o
      2164    1  -6   8   8   1586.69   2056.08    505.22 o
      2165    1  -5   8   8     76.36    685.84    343.73 <
      2166    2   4   8   5   4577.25   4923.38    784.81 o
      2166    1  -4   8   8   4577.25   4923.38    784.81 o
      2167    1  -3   8   8   2323.43   2893.87    623.89 o
      2168    1  -2   8   8  11863.00  11386.50   1119.51 o
      2169    1  -1   8   8    824.78   1297.75    442.54 <
      2170    2   0   8   8   6830.88   7429.93    920.60 o
      2170    1   0   8   8   6830.88   7429.93    920.60 o
      2171    1   1   8   8    465.56    588.04    288.61 <
      2172    1   2   8   8   1022.76   1499.93    759.23 <
      2173    1   3   8   8     39.39    616.94    628.22 <
      2174    1  -7   9   8    305.95   2339.88    915.76 <
      2175    1  -6   9   8   1539.71   1949.09    501.77 o
      2176    1  -5   9   8   3427.81   3837.59    711.62 o
      2177    2   4   9   5   2311.47   1704.06    482.77 o
      2177    1  -4   9   8   2311.47   1704.06    482.77 o
      2178    1  -3   9   8   4110.86   4632.78    839.50 o
      2179    1  -2   9   8   5393.02   5539.17    872.97 o
      2180    1  -1   9   8   1400.74   1588.59    512.40 <
      2181    2   0   9   8  22227.20  26969.50   1609.49 o
      2181    1   0   9   8  22227.20  26969.50   1609.49 o
      2182    1   1   9   8    631.70   1709.94    443.31 o
      2183    1   2   9   8  14316.70  16391.30   3410.21 o
      2184    1  -7  10   8     58.92    277.51    337.19 <
      2185    1  -6  10   8  32798.60  39508.20   3106.73 o
      2186    1  -5  10   8   2240.61   2403.33    595.57 o
      2187    2   4  10   5  31674.80  33687.20   2045.99 o
      2187    1  -4  10   8  31674.80  33687.20   2045.99 o
      2188    1  -3  10   8   9741.58   8595.78   1087.98 o
      2189    1  -2  10   8   2047.56    905.56    359.40 <
      2190    1  -1  10   8      9.24    684.21    379.17 <
      2191    2   0  10   8   3261.03   3811.38    638.94 o
      2191    1   0  10   8   3261.03   3811.38    638.94 o
      2192    1   1  10   8   9555.81  10846.30   1337.99 o
      2193    1   2  10   8    958.16    546.65    429.61 <
      2194    1  -7  11   8    104.46    431.46    482.74 <
      2195    1  -6  11   8     37.70   1597.86    724.17 <
      2196    1  -5  11   8   2772.80   3613.60    696.35 o
      2197    2   4  11   5   3326.67   3552.59    733.03 o
      2197    1  -4  11   8   3326.67   3552.59    733.03 o
      2198    1  -3  11   8     35.04   1165.15    553.98 <
      2199    1  -2  11   8   1308.52   1562.67    492.49 <
      2200    1  -1  11   8   1648.49   1245.98    438.07 <
      2201    2   0  11   8  18582.50  20259.00   1775.27 o
      2201    1   0  11   8  18582.50  20259.00   1775.27 o
      2202    1   1  11   8    405.34   1099.82    496.84 <
      2203    1   2  11   8   9306.57  10756.50   2671.55 o
      2204    1  -6  12   8    415.02   1962.79    747.99 <
      2205    1  -5  12   8      9.62    286.29    291.55 <
      2206    2   4  12   5    287.61    515.52    341.28 <
      2206    1  -4  12   8    287.61    515.52    341.28 <
      2207    1  -3  12   8    707.69   1321.41    526.02 <
      2208    1  -2  12   8      0.25    733.61    396.47 <
      2209    1  -1  12   8   1039.99   1540.52    538.01 <
      2210    2   0  12   8     10.71    278.35    327.57 <
      2210    1   0  12   8     10.71    278.35    327.57 <
      2211    1   1  12   8   1436.12   3948.23   1123.98 o
      2212    1  -5  13   8  14722.40  17340.50   3124.05 o
      2213    2   4  13   5   1643.34   1741.85    610.17 <
      2213    1  -4  13   8   1643.34   1741.85    610.17 <
      2214    1  -3  13   8   7784.71   8476.84   1338.20 o
      2215    1  -2  13   8    124.94    433.91    380.63 <
      2216    1  -1  13   8    209.23    261.82    277.07 <
      2217    2   0  13   8   3035.62   4630.89   1228.85 o
      2217    1   0  13   8   3035.62   4630.89   1228.85 o
      2218    1   1  13   8     12.15   1375.73    819.21 <
      2219    2   4  14   5   8582.80   5360.39   1644.40 o
      2219    1  -4  14   8   8582.80   5360.39   1644.40 o
      2220    1  -3  14   8     90.05    583.12    457.47 <
      2221    1  -2  14   8    160.81    785.34    422.31 <
      2222    1  -1  14   8   7577.40   6391.14   1765.73 o
      2223    2   0  14   8     35.42    730.47    627.00 <
      2223    1   0  14   8     35.42    730.47    627.00 <
      2224    1  -3  15   8   7590.46   7012.33   2043.87 o
      2225    1  -2  15   8    906.40    496.08    438.41 <
      2226    1  -1  15   8     17.27    755.12    709.62 <
      2227    1  -3  16   8   4830.91   5821.37   1807.76 <
      2228    1  -2  16   8    162.00    593.90    447.88 <
      2229    1  -7   0   9     90.82   1016.79    815.60 <
      2230    1  -6   0   9  30425.20  32387.70   3045.47 o
      2231    1  -5   0   9    383.59    276.31    247.29 <
      2232    2   4   0   6  26595.20  25648.20   2104.87 o
      2232    1  -4   0   9  26595.20  25648.20   2104.87 o
      2233    1  -3   0   9   4111.12   3546.15    817.80 o
      2234    1  -2   0   9    155.69    806.41    568.28 <
      2235    1  -1   0   9    425.15    327.26    313.28 <
      2236    2   0   0   9  18856.30  24987.50   2178.77 o
      2236    1   0   0   9  18856.30  24987.50   2178.77 o
      2237    1   1   0   9  12554.70  16865.40   2339.71 o
      2238    1   2   0   9   5798.58   8841.23   2614.49 o
      2239    1  -7   1   9    428.69    315.36    366.96 <
      2240    1  -6   1   9   2782.22   2466.48    600.83 o
      2241    1  -5   1   9   7287.36   8291.14    817.71 o
      2242    2   4   1   6   7536.30   7276.06    720.88 o
      2242    1  -4   1   9   7536.30   7276.06    720.88 o
      2243    1  -3   1   9   3990.25   4858.89    733.15 o
      2244    1  -2   1   9   5333.43   6749.56    900.92 o
      2245    1  -1   1   9     75.03    498.12    356.32 <
      2246    2   0   1   9  13865.20  20203.40   1325.90 o
      2246    1   0   1   9  13865.20  20203.40   1325.90 o
      2247    1   1   1   9     42.52   1062.25    531.47 <
      2248    1   2   1   9   5696.12   9914.44   1991.53 o
      2249    1  -7   2   9    120.34    295.76    332.25 <
      2250    1  -6   2   9   1547.31   1702.32    533.45 <
      2251    1  -5   2   9     21.24    555.82    355.80 <
      2252    2   4   2   6    868.90   1032.38    329.29 <
      2252    1  -4   2   9    868.90   1032.38    329.29 <
      2253    1  -3   2   9     36.02    604.83    296.73 <
      2254    1  -2   2   9    461.30    554.01    382.43 <
      2255    1  -1   2   9      3.68    346.68    314.46 <
      2256    2   0   2   9      9.72    883.36    416.63 <
      2256    1   0   2   9      9.72    883.36    416.63 <
      2257    1   1   2   9    385.65    383.81    315.24 <
      2258    1   2   2   9    724.08   3632.96   1590.29 <
      2259    1  -7   3   9   2785.99   4011.82   1157.90 o
      2260    1  -6   3   9   1339.89   1146.92    529.19 <
      2261    1  -5   3   9  16179.90  17484.50   1311.47 o
      2262    2   4   3   6    977.05   1189.30    391.71 <
      2262    1  -4   3   9    977.05   1189.30    391.71 <
      2263    1  -3   3   9   5022.95   4383.45    681.54 o
      2264    1  -2   3   9   4066.08   4276.05    772.13 o
      2265    1  -1   3   9   2631.41   3755.71    679.80 o
      2266    2   0   3   9    721.32    778.63    387.77 <
      2266    1   0   3   9    721.32    778.63    387.77 <
      2267    1   1   3   9   4186.65   5829.19    972.15 o
      2268    1   2   3   9   2733.74   4847.38   1910.09 <
      2269    1  -7   4   9   1287.89   1024.69    439.34 <
      2270    1  -6   4   9   5292.63   5948.86   1105.96 o
      2271    1  -5   4   9   4418.07   4253.20    663.35 o
      2272    2   4   4   6  13896.70  14638.70   1424.71 o
      2272    1  -4   4   9  13896.70  14638.70   1424.71 o
      2273    1  -3   4   9   2726.58   3267.60    755.23 o
      2274    1  -2   4   9    406.02    461.83    233.35 <
      2275    1  -1   4   9  10053.00  12885.10   1195.38 o
      2276    2   0   4   9   1634.65   1673.96    463.40 o
      2276    1   0   4   9   1634.65   1673.96    463.40 o
      2277    1   1   4   9  16490.90  22755.10   1689.62 o
      2278    1   2   4   9     42.17    845.28    585.92 <
      2279    1  -7   5   9  16409.80  14953.90   2336.04 o
      2280    1  -6   5   9    939.12    683.08    371.58 <
      2281    1  -5   5   9  16263.80  16500.10   1337.55 o
      2282    2   4   5   6    349.07    215.14    244.20 <
      2282    1  -4   5   9    349.07    215.14    244.20 <
      2283    1  -3   5   9   4251.97   4962.34    851.02 o
      2284    1  -2   5   9    399.78    588.94    324.25 <
      2285    1  -1   5   9   1399.24   1612.41    515.78 <
      2286    2   0   5   9   4188.15   6913.74    941.07 o
      2286    1   0   5   9   4188.15   6913.74    941.07 o
      2287    1   1   5   9   7150.92   8525.54   1478.24 o
      2288    1   2   5   9   4410.19   7933.28   2517.48 <
      2289    1  -7   6   9   1668.57   1512.59    737.52 <
      2290    1  -6   6   9     82.90    924.67    415.66 <
      2291    1  -5   6   9   1468.65   1804.71    504.43 o
      2292    2   4   6   6    747.04    807.18    423.01 <
      2292    1  -4   6   9    747.04    807.18    423.01 <
      2293    1  -3   6   9  20510.00  21672.90   1793.84 o
      2294    1  -2   6   9   3503.11   3828.01    679.02 o
      2295    1  -1   6   9  13105.70  16993.30   1538.39 o
      2296    2   0   6   9   6215.96   8559.22   1030.16 o
      2296    1   0   6   9   6215.96   8559.22   1030.16 o
      2297    1   1   6   9    631.97   1061.16    579.68 <
      2298    1   2   6   9      8.86    272.12    355.20 <
      2299    1  -7   7   9    649.29   2592.24   1231.18 <
      2300    1  -6   7   9   2277.01   3126.12    688.73 o
      2301    1  -5   7   9    924.68   1057.52    364.63 <
      2302    2   4   7   6   1562.27   1121.81    465.11 <
      2302    1  -4   7   9   1562.27   1121.81    465.11 <
      2303    1  -3   7   9     14.50    580.49    406.23 <
      2304    1  -2   7   9   1043.09    627.82    316.53 <
      2305    1  -1   7   9   4115.69   5521.57   1144.18 o
      2306    2   0   7   9   2257.56   2674.66    571.34 o
      2306    1   0   7   9   2257.56   2674.66    571.34 o
      2307    1   1   7   9     75.52   1852.47    723.17 <
      2308    1   2   7   9   3984.27   6652.78   2292.75 <
      2309    1  -6   8   9   8800.13   8630.40   1337.89 o
      2310    1  -5   8   9     33.64    276.39    296.32 <
      2311    2   4   8   6  10048.60   9726.84   1251.72 o
      2311    1  -4   8   9  10048.60   9726.84   1251.72 o
      2312    1  -3   8   9    500.81   1095.44    434.30 <
      2313    1  -2   8   9    367.38    421.18    384.49 <
      2314    1  -1   8   9     98.96    499.09    383.99 <
      2315    2   0   8   9   2569.41   2671.40    809.20 o
      2315    1   0   8   9   2569.41   2671.40    809.20 o
      2316    1   1   8   9   1625.84   2180.12   1073.35 <
      2317    1   2   8   9   1140.98   3379.59   1578.14 <
      2318    1  -6   9   9     22.08   1752.03    780.18 <
      2319    1  -5   9   9   1594.21   1643.69    586.56 <
      2320    2   4   9   6   8872.23   8893.84   1237.51 o
      2320    1  -4   9   9   8872.23   8893.84   1237.51 o
      2321    1  -3   9   9   2195.46   2307.80    559.31 o
      2322    1  -2   9   9  17852.20  16749.80   1644.86 o
      2323    1  -1   9   9   1971.75   2122.17    705.03 <
      2324    2   0   9   9  11106.60  11754.50   1822.56 o
      2324    1   0   9   9  11106.60  11754.50   1822.56 o
      2325    1  -6  10   9   6742.14   8614.72   1661.92 o
      2326    1  -5  10   9    627.84   1166.42    454.83 <
      2327    2   4  10   6    957.28   1252.70    442.66 <
      2327    1  -4  10   9    957.28   1252.70    442.66 <
      2328    1  -3  10   9   3886.53   4425.90    975.86 o
      2329    1  -2  10   9    905.42   1294.64    550.19 <
      2330    1  -1  10   9   4191.21   3996.78    957.80 o
      2331    2   0  10   9     40.55    646.08    460.01 <
      2331    1   0  10   9     40.55    646.08    460.01 <
      2332    1  -5  11   9   1096.51   1704.84    760.94 <
      2333    2   4  11   6   7761.54   7813.09   1299.20 o
      2333    1  -4  11   9   7761.54   7813.09   1299.20 o
      2334    1  -3  11   9     24.58    623.66    470.60 <
      2335    1  -2  11   9  16260.40  12830.60   2121.46 o
      2336    1  -1  11   9   5480.76   4621.31   1654.21 <
      2337    2   0  11   9   2063.76   6264.87   1946.09 <
      2337    1   0  11   9   2063.76   6264.87   1946.09 <
      2338    1  -2  12   9     34.29   1215.59    802.42 <
      2339    1  -1  12   9   2044.58   1651.45    892.12 <
      2340    2   0  12   9      9.67    749.02    553.08 <
      2340    1   0  12   9      9.67    749.02    553.08 <
      2341    1  -2  13   9   4613.65   3901.13   1272.93 <
      2342    1  -1  13   9   2275.11   3623.53   1378.21 <
      2343    2   4   0   7   1392.46   2597.21    852.14 <
      2343    1  -4   0  10   1392.46   2597.21    852.14 <
      2344    1  -3   0  10   8156.41   9997.24   1406.04 o
      2345    1  -2   0  10   2027.89   3664.40    900.60 o
      2346    1  -1   0  10   9214.92  12448.10   1957.31 o
      2347    2   0   0  10    928.41    624.15    735.52 <
      2347    1   0   0  10    928.41    624.15    735.52 <
      2348    2   4   1   7  12298.40  14994.10   1491.66 o
      2348    1  -4   1  10  12298.40  14994.10   1491.66 o
      2349    1  -3   1  10    168.84    970.77    423.49 <
      2350    1  -2   1  10  15916.20  21408.10   1782.66 o
      2351    1  -1   1  10   1154.19   3267.67    699.32 o
      2352    2   0   1  10   2061.76   3395.15   1146.02 <
      2352    1   0   1  10   2061.76   3395.15   1146.02 <
      2353    2   4   2   7   1092.42    644.45    471.63 <
      2353    1  -4   2  10   1092.42    644.45    471.63 <
      2354    1  -3   2  10    589.12    937.18    411.82 <
      2355    1  -2   2  10    219.26   2246.97    592.76 o
      2356    1  -1   2  10    142.09    630.24    478.37 <
      2357    2   0   2  10   2191.05   1469.74    704.37 <
      2357    1   0   2  10   2191.05   1469.74    704.37 <
      2358    1   1   2  10     26.65    169.02    226.77 <
      2359    1  -5   3  10     38.97    180.37    220.30 <
      2360    2   4   3   7    552.29   1174.01    442.39 <
      2360    1  -4   3  10    552.29   1174.01    442.39 <
      2361    1  -3   3  10    852.22   1641.02    668.47 <
      2362    1  -2   3  10   3470.15   3751.90    875.84 o
      2363    1  -1   3  10    142.38    422.75    406.26 <
      2364    2   0   3  10     23.13    298.54    301.41 <
      2364    1   0   3  10     23.13    298.54    301.41 <
      2365    1   1   3  10     39.06    422.29    511.35 <
      2366    1  -5   4  10   4452.80   5047.13   1298.54 o
      2367    2   4   4   7    711.24   1647.91    771.67 <
      2367    1  -4   4  10    711.24   1647.91    771.67 <
      2368    1  -3   4  10  22694.90  25338.80   2334.65 o
      2369    1  -2   4  10    534.74   1086.90    616.16 <
      2370    1  -1   4  10  11482.10  17193.90   2482.94 o
      2371    2   0   4  10   2018.29   4105.36   1466.40 <
      2371    1   0   4  10   2018.29   4105.36   1466.40 <
      2372    1   1   4  10     62.06    199.25    242.32 <
      2373    1  -5   5  10   1765.62   2471.89    921.17 <
      2374    2   4   5   7   1464.85   1433.30    658.14 <
      2374    1  -4   5  10   1464.85   1433.30    658.14 <
      2375    1  -3   5  10    781.40   1515.48    622.39 <
      2376    1  -2   5  10   3338.37   4307.41   1194.92 o
      2377    1  -1   5  10   3434.39   4680.93   1663.51 <
      2378    1  -5   6  10   8570.11   9318.71   1439.66 o
      2379    2   4   6   7   4696.94   5862.51   1140.42 o
      2379    1  -4   6  10   4696.94   5862.51   1140.42 o
      2380    1  -3   6  10   2711.79   3031.05    905.13 o
      2381    1  -2   6  10    673.09   2101.27    779.38 <
      2382    1  -1   6  10    516.84    283.57    323.61 <
      2383    1  -5   7  10   3524.14   3809.05    905.80 o
      2384    2   4   7   7   1547.61   3078.88    776.55 o
      2384    1  -4   7  10   1547.61   3078.88    776.55 o
      2385    1  -3   7  10    937.42   1981.41    637.29 <
      2386    1  -2   7  10   6245.51   7060.54   1391.75 o
      2387    1  -1   7  10   2482.58   4820.83   1682.62 <
      2388    1  -5   8  10      6.05    158.67    210.27 <
      2389    2   4   8   7     15.11    255.73    304.86 <
      2389    1  -4   8  10     15.11    255.73    304.86 <
      2390    1  -3   8  10   1728.52   1783.95    763.89 <
      2391    1  -2   8  10     25.88    165.75    206.54 <
      2392    1  -1   8  10   1184.47   1369.85    969.38 <
      2393    1  -5   9  10   3422.13   3606.40   1396.24 <
      2394    2   4   9   7  10358.40   9193.44   2425.35 o
      2394    1  -4   9  10  10358.40   9193.44   2425.35 o
      2395    1  -3   0  11    218.40    688.25    613.15 <
      2396    1  -3   1  11   1310.14   2982.56   1622.05 <
      2397    2   4   2   8    503.68   3579.78   1738.53 <
      2397    1  -4   2  11    503.68   3579.78   1738.53 <
      2398    1  -3   2  11      9.22    363.66    452.10 <
      2399    1  -2   2  11    888.71   3253.29   1499.30 <
      2400    2   4   3   8    147.15    704.35    668.66 <
      2400    1  -4   3  11    147.15    704.35    668.66 <
      2401    1  -3   3  11    163.35   1715.90   1035.94 <
      2402    2   4   4   8   3175.56   9634.26   2849.62 o
      2402    1  -4   4  11   3175.56   9634.26   2849.62 o
      2403    2   1   0   0   4130.86   3101.44    246.21 o
      2404    2   2   0   0  27330.00  22227.20   1113.41 o
      2405    2   3   0   0   2491.39   2138.08    322.92 o
      2406    2   5   0   0   2407.39   5975.14    770.47 o
      2407    2   6   0   0   1838.37   2140.34    454.06 o
      2408    2   7   0   0   1655.53   1055.53    448.91 <
      2409    2   1   1   0   4814.55   4290.39    265.21 o
      2410    2   2   1   0    736.22    610.13     94.12 o
      2411    2   3   1   0    100.58    127.75     86.98 <
      2412    2   5   1   0    601.29    992.13    219.64 o
      2413    2   6   1   0  10648.20   8862.77    839.75 o
      2414    2   7   1   0    113.29   1159.01    418.89 <
      2415    2   1   2   0    257.26    267.80    102.22 <
      2416    2   2   2   0   2106.03   1685.49    191.00 o
      2417    2   3   2   0    180.44    417.20    112.61 o
      2418    2   5   2   0    108.16    438.54    172.80 <
      2419    2   6   2   0      0.61    528.67    208.31 <
      2420    2   7   2   0    179.08    754.25    446.12 <
      2421    2   9   2   0     19.83    921.90    718.08 <
      2422    2   1   3   0  18538.10  20996.60    712.03 o
      2423    2   2   3   0   4891.27   4430.65    359.95 o
      2424    2   3   3   0     98.42    104.98     69.59 <
      2425    2   5   3   0   1198.65   2783.63    398.10 o
      2426    2   6   3   0   2039.23   1913.19    470.37 o
      2427    2   7   3   0      6.57    657.28    410.02 <
      2428    2   1   4   0    106.28     76.15     83.93 <
      2429    2   2   4   0   1954.07   1973.43    255.57 o
      2430    2   3   4   0   2469.60   3090.56    339.38 o
      2431    2   5   4   0   9738.72   8899.32    763.53 o
      2432    2   6   4   0    150.04    255.22    269.06 <
      2433    2   7   4   0   6821.89   8175.93   1589.46 o
      2434    2   1   5   0  33331.00  41972.30    868.84 o
      2435    2   2   5   0     73.79    308.99    169.63 <
      2436    2   3   5   0   6763.08   8218.04    636.24 o
      2437    2   5   5   0     15.24   7429.49    619.59 o
      2438    2   6   5   0    486.01    374.96    342.94 <
      2439    2   7   5   0   1520.11   2909.04    970.19 <
      2440    2   1   6   0   4438.04   4641.03    442.86 o
      2441    2   2   6   0    270.48    496.79    168.24 <
      2442    2   3   6   0  14107.60  15221.60    976.79 o
      2443    2   5   6   0   3381.03  14099.40   1020.96 o
      2444    2   6   6   0    451.78   1842.79    745.26 <
      2445    2   7   6   0    899.52   2404.46    866.36 <
      2446    2   1   7   0   1171.54   1310.25    252.91 o
      2447    2   2   7   0   5087.02   5589.93    548.78 o
      2448    2   3   7   0   3039.73   5065.23    487.75 o
      2449    2   5   7   0   2516.28   2042.24    572.22 o
      2450    2   6   7   0   2857.24   3141.49   1005.84 <
      2451    2   7   7   0    307.54   3572.17   1056.55 o
      2452    2   1   8   0    729.52    789.20    195.11 o
      2453    2   2   8   0   4659.42   5192.18    617.93 o
      2454    2   3   8   0     74.27    464.56    182.49 <
      2455    2   5   8   0   1568.09   2416.99    629.47 o
      2456    2   6   8   0     90.25    309.64    298.01 <
      2457    2   7   8   0    579.10   1344.91    644.53 <
      2458    2   1   9   0    602.80    949.55    236.49 o
      2459    2   2   9   0   8951.68   9311.67    759.32 o
      2460    2   3   9   0   1335.45   2172.74    332.68 o
      2461    2   5   9   0    348.59   1669.77    526.73 <
      2462    2   6   9   0   4161.93   4866.01   1132.01 o
      2463    2   7   9   0     21.78   2304.79   1246.00 <
      2464    2   1  10   0   2775.58   3495.93    399.34 o
      2465    2   2  10   0   9595.66   9637.68    744.62 o
      2466    2   3  10   0   1648.07   1704.68    345.25 o
      2467    2   5  10   0     32.99   3568.74    782.94 o
      2468    2   6  10   0    138.25   1272.38    558.72 <
      2469    2   7  10   0    221.70    321.33    413.83 <
      2470    2   1  11   0   2302.55   2048.45    310.89 o
      2471    2   2  11   0   9384.54   9290.62    765.64 o
      2472    2   3  11   0    301.21    661.19    214.51 <
      2473    2   5  11   0   1183.43   1754.14    623.23 <
      2474    2   6  11   0    388.92   1368.68    687.81 <
      2475    2   7  11   0      1.10   2947.13   1399.41 <
      2476    2   1  12   0     60.82    310.73    141.66 <
      2477    2   2  12   0    151.15    219.32    145.09 <
      2478    2   3  12   0    432.18    835.45    261.29 <
      2479    2   5  12   0    477.80   1144.68    576.64 <
      2480    2   6  12   0      7.13   1107.28    734.92 <
      2481    2   7  12   0    362.54   2577.21   1592.24 <
      2482    2   1  13   0   1273.31   5424.02    414.93 o
      2483    2   2  13   0   3307.85   2531.69    460.21 o
      2484    2   3  13   0   3164.09   5507.98    667.72 o
      2485    2   5  13   0    948.83   3095.06   1074.20 <
      2486    2   6  13   0      2.63   1520.00    771.71 <
      2487    2   1  14   0   4122.22   7796.49    651.54 o
      2488    2   2  14   0    908.55    949.67    274.70 o
      2489    2   3  14   0  11100.10  11497.70   1152.76 o
      2490    2   5  14   0   2920.36  17734.10   2628.11 o
      2491    2   6  14   0    153.26    861.33    708.53 <
      2492    2   1  15   0   6141.84  21451.60    338.49 o
      2493    2   2  15   0    739.00    336.45    206.48 <
      2494    2   3  15   0   4686.39  11005.60   1095.89 o
      2495    2   5  15   0    352.60   4829.09   1421.78 o
      2496    2   6  15   0     97.11    307.62    359.60 <
      2497    2   1  16   0     22.29    209.36    123.86 <
      2498    2   2  16   0     40.78    180.91    172.01 <
      2499    2   3  16   0    443.88    811.22    292.68 <
      2500    2   5  16   0   1258.45   2654.12   1048.63 <
      2501    2   1  17   0    428.64   1449.94    319.72 o
      2502    2   2  17   0   3621.29   2604.36    655.47 o
      2503    2   3  17   0    557.41   2806.25    665.44 o
      2504    2   5  17   0    475.30   1272.21    678.98 <
      2505    2   1  18   0   1093.72   2764.89    635.03 o
      2506    2   2  18   0   1919.58   1754.75    527.15 o
      2507    2   3  18   0   2127.24   2246.55    720.01 <
      2508    2   5  18   0    367.60   5820.63   2619.01 <
      2509    2   1  19   0    822.20   1699.39    509.67 o
      2510    2   2  19   0   1592.18   1264.80    477.95 <
      2511    2   3  19   0    259.51   2138.84    846.64 <
      2512    2   5  19   0     30.22   1092.93    831.60 <
      2513    2   1  20   0    269.39   1326.97    515.44 <
      2514    2   2  20   0   3191.97   4382.99   1055.98 o
      2515    2   3  20   0    488.67   2241.39    904.66 <
      2516    2   1  21   0      3.76   2002.32    675.53 <
      2517    2   2  21   0    101.93    564.71    420.81 <
      2518    2   1  22   0    418.61   1338.86    643.76 <
      2519    2   2  22   0    143.01   1886.28   1187.84 <
      2520    2   1  23   0   2852.31   3145.48   1320.26 <
      2521    2  -9   0   1    589.92   2346.20   1507.84 <
      2522    2  -7   0   1    139.84    240.77    284.26 <
      2523    2  -6   0   1   1695.86   5465.44    956.68 o
      2524    2  -5   0   1    596.29   7535.71    923.31 o
      2525    2  -3   0   1   3375.62   2768.12    478.62 o
      2526    2  -2   0   1  47580.70  45003.00   2041.65 o
      2527    2  -1   0   1   7970.90   6572.38    762.69 o
      2528    2   1   0   1   1502.68   1425.74    242.66 o
      2529    2   2   0   1    252.50    406.89    132.35 <
      2530    2   3   0   1  11436.20  10220.20    715.66 o
      2531    2   5   0   1    124.28   1330.72    468.51 <
      2532    2   6   0   1   1983.01   1413.50    486.73 <
      2533    2   7   0   1    136.24    930.30    598.51 <
      2534    2  -9   1   1    116.15    840.75    641.23 <
      2535    2  -7   1   1     54.96   1476.07    479.45 <
      2536    2  -6   1   1   2822.68   2855.42    465.85 o
      2537    2  -5   1   1   1723.99   2174.93    351.19 o
      2538    2  -3   1   1   4865.88   4524.92    419.52 o
      2539    2  -2   1   1   3515.03   3038.71    355.43 o
      2540    2  -1   1   1    134.53    401.71    115.63 o
      2541    2   1   1   1   1244.81   1209.21    154.26 o
      2542    2   2   1   1  20020.00  17237.20    781.22 o
      2543    2   3   1   1    652.62    776.88    137.78 o
      2544    2   5   1   1   1236.26   1021.14    235.75 o
      2545    2   6   1   1   1038.94   1553.70    452.14 o
      2546    2   7   1   1      2.85    386.34    392.30 <
      2547    2  -9   2   1     41.52   2112.47   1345.69 <
      2548    2  -7   2   1      2.79    400.98    305.03 <
      2549    2  -6   2   1    127.90    442.33    228.41 <
      2550    2  -5   2   1    128.66    465.16    176.53 <
      2551    2  -3   2   1    276.54    494.39    129.58 o
      2552    2  -2   2   1    612.38    465.66    135.54 o
      2553    2  -1   2   1    477.27    238.61     94.25 <
      2554    2   1   2   1     25.35    210.22    102.24 <
      2555    2   2   2   1    510.49    492.73    111.81 o
      2556    2   3   2   1   1403.56   1213.37    206.98 o
      2557    2   5   2   1      2.56    286.39    128.83 <
      2558    2   6   2   1    638.58    667.67    266.13 <
      2559    2   7   2   1      2.26    229.67    262.83 <
      2560    2  -9   3   1    780.95   1620.87   1083.83 <
      2561    2  -7   3   1    178.88  11563.80   1318.78 o
      2562    2  -6   3   1    748.22   1015.20    344.17 <
      2563    2  -5   3   1   3943.59   9216.65    537.60 o
      2564    2  -3   3   1  22270.70  20335.50    963.42 o
      2565    2  -2   3   1   6489.19   5737.11    514.02 o
      2566    2  -1   3   1    500.39    705.54    190.04 o
      2567    2   1   3   1   1231.38   1071.75    205.85 o
      2568    2   2   3   1   9857.80   9480.34    613.44 o
      2569    2   3   3   1    689.18   1738.95    283.89 o
      2570    2   5   3   1   1081.94   1036.64    292.54 o
      2571    2   6   3   1    538.26    786.45    317.16 <
      2572    2   7   3   1    758.41   2485.52    860.74 <
      2573    2  -7   4   1   2075.90   3489.17    825.20 o
      2574    2  -6   4   1    135.46   1158.99    365.07 <
      2575    2  -5   4   1   1686.43  13615.20    626.75 o
      2576    2  -3   4   1   9730.40  10820.40    762.28 o
      2577    2  -2   4   1    771.88    582.41    153.50 o
      2578    2  -1   4   1    710.28    725.09    132.33 o
      2579    2   1   4   1  18018.40  16577.70    871.90 o
      2580    2   2   4   1    312.55    282.47    115.06 <
      2581    2   3   4   1  30400.60  30154.10   1338.96 o
      2582    2   5   4   1   3963.81   8797.00    707.93 o
      2583    2   6   4   1    299.64   1155.83    384.77 <
      2584    2   7   4   1      1.11   3790.52    979.96 o
      2585    2  -7   5   1     19.26  13618.30   1511.64 o
      2586    2  -6   5   1     47.78    272.68    207.32 <
      2587    2  -5   5   1   5671.40  36700.00   1966.60 o
      2588    2  -3   5   1  31969.80  37025.70   1167.31 o
      2589    2  -2   5   1    682.34    823.32    211.03 o
      2590    2  -1   5   1  33406.50  36837.00    774.10 o
      2591    2   1   5   1   6236.06   5837.09    431.01 o
      2592    2   2   5   1    541.92    697.13    183.82 o
      2593    2   3   5   1    225.44   1192.18    273.17 o
      2594    2   5   5   1   1885.00   1987.61    445.51 o
      2595    2   6   5   1     58.97    347.25    282.29 <
      2596    2   7   5   1   4678.68   5163.76   1181.90 o
      2597    2  -7   6   1   6511.26   6160.68   1301.88 o
      2598    2  -6   6   1      2.12    481.63    241.73 <
      2599    2  -5   6   1   8750.62   7874.25    850.83 o
      2600    2  -3   6   1     47.70     65.22     81.89 <
      2601    2  -2   6   1     52.85    479.30    194.99 <
      2602    2  -1   6   1   6114.73   6741.96    525.58 o
      2603    2   1   6   1   5102.70   5153.44    412.46 o
      2604    2   2   6   1   1075.10   1165.54    279.40 o
      2605    2   3   6   1   2998.56   3993.27    512.02 o
      2606    2   5   6   1   4055.51   4593.95    792.01 o
      2607    2   6   6   1     79.05    431.79    349.91 <
      2608    2   7   6   1   1746.04   4366.07   1122.25 o
      2609    2  -7   7   1    568.98   2368.99    785.91 <
      2610    2  -6   7   1    428.77    300.25    202.49 <
      2611    2  -5   7   1    427.45    975.71    348.29 <
      2612    2  -3   7   1    768.92    860.80    250.74 o
      2613    2  -2   7   1   5912.76   5679.38    606.76 o
      2614    2  -1   7   1   6313.03   6505.54    569.37 o
      2615    2   1   7   1  12294.30  12640.00    680.00 o
      2616    2   2   7   1   5206.40   4976.28    645.89 o
      2617    2   3   7   1    185.81    721.79    230.50 <
      2618    2   5   7   1   2554.33   2163.51    569.56 o
      2619    2   6   7   1    164.71    388.19    359.31 <
      2620    2   7   7   1    268.55   1299.49    635.63 <
      2621    2  -7   8   1     15.69   1182.11    574.84 <
      2622    2  -6   8   1    481.38    895.54    418.45 <
      2623    2  -5   8   1     33.52   2052.77    482.66 o
      2624    2  -3   8   1    732.62   1212.66    351.93 o
      2625    2  -2   8   1   7000.54   6948.20    742.67 o
      2626    2  -1   8   1   1265.07   1213.60    224.91 o
      2627    2   1   8   1   1804.78   2131.05    332.39 o
      2628    2   2   8   1     48.13    228.68    150.92 <
      2629    2   3   8   1   4010.96   4940.98    614.77 o
      2630    2   5   8   1    134.59   1313.13    480.79 <
      2631    2   6   8   1    275.58    417.62    384.44 <
      2632    2   7   8   1     98.67    471.88    464.10 <
      2633    2  -7   9   1    102.96    147.88    166.19 <
      2634    2  -6   9   1   7588.85   6623.85   1295.59 o
      2635    2  -5   9   1    217.61   1063.78    332.55 <
      2636    2  -3   9   1    383.80    602.86    204.80 <
      2637    2  -2   9   1    332.17    350.42    173.27 <
      2638    2  -1   9   1   2349.14   2319.90    354.76 o
      2639    2   1   9   1   2818.74   2745.73    393.30 o
      2640    2   2   9   1   5021.18   5831.95    670.44 o
      2641    2   3   9   1     94.11    582.23    252.29 <
      2642    2   5   9   1    238.34    927.84    456.54 <
      2643    2   6   9   1   3324.54   4093.03   1113.23 o
      2644    2   7   9   1     66.73    280.67    285.21 <
      2645    2  -7  10   1    885.94    752.26    504.49 <
      2646    2  -6  10   1    576.72   5309.17   1737.92 <
      2647    2  -5  10   1   1287.66   4385.80    625.73 o
      2648    2  -3  10   1    976.14   1606.75    335.93 o
      2649    2  -2  10   1  13389.50  13501.40   1046.98 o
      2650    2  -1  10   1   3700.58   5299.00    548.42 o
      2651    2   1  10   1    556.04    819.38    219.89 o
      2652    2   2  10   1   4483.10   4991.37    560.00 o
      2653    2   3  10   1   2630.35   3782.31    713.49 o
      2654    2   5  10   1    347.24    628.00    404.60 <
      2655    2   6  10   1   5331.80   7132.62   1502.36 o
      2656    2   7  10   1   1295.06   2761.06   1001.68 <
      2657    2  -7  11   1    375.83   2693.68   1363.70 <
      2658    2  -6  11   1   5620.28   6815.55   1995.22 o
      2659    2  -5  11   1    546.58    732.60    350.53 <
      2660    2  -3  11   1   3253.59   5745.87    770.89 o
      2661    2  -2  11   1   2521.87   2566.02    451.61 o
      2662    2  -1  11   1    530.77   2810.23    387.86 o
      2663    2   1  11   1   2917.03   2783.11    417.91 o
      2664    2   2  11   1    177.60    435.61    199.77 <
      2665    2   3  11   1     63.77   2352.20    638.38 o
      2666    2   5  11   1    484.95    563.57    342.99 <
      2667    2   6  11   1   2271.95   3975.83   1368.56 <
      2668    2   7  11   1     57.61   2477.90   1235.29 <
      2669    2  -7  12   1    242.61    964.19    634.46 <
      2670    2  -6  12   1     26.63    230.18    287.62 <
      2671    2  -5  12   1     87.41    200.92    224.40 <
      2672    2  -3  12   1    308.27   1280.20    417.84 <
      2673    2  -2  12   1     77.34    292.59    181.03 <
      2674    2  -1  12   1     54.51    739.40    292.96 <
      2675    2   1  12   1    453.62    580.70    229.54 <
      2676    2   2  12   1     39.51    317.88    183.57 <
      2677    2   3  12   1   1181.90   1649.56    565.37 <
      2678    2   5  12   1    228.86    226.62    256.62 <
      2679    2   6  12   1     40.99   1859.70    886.70 <
      2680    2   7  12   1     58.54    745.60    650.53 <
      2681    2  -7  13   1    230.00   2013.79   1274.90 <
      2682    2  -6  13   1   2072.90   2194.73   1107.04 <
      2683    2  -5  13   1     92.12   3961.32   1151.45 o
      2684    2  -3  13   1   1551.17   3000.17    595.89 o
      2685    2  -2  13   1   1429.60   1052.01    362.11 <
      2686    2  -1  13   1   7110.40   7553.62    817.21 o
      2687    2   1  13   1   5709.95   5248.72    731.25 o
      2688    2   2  13   1     55.00    505.81    198.72 <
      2689    2   3  13   1      0.79    364.59    259.49 <
      2690    2   5  13   1   1279.97   2770.08   1078.97 <
      2691    2   6  13   1    593.09   2170.09   1083.53 <
      2692    2   7  13   1    996.06   1758.58   1216.49 <
      2693    2  -6  14   1     79.46    784.53    546.49 <
      2694    2  -5  14   1   7490.28   8365.87   1782.37 o
      2695    2  -3  14   1      9.45    557.32    224.29 <
      2696    2  -2  14   1   1075.67    459.97    218.18 <
      2697    2  -1  14   1   5078.35   5186.37    781.95 o
      2698    2   1  14   1   2818.23   2439.09    496.53 o
      2699    2   2  14   1   1615.64   1949.35    436.42 o
      2700    2   3  14   1   1544.29   4638.17   1022.78 o
      2701    2   5  14   1   3911.02   6996.61   1810.95 o
      2702    2   6  14   1    523.04   2222.15   1025.91 <
      2703    2  -6  15   1    218.85    444.08    502.50 <
      2704    2  -5  15   1   1334.25  11377.20   2089.04 o
      2705    2  -3  15   1   4559.82  12441.20   1135.25 o
      2706    2  -2  15   1    345.05    764.69    294.46 <
      2707    2  -1  15   1  13079.60  14798.50   1243.10 o
      2708    2   1  15   1   7620.61   8699.69    877.97 o
      2709    2   2  15   1    314.73    345.87    202.59 <
      2710    2   3  15   1      0.11   1172.84    533.98 <
      2711    2   5  15   1   2470.03   4139.76   1396.80 <
      2712    2  -6  16   1      2.51    641.21    550.75 <
      2713    2  -5  16   1    584.84   1395.35    678.53 <
      2714    2  -3  16   1    760.48   2167.40    518.97 o
      2715    2  -2  16   1    317.47    661.15    297.23 <
      2716    2  -1  16   1      2.28    686.10    349.22 <
      2717    2   1  16   1   1946.42   3881.81    598.43 o
      2718    2   2  16   1     75.53   1002.56    350.61 <
      2719    2   3  16   1   2936.41   3933.63    985.91 o
      2720    2   5  16   1    825.43   2291.05    988.30 <
      2721    2  -5  17   1    149.63    346.89    368.24 <
      2722    2  -3  17   1    685.91   2303.79    621.06 o
      2723    2  -2  17   1   1411.06   1041.75    377.25 <
      2724    2  -1  17   1    683.72   1339.81    413.56 <
      2725    2   1  17   1   1726.07   1454.45    463.05 <
      2726    2   2  17   1     48.54    135.04    158.41 <
      2727    2   3  17   1     52.72   1970.57    802.28 <
      2728    2   5  17   1    663.61   1932.38   1274.58 <
      2729    2  -5  18   1   1691.98   2179.55   1387.18 <
      2730    2  -3  18   1     68.00    463.67    319.05 <
      2731    2  -2  18   1   2321.01   1773.92    473.42 o
      2732    2  -1  18   1   1350.53   2516.34    544.28 o
      2733    2   1  18   1    252.86    254.42    178.51 <
      2734    2   2  18   1   1101.97   1301.11    478.47 <
      2735    2   3  18   1      2.79    697.27    427.09 <
      2736    2   5  18   1    701.41   1642.80   1135.55 <
      2737    2  -5  19   1    248.53   2122.73   1366.75 <
      2738    2  -3  19   1    252.84   1854.17    664.79 <
      2739    2  -2  19   1      0.01    746.62    329.12 <
      2740    2  -1  19   1    854.91   1651.96    438.08 o
      2741    2   1  19   1    484.74   1002.02    383.11 <
      2742    2   2  19   1   2813.44   3071.60   1045.81 <
      2743    2   3  19   1     19.04    649.08    565.16 <
      2744    2  -3  20   1    156.46    592.28    441.26 <
      2745    2  -2  20   1   4962.27   4229.75    857.27 o
      2746    2  -1  20   1    626.72    546.75    334.15 <
      2747    2   1  20   1     27.94    641.47    367.59 <
      2748    2   2  20   1    173.13    742.54    507.93 <
      2749    2   3  20   1    316.26   1377.71    887.17 <
      2750    2  -3  21   1      2.00    184.45    223.50 <
      2751    2  -2  21   1    868.36    889.67    436.92 <
      2752    2  -1  21   1   1218.47   1048.96    451.55 <
      2753    2   1  21   1   1077.46   1422.85    602.86 <
      2754    2   2  21   1   2114.79   2254.46   1099.33 <
      2755    2  -2  22   1    197.57    557.43    453.06 <
      2756    2  -1  22   1    465.83    134.47    161.00 <
      2757    2   1  22   1    463.98   1754.07    958.90 <
      2758    2  -1  23   1   1605.46   4739.12   1216.69 o
      2759    2   1  23   1    585.47   1759.87   1159.98 <
      2760    2  -9   0   2      2.17   4289.61   2242.35 <
      2761    2  -7   0   2    940.19   1854.28    707.57 <
      2762    2  -6   0   2  12180.80  17347.10   1646.51 o
      2763    2  -5   0   2   3104.59  11467.10   1040.33 o
      2764    2  -3   0   2    305.94    147.60    150.57 <
      2765    2  -2   0   2  10184.70   8634.84    906.56 o
      2766    2  -1   0   2   9040.34   7659.65    800.05 o
      2767    2   1   0   2     11.98    325.31    173.45 <
      2768    2   2   0   2   1318.99   1681.15    325.05 o
      2769    2   3   0   2   2079.31   1833.68    372.75 o
      2770    2   5   0   2    312.80    195.29    181.47 <
      2771    2   6   0   2  14312.30   9925.54   1513.17 o
      2772    2   7   0   2   1958.74   2475.20   1198.27 <
      2773    2  -9   1   2    126.30   2720.21   1293.74 <
      2774    2  -7   1   2    650.88    924.12    369.80 <
      2775    2  -6   1   2   7460.59   7475.20    761.84 o
      2776    2  -5   1   2     27.88    472.40    206.71 <
      2777    2  -3   1   2   1512.05   1148.55    254.93 o
      2778    2  -2   1   2  12408.40   9237.67    802.48 o
      2779    2  -1   1   2   1083.38    629.97    195.20 o
      2780    2   1   1   2   4175.55   3179.10    374.98 o
      2781    2   2   1   2   4393.12   4497.93    411.04 o
      2782    2   3   1   2     73.43    427.45    134.92 <
      2783    2   5   1   2   1136.45    822.16    234.70 o
      2784    2   6   1   2    589.75   1081.46    375.63 <
      2785    2   7   1   2    130.18    519.66    470.14 <
      2786    2  -9   2   2      1.00    317.57    367.34 <
      2787    2  -7   2   2     69.36    460.13    311.59 <
      2788    2  -6   2   2    620.71   1196.37    305.42 o
      2789    2  -5   2   2     63.14    400.56    189.19 <
      2790    2  -3   2   2    114.40    361.00    164.35 <
      2791    2  -2   2   2   2232.66   1506.90    273.25 o
      2792    2  -1   2   2    392.96    141.20     90.48 <
      2793    2   1   2   2     45.84    121.49    105.32 <
      2794    2   2   2   2    594.37    420.95    138.19 <
      2795    2   3   2   2      5.94    334.49    133.36 <
      2796    2   5   2   2     20.13    349.08    194.18 <
      2797    2   6   2   2    371.38   1108.20    368.67 <
      2798    2   7   2   2     98.57    822.45    446.65 <
      2799    2  -9   3   2    277.13   3379.70   1419.74 <
      2800    2  -7   3   2   2571.61   2213.10    556.76 o
      2801    2  -6   3   2   2517.72   2888.14    454.30 o
      2802    2  -5   3   2    442.77   1829.04    333.00 o
      2803    2  -3   3   2      1.87    173.42    121.52 <
      2804    2  -2   3   2   5230.86   4177.00    498.32 o
      2805    2  -1   3   2   3388.06   2837.01    320.23 o
      2806    2   1   3   2   7823.08   6436.87    571.90 o
      2807    2   2   3   2   1919.99   1907.44    333.43 o
      2808    2   3   3   2    196.30    630.75    168.53 o
      2809    2   5   3   2   4992.90   4843.78    738.28 o
      2810    2   6   3   2    309.49   1179.06    413.53 <
      2811    2   7   3   2   1399.91   1866.19    838.97 <
      2812    2  -9   4   2   1793.73   2008.33   1404.80 <
      2813    2  -7   4   2   5761.69   5758.10   1030.03 o
      2814    2  -6   4   2   1027.01   1159.89    331.15 o
      2815    2  -5   4   2   6035.39  20837.80    523.03 o
      2816    2  -3   4   2   4025.48   3202.70    471.64 o
      2817    2  -2   4   2    756.42    875.88    257.14 o
      2818    2  -1   4   2  26396.00  22779.40   1053.24 o
      2819    2   1   4   2   5536.67   4795.83    480.58 o
      2820    2   2   4   2   2188.17   1891.03    320.91 o
      2821    2   3   4   2   1358.00   1897.32    326.49 o
      2822    2   5   4   2   1016.74   1271.81    354.01 o
      2823    2   6   4   2   1435.66   1886.44    578.67 o
      2824    2   7   4   2    264.70   1963.18    915.09 <
      2825    2  -9   5   2      0.83   6548.83   3183.89 <
      2826    2  -7   5   2   3242.03  20652.40   1544.93 o
      2827    2  -6   5   2    142.49    307.74    195.34 <
      2828    2  -5   5   2  10074.50  32880.60   1964.91 o
      2829    2  -3   5   2  19212.50  19280.90   1332.48 o
      2830    2  -2   5   2    297.37    209.15    111.60 <
      2831    2  -1   5   2   6015.92   5082.72    413.58 o
      2832    2   1   5   2    856.80    985.11    205.31 o
      2833    2   2   5   2    221.46    281.14    151.75 <
      2834    2   3   5   2   4267.57   4650.68    559.35 o
      2835    2   5   5   2   7686.11   6896.82    972.32 o
      2836    2   6   5   2    670.49    994.20    423.05 <
      2837    2   7   5   2   4567.45   3664.29   1106.24 o
      2838    2  -9   6   2   3006.43   3838.32   2312.21 <
      2839    2  -7   6   2   1671.30   4708.32    944.84 o
      2840    2  -6   6   2     20.90    246.40    219.92 <
      2841    2  -5   6   2      8.48    539.26    261.91 <
      2842    2  -3   6   2     25.91    847.42    341.32 <
      2843    2  -2   6   2   1750.98   1742.54    316.17 o
      2844    2  -1   6   2    146.11    355.56    146.45 <
      2845    2   1   6   2  10306.80  11150.90    644.58 o
      2846    2   2   6   2    344.51    509.58    193.74 <
      2847    2   3   6   2  12725.50  12391.00    928.00 o
      2848    2   5   6   2   1229.98   2963.73    627.75 o
      2849    2   6   6   2    363.33    825.74    368.46 <
      2850    2   7   6   2    426.75   2312.85    816.35 <
      2851    2  -9   7   2     94.42   1042.07    777.30 <
      2852    2  -7   7   2    254.23   5939.84   1031.84 o
      2853    2  -6   7   2   2345.61   2532.26    592.88 o
      2854    2  -5   7   2   2002.40   7206.68    891.82 o
      2855    2  -3   7   2   6700.81   6314.36    876.52 o
      2856    2  -2   7   2   5303.58   4316.41    601.87 o
      2857    2  -1   7   2     21.86    624.74    144.45 o
      2858    2   1   7   2   5153.84   4580.65    472.15 o
      2859    2   2   7   2   1110.71   1073.16    227.44 o
      2860    2   3   7   2     61.79    569.62    263.47 <
      2861    2   5   7   2    675.99   1361.63    410.42 o
      2862    2   6   7   2    553.37   1019.07    461.86 <
      2863    2   7   7   2     96.14    742.14    454.85 <
      2864    2  -7   8   2    643.47    501.48    333.41 <
      2865    2  -6   8   2   2733.05   3594.94    736.51 o
      2866    2  -5   8   2   1135.39   3201.70    607.66 o
      2867    2  -3   8   2    284.79    540.67    254.10 <
      2868    2  -2   8   2   1063.35    825.82    284.44 <
      2869    2  -1   8   2   4427.78   4316.20    369.18 o
      2870    2   1   8   2    664.63    631.40    149.02 o
      2871    2   2   8   2    945.05    937.42    255.62 o
      2872    2   3   8   2    154.36    408.41    244.32 <
      2873    2   5   8   2     57.41    599.53    340.22 <
      2874    2   6   8   2   3156.72   4063.98   1003.85 o
      2875    2   7   8   2    220.73    946.73    568.28 <
      2876    2  -7   9   2     58.71   2612.86   1028.72 <
      2877    2  -6   9   2   1838.25   1773.67    564.78 <
      2878    2  -5   9   2   1076.74   2607.19    527.93 o
      2879    2  -3   9   2   1812.76   2912.97    598.90 o
      2880    2  -2   9   2   1690.41   1474.07    421.49 o
      2881    2  -1   9   2    821.90   1157.05    223.64 o
      2882    2   1   9   2     53.59    297.72    120.36 <
      2883    2   2   9   2  11236.20  11357.40   1012.47 o
      2884    2   3   9   2     13.06    584.30    320.23 <
      2885    2   5   9   2     17.74    683.08    381.76 <
      2886    2   6   9   2    141.09    869.29    534.44 <
      2887    2   7   9   2    143.91   1142.53    638.56 <
      2888    2  -7  10   2    107.91    994.52    673.90 <
      2889    2  -6  10   2   3769.41   5146.48   1279.58 o
      2890    2  -5  10   2    931.64   2358.57    478.16 o
      2891    2  -3  10   2    745.15   2666.95    680.27 o
      2892    2  -2  10   2  17803.30  17552.30   1773.16 o
      2893    2  -1  10   2   3673.03   3849.26    515.40 o
      2894    2   1  10   2    114.30    515.64    214.31 <
      2895    2   2  10   2   4398.45   4549.44    712.88 o
      2896    2   3  10   2   3110.92   3435.43    614.40 o
      2897    2   5  10   2    472.80   1179.10    529.55 <
      2898    2   6  10   2   1988.25   2473.13    925.48 <
      2899    2   7  10   2     75.04   1779.49    874.05 <
      2900    2  -7  11   2    602.40   1394.01    756.20 <
      2901    2  -6  11   2     31.20   1548.26    770.61 <
      2902    2  -5  11   2    119.80    424.76    271.07 <
      2903    2  -3  11   2    550.67   2222.55    904.34 <
      2904    2  -2  11   2     77.31    624.44    294.95 <
      2905    2  -1  11   2    157.47    493.21    198.70 <
      2906    2   1  11   2   2455.89   2146.45    391.75 o
      2907    2   2  11   2   9757.50   9328.79   1027.67 o
      2908    2   3  11   2    205.22   1309.71    446.40 <
      2909    2   5  11   2   1153.49   1306.84    601.79 <
      2910    2   6  11   2    113.21    547.57    486.48 <
      2911    2   7  11   2     44.08   3314.38   1511.68 <
      2912    2  -7  12   2    203.81    302.55    298.81 <
      2913    2  -6  12   2      2.05   1397.25    691.47 <
      2914    2  -5  12   2    102.10   1199.03    378.09 <
      2915    2  -3  12   2    260.59   1634.74    666.35 <
      2916    2  -2  12   2    380.00    287.22    300.39 <
      2917    2  -1  12   2    711.87    804.35    214.55 o
      2918    2   1  12   2    194.42    170.85    121.54 <
      2919    2   2  12   2      2.03    194.38    197.36 <
      2920    2   3  12   2    586.67   1712.10    610.50 <
      2921    2   5  12   2    244.47   1326.64    717.78 <
      2922    2   6  12   2     34.97   1522.63    791.39 <
      2923    2   7  12   2     14.37   2616.03   1653.30 <
      2924    2  -7  13   2    118.82   9362.72   2599.23 o
      2925    2  -6  13   2     50.06    287.86    294.68 <
      2926    2  -5  13   2   3799.16   9895.56   1277.07 o
      2927    2  -3  13   2   8173.79  10857.50   1550.85 o
      2928    2  -2  13   2    379.63    521.84    358.76 <
      2929    2  -1  13   2    794.59   3132.72    459.15 o
      2930    2   1  13   2    703.52    595.00    249.45 <
      2931    2   2  13   2   2685.33   2037.99    535.45 o
      2932    2   3  13   2    262.39   2355.83    756.05 <
      2933    2   5  13   2    184.68   1649.62    750.00 <
      2934    2   6  13   2     13.68   1467.03    961.18 <
      2935    2  -6  14   2     83.27    867.88    665.55 <
      2936    2  -5  14   2     22.02    873.25    643.73 <
      2937    2  -3  14   2     29.12  32310.90   3066.92 o
      2938    2  -2  14   2   3310.85   2366.31    664.50 o
      2939    2  -1  14   2    168.36   2311.65    404.91 o
      2940    2   1  14   2   8110.70  11580.20   1055.72 o
      2941    2   2  14   2    655.91   1136.46    386.11 <
      2942    2   3  14   2  11580.90  16355.30   2100.94 o
      2943    2   5  14   2   1344.87   7214.21   1699.21 o
      2944    2   6  14   2     21.17    360.66    407.21 <
      2945    2  -6  15   2    172.84    881.75    674.87 <
      2946    2  -5  15   2   5970.56  17220.00   2619.13 o
      2947    2  -3  15   2  11020.00  17721.20   2060.49 o
      2948    2  -2  15   2    341.52    108.24    137.26 <
      2949    2  -1  15   2   2670.41   9237.23    713.18 o
      2950    2   1  15   2    204.69    433.30    241.54 <
      2951    2   2  15   2    764.21    781.32    371.10 <
      2952    2   3  15   2   1557.67   2057.49    736.03 <
      2953    2   5  15   2   1456.34   3082.84   1119.88 <
      2954    2  -6  16   2    136.00   1104.37    868.49 <
      2955    2  -5  16   2    613.18   2657.27   1046.48 <
      2956    2  -3  16   2    242.70   1378.57    668.21 <
      2957    2  -2  16   2    362.54   1118.59    585.78 <
      2958    2  -1  16   2   2313.37   2691.29    797.76 o
      2959    2   1  16   2   1858.73   3131.89    751.96 o
      2960    2   2  16   2    213.29    545.89    319.92 <
      2961    2   3  16   2    424.26   1649.37    642.81 <
      2962    2   5  16   2     33.46   1527.74    880.56 <
      2963    2  -5  17   2    367.44   3510.27   1435.83 <
      2964    2  -3  17   2   1276.52   1746.02    697.40 <
      2965    2  -2  17   2    149.99    498.03    407.10 <
      2966    2  -1  17   2      2.15   3740.62   1082.16 o
      2967    2   1  17   2   1134.57   1053.67    427.31 <
      2968    2   2  17   2   2975.88   2641.53    850.30 <
      2969    2   3  17   2      2.33   1401.18    654.47 <
      2970    2   5  17   2    423.14   3441.39   1911.47 <
      2971    2  -5  18   2     64.96   1015.95    787.97 <
      2972    2  -3  18   2     14.90   6900.05   1348.64 o
      2973    2  -2  18   2   3402.18   2771.40    756.04 o
      2974    2  -1  18   2     12.87   1136.33    514.94 <
      2975    2   1  18   2   1489.55   4144.40    924.70 o
      2976    2   2  18   2    396.38    615.83    454.97 <
      2977    2   3  18   2   2045.85   2792.15    933.79 <
      2978    2  -5  19   2    463.01   2712.15   1627.38 <
      2979    2  -3  19   2    442.52   1295.24    484.52 <
      2980    2  -2  19   2    940.19   1894.84    611.04 <
      2981    2  -1  19   2    378.44    994.61    477.51 <
      2982    2   1  19   2     19.27    409.90    273.67 <
      2983    2   2  19   2   3723.27   3534.02   1037.46 o
      2984    2   3  19   2      3.00    216.08    264.17 <
      2985    2  -3  20   2      2.74    990.25    515.79 <
      2986    2  -2  20   2   1931.71   1282.19    555.89 <
      2987    2  -1  20   2    373.45    692.36    375.25 <
      2988    2   1  20   2      2.98    903.63    449.06 <
      2989    2   2  20   2      7.65   1118.92    690.24 <
      2990    2   3  20   2    277.31    322.33    375.86 <
      2991    2  -3  21   2   1912.35   6237.41   2392.03 <
      2992    2  -2  21   2   1436.05   1683.28    761.58 <
      2993    2  -1  21   2      1.12   2042.35    748.42 <
      2994    2   1  21   2    777.35   1143.64    624.24 <
      2995    2   2  21   2     24.60    461.21    552.74 <
      2996    2  -2  22   2    361.18   1033.92    579.39 <
      2997    2  -1  22   2    125.04    796.86    503.55 <
      2998    2   1  22   2   1176.91   2701.62   1573.87 <
      2999    2  -1  23   2   1115.52   2391.77   1170.83 <
      3000    2  -9   0   3    957.23   2191.99   1108.26 <
      3001    2  -7   0   3     82.89   2264.22    684.08 o
      3002    2  -6   0   3   7955.67  13931.20   1864.18 o
      3003    2  -5   0   3   2468.80   3520.07    897.53 o
      3004    2  -3   0   3     82.64    553.23    276.98 <
      3005    2  -2   0   3  10908.90   9452.33   1567.65 o
      3006    2  -1   0   3   3590.96   3593.01    669.17 o
      3007    2   1   0   3    124.22    463.02    212.44 <
      3008    2   2   0   3  24282.30  18796.00   1612.06 o
      3009    2   3   0   3   8168.61   9310.30   1042.44 o
      3010    2   5   0   3   1931.51   1809.35    584.80 <
      3011    2   6   0   3   1494.58   2291.00    854.56 <
      3012    2   7   0   3    145.55   1149.97    841.38 <
      3013    2  -9   1   3      3.34   2654.39   1060.15 <
      3014    2  -7   1   3    180.10   2513.22    567.89 o
      3015    2  -6   1   3    335.70   4384.50    632.84 o
      3016    2  -5   1   3    186.24   4146.38    582.49 o
      3017    2  -3   1   3   4152.28   2995.79    454.09 o
      3018    2  -2   1   3   2065.68   1770.21    389.40 o
      3019    2  -1   1   3    314.40    119.97     86.75 <
      3020    2   1   1   3   1318.89    999.02    278.66 o
      3021    2   2   1   3   9234.09   7226.53    715.31 o
      3022    2   3   1   3    249.83   1009.39    234.02 o
      3023    2   5   1   3     22.50    235.76    201.42 <
      3024    2   6   1   3    664.88    544.06    318.77 <
      3025    2   7   1   3     26.70    966.36    577.65 <
      3026    2  -9   2   3     65.40    792.36    572.25 <
      3027    2  -7   2   3     12.84   1028.94    369.68 <
      3028    2  -6   2   3   1298.87   1095.19    345.79 <
      3029    2  -5   2   3     90.82    503.17    213.86 <
      3030    2  -3   2   3     43.02    252.10    135.51 <
      3031    2  -2   2   3     16.98    107.34    112.46 <
      3032    2  -1   2   3    370.72    508.67    156.19 o
      3033    2   1   2   3     92.53    290.69    170.70 <
      3034    2   2   2   3     21.22    463.66    194.47 <
      3035    2   3   2   3    344.88    801.12    234.87 o
      3036    2   5   2   3    132.82    686.77    248.88 <
      3037    2   6   2   3    999.54   1505.38    502.73 <
      3038    2   7   2   3     45.63   1385.44    740.77 <
      3039    2  -9   3   3    131.88   1794.13    846.30 <
      3040    2  -7   3   3     17.02   5981.48    869.80 o
      3041    2  -6   3   3   1093.17   2233.65    460.10 o
      3042    2  -5   3   3   1984.24   8548.66    771.47 o
      3043    2  -3   3   3  14130.20   9361.98   1008.40 o
      3044    2  -2   3   3   1614.69   1260.55    262.21 o
      3045    2  -1   3   3    615.08    682.12    177.89 o
      3046    2   1   3   3   6712.72   5059.50    579.66 o
      3047    2   2   3   3   1894.11   2129.57    451.38 o
      3048    2   3   3   3   4804.15   4837.09    498.21 o
      3049    2   5   3   3     25.89    411.26    289.92 <
      3050    2   6   3   3     98.48    576.20    311.66 <
      3051    2   7   3   3    174.62    270.80    341.60 <
      3052    2  -9   4   3   4061.25   4859.70   2662.47 <
      3053    2  -7   4   3    364.85  19125.70   1668.36 o
      3054    2  -6   4   3     83.02    445.91    276.03 <
      3055    2  -5   4   3   4687.39   6672.90    927.57 o
      3056    2  -3   4   3   8197.97   7504.07    825.54 o
      3057    2  -2   4   3   5159.73   4243.23    479.21 o
      3058    2  -1   4   3   1030.71    968.36    207.36 o
      3059    2   1   4   3   7413.07   7529.10    643.23 o
      3060    2   2   4   3   3941.17   3976.63    578.87 o
      3061    2   3   4   3  10557.20  12159.30    827.15 o
      3062    2   5   4   3     72.48    493.46    231.08 <
      3063    2   6   4   3     21.54    305.23    277.41 <
      3064    2   7   4   3   2315.83   2512.74   1049.71 <
      3065    2  -9   5   3   1281.49  10497.00   4343.20 <
      3066    2  -7   5   3   5823.80  12087.80   1369.13 o
      3067    2  -6   5   3      0.99    371.69    167.45 <
      3068    2  -5   5   3  11730.30  20659.60   1739.86 o
      3069    2  -3   5   3  10373.70   8064.41    881.14 o
      3070    2  -2   5   3    139.34    271.14    122.72 <
      3071    2  -1   5   3    401.61    623.24    166.45 o
      3072    2   1   5   3   6544.23   5805.12    615.78 o
      3073    2   2   5   3   1111.82    838.87    256.76 o
      3074    2   3   5   3  12579.50  11695.30    917.83 o
      3075    2   5   5   3   5836.81   6205.32   1183.79 o
      3076    2   6   5   3     78.45   1275.70    552.78 <
      3077    2   7   5   3   1605.67   6573.52   2945.40 <
      3078    2  -9   6   3    759.33   4038.32   2431.67 <
      3079    2  -7   6   3    981.27   6039.79   1065.90 o
      3080    2  -6   6   3    162.60    342.15    183.19 <
      3081    2  -5   6   3    285.43  15139.40   1012.72 o
      3082    2  -3   6   3   4593.64   3747.89    560.17 o
      3083    2  -2   6   3    572.14    560.57    177.12 <
      3084    2  -1   6   3  24739.50  21553.60   1219.65 o
      3085    2   1   6   3  10829.50   9579.75    827.31 o
      3086    2   2   6   3   1963.41   1998.97    389.87 o
      3087    2   3   6   3     58.46    586.85    295.76 <
      3088    2   5   6   3    230.25    377.43    369.94 <
      3089    2   6   6   3    613.77    733.83    455.22 <
      3090    2   7   6   3    252.79    992.80    842.09 <
      3091    2  -9   7   3    202.22    610.29    483.84 <
      3092    2  -7   7   3   2397.02   2887.34    759.93 o
      3093    2  -6   7   3   1253.45   1973.86    626.14 <
      3094    2  -5   7   3    276.75   1222.19    359.41 o
      3095    2  -3   7   3   2027.75   1881.46    391.56 o
      3096    2  -2   7   3   2214.87   2139.46    348.35 o
      3097    2  -1   7   3      5.11    419.03    147.35 <
      3098    2   1   7   3   2546.03   2719.59    395.98 o
      3099    2   2   7   3   1842.79   1624.06    315.17 o
      3100    2   3   7   3     11.37    818.83    294.43 <
      3101    2   5   7   3   2012.59   2715.15    859.89 <
      3102    2   6   7   3     86.49    139.05    167.26 <
      3103    2   7   7   3    660.71   2053.71   1009.39 <
      3104    2  -9   8   3    513.36    328.68    397.08 <
      3105    2  -7   8   3      1.61   2134.39    781.15 <
      3106    2  -6   8   3   1885.41   2030.17    592.28 o
      3107    2  -5   8   3    976.12   1101.04    387.45 <
      3108    2  -3   8   3    181.29    934.03    283.31 o
      3109    2  -2   8   3   3269.93   2567.67    413.46 o
      3110    2  -1   8   3     20.50    253.37    146.23 <
      3111    2   1   8   3     43.98    233.56    123.26 <
      3112    2   2   8   3   2913.16   2685.52    482.45 o
      3113    2   3   8   3   1815.15   2101.91    490.57 o
      3114    2   5   8   3     82.00    397.73    278.73 <
      3115    2   6   8   3    528.93    461.17    415.21 <
      3116    2   7   8   3    177.93   1458.35   1038.17 <
      3117    2  -7   9   3    670.02    726.12    555.86 <
      3118    2  -6   9   3    242.35   1263.51    519.83 <
      3119    2  -5   9   3    404.46    969.75    357.44 <
      3120    2  -3   9   3     57.49    185.47    189.29 <
      3121    2  -2   9   3   8916.30   7885.80    732.83 o
      3122    2  -1   9   3    154.17    365.53    173.36 <
      3123    2   1   9   3    309.32    440.65    155.13 <
      3124    2   2   9   3   4594.79   4417.65    606.85 o
      3125    2   3   9   3     25.63    229.27    173.18 <
      3126    2   5   9   3   1046.87    558.20    352.53 <
      3127    2   6   9   3    326.20    465.93    419.57 <
      3128    2   7   9   3    534.78   2024.21   1128.09 <
      3129    2  -7  10   3     98.14   3070.92   1195.65 <
      3130    2  -6  10   3   9642.83   6123.44   1312.33 o
      3131    2  -5  10   3   1742.39   3849.19    582.85 o
      3132    2  -3  10   3      4.28   2825.88   1017.27 <
      3133    2  -2  10   3     25.81    148.71    160.78 <
      3134    2  -1  10   3   4127.72   3002.15    427.81 o
      3135    2   1  10   3   1166.26   1123.66    244.28 o
      3136    2   2  10   3    960.21   1408.38    369.98 o
      3137    2   3  10   3    422.02    397.42    228.65 <
      3138    2   5  10   3      1.61    960.12    556.36 <
      3139    2   6  10   3   5850.99   5599.33   1762.66 <
      3140    2   7  10   3    394.69    430.14    366.40 <
      3141    2  -7  11   3    292.99   2022.78    920.66 <
      3142    2  -6  11   3    827.37    445.20    391.39 <
      3143    2  -5  11   3     50.99   1132.15    467.30 <
      3144    2  -3  11   3   3128.38   5028.34   1779.60 <
      3145    2  -2  11   3   9439.33   6998.48    822.93 o
      3146    2  -1  11   3     18.09    760.96    184.01 o
      3147    2   1  11   3   3023.14   2625.60    451.53 o
      3148    2   2  11   3    250.32    425.27    278.67 <
      3149    2   3  11   3    703.08   1331.17    445.47 <
      3150    2   5  11   3    505.60   1897.46    734.55 <
      3151    2   6  11   3     85.60   1430.95   1327.68 <
      3152    2  -7  12   3     21.27   1590.08    755.71 <
      3153    2  -6  12   3    126.96    653.65    374.11 <
      3154    2  -5  12   3     83.86   1089.03    498.49 <
      3155    2  -3  12   3    560.92   3010.70   1523.12 <
      3156    2  -2  12   3      2.53   1315.02    577.76 <
      3157    2  -1  12   3    106.66    496.29    183.25 <
      3158    2   1  12   3    695.26    975.39    340.20 <
      3159    2   2  12   3     11.60    308.42    283.18 <
      3160    2   3  12   3    541.95    509.87    352.80 <
      3161    2   5  12   3      0.92    342.01    322.94 <
      3162    2   6  12   3     38.16   2040.72   1287.77 <
      3163    2  -7  13   3   2992.22   2617.56   1080.79 <
      3164    2  -6  13   3    425.44   1235.79    721.06 <
      3165    2  -5  13   3   1586.26    345.31    315.53 <
      3166    2  -3  13   3     29.14    756.32    891.16 <
      3167    2  -2  13   3   3064.96   2341.75    831.69 <
      3168    2  -1  13   3    100.62    796.85    278.64 <
      3169    2   1  13   3    362.85    495.44    271.12 <
      3170    2   2  13   3     65.13    777.96    324.34 <
      3171    2   3  13   3   1153.08   2451.67    734.55 o
      3172    2   5  13   3   3213.57   4443.29   1439.00 <
      3173    2   6  13   3      8.32    286.19    265.53 <
      3174    2  -6  14   3   1136.14    653.17    455.79 <
      3175    2  -5  14   3    316.23  15316.70   2026.58 o
      3176    2  -3  14   3   3315.37   9027.25   2894.96 <
      3177    2  -2  14   3    148.09   2908.47   1762.02 <
      3178    2  -1  14   3  17233.90  16991.70   1348.59 o
      3179    2   1  14   3   8198.30   7040.27    936.79 o
      3180    2   2  14   3    516.45   1094.04    415.95 <
      3181    2   3  14   3     43.80   1457.04    548.40 <
      3182    2   5  14   3    109.83    226.73    206.60 <
      3183    2  -6  15   3    259.13   2014.38    852.23 <
      3184    2  -5  15   3   5086.79   4873.65   1131.32 o
      3185    2  -3  15   3   1098.75   1279.46    776.14 <
      3186    2  -2  15   3    447.40    655.88    601.64 <
      3187    2  -1  15   3     76.18    969.07    377.98 <
      3188    2   1  15   3    585.19    574.93    296.76 <
      3189    2   2  15   3     28.13    474.17    320.63 <
      3190    2   3  15   3   3555.65   4630.61   1219.57 o
      3191    2   5  15   3   4008.63   3852.26   2086.83 <
      3192    2  -6  16   3    504.88   1065.02    752.05 <
      3193    2  -5  16   3    350.59   4180.84   1626.32 <
      3194    2  -3  16   3   1154.98   8651.04   2382.26 o
      3195    2  -2  16   3     64.73    833.78    512.77 <
      3196    2  -1  16   3    866.50   2324.78    602.16 o
      3197    2   1  16   3   1178.70   2096.08    610.31 o
      3198    2   2  16   3      0.11    191.75    207.17 <
      3199    2   3  16   3    499.66   1560.19    691.48 <
      3200    2  -5  17   3      1.00   1353.54    911.81 <
      3201    2  -3  17   3    862.92    778.00    567.13 <
      3202    2  -2  17   3   2379.48   1111.09   1149.19 <
      3203    2  -1  17   3      0.15    937.43    404.14 <
      3204    2   1  17   3   1113.29   1228.30    539.99 <
      3205    2   2  17   3    195.89    695.40    409.40 <
      3206    2   3  17   3    202.87    573.43    464.84 <
      3207    2  -5  18   3    201.27   2209.97   1576.64 <
      3208    2  -3  18   3    316.28    850.09    446.40 <
      3209    2  -2  18   3     14.50    496.40    420.91 <
      3210    2  -1  18   3   3794.71   3614.37   1054.45 o
      3211    2   1  18   3   1035.45   1739.53    600.33 <
      3212    2   2  18   3      5.48    276.73    279.62 <
      3213    2   3  18   3     79.47    609.97    498.80 <
      3214    2  -5  19   3    545.14   1430.98    933.24 <
      3215    2  -3  19   3    128.09    431.12    503.91 <
      3216    2  -2  19   3   3331.99   1737.34   1010.00 <
      3217    2  -1  19   3     50.03   1218.83    541.77 <
      3218    2   1  19   3     12.28    962.33    621.87 <
      3219    2   2  19   3   1456.39   1931.07    736.23 <
      3220    2   3  19   3    190.37   1181.08    842.90 <
      3221    2  -3  20   3     34.86   1209.50    643.53 <
      3222    2  -2  20   3   1350.31   1405.76    667.82 <
      3223    2  -1  20   3    395.24    316.42    275.70 <
      3224    2   1  20   3      0.49   2034.95    876.26 <
      3225    2   2  20   3   3198.12   5382.35   2529.55 <
      3226    2  -3  21   3    225.35   2052.36   1180.13 <
      3227    2  -2  21   3     25.70    543.74    439.78 <
      3228    2  -1  21   3      4.26    744.06    552.07 <
      3229    2   1  21   3    195.32   2108.66   1323.35 <
      3230    2  -2  22   3      1.00    367.99    420.49 <
      3231    2  -1  22   3   1628.60   2417.16    977.31 <
      3232    2   1  22   3   1166.94   2786.61   1626.07 <
      3233    2  -9   0   4    302.37   3693.20   1492.17 <
      3234    2  -7   0   4     21.84    442.66    453.98 <
      3235    2  -6   0   4  17793.50  13265.20   3114.99 o
      3236    2  -5   0   4   3199.50   5795.53   1255.21 o
      3237    2  -3   0   4      1.03    304.08    255.47 <
      3238    2  -2   0   4   5496.78   5990.39    939.36 o
      3239    2  -1   0   4  14190.00  13666.20   1538.34 o
      3240    2   1   0   4   4568.60   4898.55   1059.69 o
      3241    2   2   0   4   3725.70   2970.67    623.04 o
      3242    2   3   0   4     76.92    429.95    281.33 <
      3243    2   5   0   4    413.87    249.54    193.07 <
      3244    2   6   0   4   3253.08   3348.87   1424.32 <
      3245    2   7   0   4    118.95    544.18    634.98 <
      3246    2  -9   1   4     36.89   1306.76    615.47 <
      3247    2  -7   1   4    806.60    758.00    392.49 <
      3248    2  -6   1   4    531.31    766.43    380.65 <
      3249    2  -5   1   4    336.48   1112.61    406.33 <
      3250    2  -3   1   4    551.23    524.38    323.83 <
      3251    2  -2   1   4  16559.90  18212.00   1245.51 o
      3252    2  -1   1   4    211.33    385.93    200.07 <
      3253    2   1   1   4   1344.16   1019.84    304.49 o
      3254    2   2   1   4    349.80    630.89    201.74 <
      3255    2   3   1   4      6.91    497.86    264.96 <
      3256    2   5   1   4   1138.03    792.05    296.82 <
      3257    2   6   1   4   1661.38   1081.84    542.10 <
      3258    2   7   1   4    467.18   1564.51    984.24 <
      3259    2  -9   2   4     25.59    509.29    382.00 <
      3260    2  -7   2   4      1.54    105.52    130.16 <
      3261    2  -6   2   4    219.55    302.27    215.65 <
      3262    2  -5   2   4    138.48    870.24    378.32 <
      3263    2  -3   2   4     21.58    412.00    215.14 <
      3264    2  -2   2   4     37.33    507.68    216.87 <
      3265    2  -1   2   4    651.58    752.62    289.54 <
      3266    2   1   2   4    114.49    303.74    182.33 <
      3267    2   2   2   4   2290.87   2207.46    408.79 o
      3268    2   3   2   4      5.74    525.49    252.63 <
      3269    2   5   2   4     16.87    614.24    308.52 <
      3270    2   6   2   4    101.56    527.76    433.69 <
      3271    2   7   2   4      6.20   1762.72   1073.67 <
      3272    2  -9   3   4    849.03   1455.47    730.76 <
      3273    2  -7   3   4   4319.79   3415.71    791.43 o
      3274    2  -6   3   4    414.18    247.28    280.15 <
      3275    2  -5   3   4   1149.07   1767.59    531.21 o
      3276    2  -3   3   4   1884.41   1736.96    357.79 o
      3277    2  -2   3   4   1395.57   1083.24    359.08 <
      3278    2  -1   3   4   1958.58   2039.99    455.92 o
      3279    2   1   3   4    227.16    606.74    222.92 <
      3280    2   2   3   4     26.30    470.34    188.62 <
      3281    2   3   3   4    349.66    821.41    332.45 <
      3282    2   5   3   4   2514.28   1971.48    587.87 o
      3283    2   6   3   4     19.74    797.93    414.70 <
      3284    2   7   3   4    731.76   2781.86   1491.76 <
      3285    2  -9   4   4     12.25  11490.40   4472.40 <
      3286    2  -7   4   4    287.58   3182.90    895.68 o
      3287    2  -6   4   4   2050.98   1692.46    649.08 <
      3288    2  -5   4   4    101.48   8557.98    975.88 o
      3289    2  -3   4   4   7607.30   6173.12    807.08 o
      3290    2  -2   4   4   2976.00   3185.57    628.61 o
      3291    2  -1   4   4  25438.90  22063.40   1553.51 o
      3292    2   1   4   4   7270.94   5844.30    678.37 o
      3293    2   2   4   4    752.23    847.33    269.72 <
      3294    2   3   4   4   1864.30   2731.47    667.24 o
      3295    2   5   4   4   2848.63   2744.93    773.30 o
      3296    2   6   4   4   1647.77   1332.76    614.28 <
      3297    2   7   4   4    825.08   2644.12   1562.26 <
      3298    2  -9   5   4   3512.31   2823.01   1873.54 <
      3299    2  -7   5   4   7433.21   5547.70   1065.91 o
      3300    2  -6   5   4     43.91    168.53    209.61 <
      3301    2  -5   5   4   4474.82   2787.15    717.30 o
      3302    2  -3   5   4     10.21    332.92    190.13 <
      3303    2  -2   5   4    850.31    546.86    268.71 <
      3304    2  -1   5   4   3682.60   2975.93    425.64 o
      3305    2   1   5   4   9542.61   8607.12    818.18 o
      3306    2   2   5   4    768.40    581.51    210.19 <
      3307    2   3   5   4   8560.92  10118.80   1168.25 o
      3308    2   5   5   4   2950.95   3469.82    992.42 o
      3309    2   6   5   4      2.36    443.57    420.64 <
      3310    2   7   5   4    171.81    313.03    372.70 <
      3311    2  -7   6   4    118.80   7498.34   1117.98 o
      3312    2  -6   6   4    290.37    360.89    265.89 <
      3313    2  -5   6   4   6461.27   6981.10   1166.60 o
      3314    2  -3   6   4  10145.00   7926.31    830.19 o
      3315    2  -2   6   4   2642.89   1783.35    380.87 o
      3316    2  -1   6   4   1449.04   1371.39    275.72 o
      3317    2   1   6   4    518.93    713.15    225.71 <
      3318    2   2   6   4   1864.10   1933.96    471.86 o
      3319    2   3   6   4    509.71   1488.27    393.47 o
      3320    2   5   6   4    100.85    797.54    428.52 <
      3321    2   6   6   4     18.03    580.53    434.45 <
      3322    2   7   6   4   1710.04   2083.59   1450.92 <
      3323    2  -9   7   4     82.09    823.28    588.89 <
      3324    2  -7   7   4    250.60    724.35    371.63 <
      3325    2  -6   7   4    314.95    554.22    336.38 <
      3326    2  -5   7   4     22.54   2161.98    559.11 o
      3327    2  -3   7   4   3706.09   2523.67    421.90 o
      3328    2  -2   7   4   1339.67    991.03    285.23 o
      3329    2  -1   7   4    363.97    649.29    208.34 <
      3330    2   1   7   4   5130.76   4314.59    585.33 o
      3331    2   2   7   4      9.09    238.28    216.94 <
      3332    2   3   7   4   1952.37   1123.38    386.62 <
      3333    2   5   7   4     83.95    857.16    527.97 <
      3334    2   6   7   4    127.64    848.41    584.28 <
      3335    2  -9   8   4     18.91    354.57    300.66 <
      3336    2  -7   8   4      7.68   1469.76    677.85 <
      3337    2  -6   8   4   3719.62   2065.11    648.53 o
      3338    2  -5   8   4    326.35   1436.79    505.18 <
      3339    2  -3   8   4    596.93    665.54    209.92 <
      3340    2  -2   8   4    564.31    479.85    217.96 <
      3341    2  -1   8   4   4016.74   3770.16    539.53 o
      3342    2   1   8   4    960.68    705.98    253.91 <
      3343    2   2   8   4    713.32    458.48    223.63 <
      3344    2   3   8   4    354.99    701.14    375.85 <
      3345    2   5   8   4    417.26    427.56    457.30 <
      3346    2   6   8   4   1459.27   2983.09   1191.61 <
      3347    2  -7   9   4     73.51    180.82    226.54 <
      3348    2  -6   9   4   1974.05   2068.68    751.15 <
      3349    2  -5   9   4    522.41   1203.91    445.94 <
      3350    2  -3   9   4   1236.09    757.07    296.89 <
      3351    2  -2   9   4   8678.18   7089.30    821.88 o
      3352    2  -1   9   4     28.33    255.49    164.11 <
      3353    2   1   9   4    779.76    736.94    240.41 <
      3354    2   2   9   4    750.73   1125.58    345.18 o
      3355    2   3   9   4   1164.63   1238.50    522.84 <
      3356    2   5   9   4    409.64    654.23    488.11 <
      3357    2   6   9   4   1232.42   2251.33   1089.87 <
      3358    2  -7  10   4     32.52   3112.30   1011.22 <
      3359    2  -6  10   4   1915.08   1151.41    659.51 <
      3360    2  -5  10   4   1848.08   2204.79    669.91 o
      3361    2  -3  10   4    193.57   1310.45    505.65 <
      3362    2  -2  10   4    763.67    713.30    246.29 <
      3363    2  -1  10   4    615.75    578.11    224.34 <
      3364    2   1  10   4      0.86    266.12    175.11 <
      3365    2   2  10   4  16400.80  14518.60   1413.53 o
      3366    2   3  10   4   2321.22   3426.48   1007.25 o
      3367    2   5  10   4    501.46   1327.92    875.99 <
      3368    2   6  10   4     17.85   2904.60   1526.41 <
      3369    2  -7  11   4    871.32   2309.17   1051.01 <
      3370    2  -6  11   4   1721.04   3465.57   1304.71 <
      3371    2  -5  11   4     48.87   1525.21    837.95 <
      3372    2  -3  11   4   1901.07   1771.51    587.33 <
      3373    2  -2  11   4   2841.33   2488.97    526.10 o
      3374    2  -1  11   4    821.02   1455.86    318.96 o
      3375    2   1  11   4    796.44   1133.56    306.66 o
      3376    2   2  11   4    300.96    957.90    325.53 <
      3377    2   3  11   4    195.40    736.20    490.74 <
      3378    2   5  11   4    155.78    573.22    568.09 <
      3379    2   6  11   4    711.30   3998.52   2075.21 <
      3380    2  -7  12   4     34.02    746.56    537.55 <
      3381    2  -6  12   4      6.64    419.20    400.47 <
      3382    2  -5  12   4     75.91    730.66    689.54 <
      3383    2  -3  12   4    597.22   1774.33    826.28 <
      3384    2  -2  12   4     21.73    883.66    314.23 <
      3385    2  -1  12   4   1154.33    966.50    299.22 o
      3386    2   1  12   4    285.68    646.75    236.29 <
      3387    2   2  12   4    131.42    379.80    253.01 <
      3388    2   3  12   4     23.27    160.23    194.48 <
      3389    2   5  12   4     67.92   1212.33    945.56 <
      3390    2  -7  13   4    437.26    262.52    295.61 <
      3391    2  -6  13   4    418.23    638.65    623.69 <
      3392    2  -5  13   4    705.76   2162.91    881.98 <
      3393    2  -3  13   4   2012.19   1775.07    883.45 <
      3394    2  -2  13   4    365.40   1541.70    690.39 <
      3395    2  -1  13   4      2.91    733.70    236.43 <
      3396    2   1  13   4   4727.05   4765.41    906.15 o
      3397    2   2  13   4    113.45    483.43    277.38 <
      3398    2   3  13   4   4238.46   5207.40   1575.79 o
      3399    2   5  13   4    441.12   3630.66   1939.53 <
      3400    2  -6  14   4      3.37    308.78    391.73 <
      3401    2  -5  14   4   6338.93   5914.18   1630.68 o
      3402    2  -3  14   4   7835.82  10187.80   2049.59 o
      3403    2  -2  14   4   1975.77   1109.36    668.70 <
      3404    2  -1  14   4   1258.63   2752.86    534.67 o
      3405    2   1  14   4    616.38   1147.00    414.28 <
      3406    2   2  14   4   3557.79   2889.82    802.81 o
      3407    2   3  14   4    752.72   1833.50    767.08 <
      3408    2  -6  15   4     26.82    288.75    324.88 <
      3409    2  -5  15   4   1959.99   1499.17   1487.27 <
      3410    2  -3  15   4    756.31   3664.01   1288.92 <
      3411    2  -2  15   4     16.13    421.36    397.22 <
      3412    2  -1  15   4    842.77   1333.51    486.94 <
      3413    2   1  15   4   7363.34   6444.23   1484.46 o
      3414    2   2  15   4    641.40   1192.63    545.30 <
      3415    2   3  15   4   4373.81   6730.88   1580.01 o
      3416    2  -5  16   4    355.71   1712.79    643.95 <
      3417    2  -3  16   4   1314.88   3242.58   1187.37 <
      3418    2  -2  16   4    116.29   1310.54    832.02 <
      3419    2  -1  16   4   1910.06   1963.93    579.34 o
      3420    2   1  16   4    573.64    590.12    424.71 <
      3421    2   2  16   4    605.51   1608.31    663.61 <
      3422    2   3  16   4    205.93    632.86    563.16 <
      3423    2  -5  17   4     19.67   2199.60   1550.18 <
      3424    2  -3  17   4   1261.08   1497.51    734.75 <
      3425    2  -2  17   4    313.54    592.11    662.69 <
      3426    2  -1  17   4    166.11   1377.45    607.01 <
      3427    2   1  17   4    766.06   1653.29    695.58 <
      3428    2   2  17   4    285.82   1215.38    565.54 <
      3429    2   3  17   4    303.88    224.83    196.85 <
      3430    2  -5  18   4   1633.68   6747.11   4871.22 <
      3431    2  -3  18   4   1154.21   5283.49   1624.15 <
      3432    2  -2  18   4    550.57   3510.33   1821.61 <
      3433    2  -1  18   4     19.88    184.87    228.19 <
      3434    2   1  18   4     29.42   1750.05    750.48 <
      3435    2   2  18   4   3787.15   5047.13   1293.08 o
      3436    2   3  18   4    241.47   1295.17    918.56 <
      3437    2  -3  19   4     91.71   1180.82    914.28 <
      3438    2  -2  19   4   3756.81   2525.86   1074.31 <
      3439    2  -1  19   4     20.80    151.63    185.79 <
      3440    2   1  19   4    433.76    772.47    669.98 <
      3441    2   2  19   4    304.66    201.05    189.56 <
      3442    2   3  19   4    351.84    358.93    319.50 <
      3443    2  -3  20   4     47.85   1923.31   1316.58 <
      3444    2  -2  20   4    784.53   1670.21   1051.98 <
      3445    2  -1  20   4    690.77   1994.62   1022.84 <
      3446    2  -3  21   4    490.98   1159.02   1177.44 <
      3447    2  -2  21   4   1138.51    913.47    801.78 <
      3448    2  -9   0   5    548.71    568.72    567.82 <
      3449    2  -7   0   5     60.64   1243.59    648.67 <
      3450    2  -6   0   5     58.21    544.45    461.86 <
      3451    2  -5   0   5   3876.83   2308.29    745.82 <
      3452    2  -3   0   5   5674.35   4880.92   1154.09 o
      3453    2  -2   0   5    160.19    688.50    332.73 <
      3454    2  -1   0   5    120.86    134.12    158.36 <
      3455    2   1   0   5     67.73    774.03    382.57 <
      3456    2   2   0   5  17300.30  17771.70   2325.24 o
      3457    2   3   0   5   1347.46   1899.47    644.95 <
      3458    2   5   0   5    377.61   1085.56    591.62 <
      3459    2   6   0   5    421.45   1992.03   1161.82 <
      3460    2  -9   1   5    137.27    838.61    485.26 <
      3461    2  -7   1   5     40.06    220.05    234.12 <
      3462    2  -6   1   5   5648.43   3364.07    904.36 o
      3463    2  -5   1   5      0.29   1138.85    461.33 <
      3464    2  -3   1   5   1310.01   1165.09    317.47 o
      3465    2  -2   1   5   4579.98   4460.73    622.72 o
      3466    2  -1   1   5    354.30    439.78    234.46 <
      3467    2   1   1   5   1269.64   1254.65    375.25 o
      3468    2   2   1   5    626.43    743.12    289.18 <
      3469    2   3   1   5   1606.16   2257.11    551.00 o
      3470    2   5   1   5     60.70    205.12    226.43 <
      3471    2   6   1   5   1197.72   1013.12    619.03 <
      3472    2  -9   2   5     13.81    536.40    494.64 <
      3473    2  -7   2   5      9.18    555.73    374.81 <
      3474    2  -6   2   5    524.32    259.74    277.72 <
      3475    2  -5   2   5    102.21    436.54    364.16 <
      3476    2  -3   2   5    415.93    637.60    221.14 <
      3477    2  -2   2   5   1668.85   1515.69    340.08 o
      3478    2  -1   2   5     64.23    311.22    185.55 <
      3479    2   1   2   5     12.36    188.70    195.42 <
      3480    2   2   2   5    178.11    392.67    211.40 <
      3481    2   3   2   5     16.70    315.72    282.82 <
      3482    2   5   2   5     11.39    181.48    217.49 <
      3483    2   6   2   5     63.59    381.66    443.61 <
      3484    2  -9   3   5   1061.24   3428.38   1068.32 <
      3485    2  -7   3   5     13.06    731.95    639.30 <
      3486    2  -6   3   5    393.70    396.84    298.77 <
      3487    2  -5   3   5     17.49   1070.94    480.06 <
      3488    2  -3   3   5    649.68    820.27    265.62 <
      3489    2  -2   3   5      0.81    480.02    238.82 <
      3490    2  -1   3   5      0.78    569.68    274.89 <
      3491    2   1   3   5   6271.20   5053.86    734.67 o
      3492    2   2   3   5    255.36    941.58    315.67 <
      3493    2   3   3   5   4386.86   5001.12    970.18 o
      3494    2   5   3   5     28.61    553.32    338.19 <
      3495    2   6   3   5     52.69    919.52    717.55 <
      3496    2  -9   4   5     60.37   4572.73   2513.49 <
      3497    2  -7   4   5   1456.73   4922.67   1258.58 o
      3498    2  -6   4   5    190.34    993.17    412.33 <
      3499    2  -5   4   5  12794.30   7572.97   1270.55 o
      3500    2  -3   4   5  17828.00  15914.70   1301.79 o
      3501    2  -2   4   5   2770.23   2626.09    487.72 o
      3502    2  -1   4   5    415.51    877.69    271.12 <
      3503    2   1   4   5   1866.18   1802.00    423.09 o
      3504    2   2   4   5   5309.55   5326.36    934.85 o
      3505    2   3   4   5    431.01   1108.77    514.78 <
      3506    2   5   4   5    509.26    325.59    295.39 <
      3507    2   6   4   5     51.04   1725.99   1161.25 <
      3508    2  -7   5   5   2749.61   2393.65    873.37 <
      3509    2  -6   5   5     87.77    193.66    202.54 <
      3510    2  -5   5   5    154.74   1442.61    609.22 <
      3511    2  -3   5   5   1633.78   1761.99    434.04 o
      3512    2  -2   5   5    919.14    820.27    267.55 <
      3513    2  -1   5   5  10389.50   8793.76    895.48 o
      3514    2   1   5   5  11250.10   8733.94   1160.15 o
      3515    2   2   5   5    320.74    481.63    275.14 <
      3516    2   3   5   5   4214.08   5456.83   1024.47 o
      3517    2   5   5   5    103.19    755.64    414.53 <
      3518    2   6   5   5     55.45    540.90    682.17 <
      3519    2  -7   6   5   2084.78   3670.64   1187.03 <
      3520    2  -6   6   5   1007.02   1242.90    569.31 <
      3521    2  -5   6   5   2183.85   2593.58    624.11 o
      3522    2  -3   6   5   3794.41   3399.24    680.11 o
      3523    2  -2   6   5    697.32    997.18    266.70 o
      3524    2  -1   6   5   5682.82   4880.66    600.61 o
      3525    2   1   6   5    791.68    442.07    265.80 <
      3526    2   2   6   5    348.44    800.36    319.76 <
      3527    2   3   6   5   2041.37   2672.27    708.17 o
      3528    2   5   6   5   2751.98   3885.98   1076.23 o
      3529    2   6   6   5    574.76    527.81    659.98 <
      3530    2  -7   7   5   1453.66   1871.88    657.73 <
      3531    2  -6   7   5    816.17    584.17    505.38 <
      3532    2  -5   7   5    713.65   2101.56    738.97 <
      3533    2  -3   7   5   2813.11   2603.83    544.78 o
      3534    2  -2   7   5     41.46    223.42    161.42 <
      3535    2  -1   7   5   2517.80   1632.00    376.47 o
      3536    2   1   7   5     48.52    380.58    218.12 <
      3537    2   2   7   5     26.31    468.47    293.49 <
      3538    2   3   7   5    249.01   1082.05    423.95 <
      3539    2   5   7   5    353.47   2000.66    881.74 <
      3540    2   6   7   5     13.46    261.00    306.44 <
      3541    2  -7   8   5      8.29    770.48    741.16 <
      3542    2  -6   8   5     65.98    769.43    688.05 <
      3543    2  -5   8   5   1801.04    883.71    512.48 <
      3544    2  -3   8   5   1631.11   1700.55    427.59 o
      3545    2  -2   8   5     55.77    340.44    193.51 <
      3546    2  -1   8   5     87.27    587.81    237.42 <
      3547    2   1   8   5    258.47    223.00    197.72 <
      3548    2   2   8   5   4310.09   4030.18    794.22 o
      3549    2   3   8   5     66.29    631.89    369.36 <
      3550    2   5   8   5     12.35   1183.29    697.08 <
      3551    2   6   8   5      2.26   1533.88   1018.04 <
      3552    2  -7   9   5    806.49    996.05    813.38 <
      3553    2  -6   9   5   3501.89   3130.94   1284.70 <
      3554    2  -5   9   5    447.25    416.08    349.99 <
      3555    2  -3   9   5    120.27    381.20    257.88 <
      3556    2  -2   9   5   5594.27   4039.50    682.38 o
      3557    2  -1   9   5    784.20   1462.44    385.17 o
      3558    2   1   9   5    239.32    616.90    280.53 <
      3559    2   2   9   5    200.40    471.04    257.95 <
      3560    2   3   9   5    228.24   1160.94    679.75 <
      3561    2   5   9   5    338.39   1490.45    933.10 <
      3562    2   6   9   5   1749.35   3630.58   1787.17 <
      3563    2  -7  10   5    140.12   1246.73    708.41 <
      3564    2  -6  10   5   3775.42   2201.55    957.53 <
      3565    2  -5  10   5    321.49   1049.37    764.19 <
      3566    2  -3  10   5     86.52    492.53    270.13 <
      3567    2  -2  10   5  13677.20   9964.90   1190.47 o
      3568    2  -1  10   5   3581.04   4070.42    731.24 o
      3569    2   1  10   5   2757.48   2213.92    549.06 o
      3570    2   2  10   5    741.50   1451.73    427.33 o
      3571    2   3  10   5     39.84    868.26    614.53 <
      3572    2   5  10   5    503.40   1405.00    778.31 <
      3573    2  -7  11   5    347.37   1017.32    691.70 <
      3574    2  -6  11   5   1009.94    939.22    599.65 <
      3575    2  -5  11   5    325.44    978.45    696.51 <
      3576    2  -3  11   5    361.48    786.65    337.45 <
      3577    2  -2  11   5   2225.46   1925.66    482.05 o
      3578    2  -1  11   5    216.09    403.20    268.36 <
      3579    2   1  11   5    601.51   1268.26    456.72 <
      3580    2   2  11   5    115.44    446.83    339.81 <
      3581    2   3  11   5    418.86   1636.08    835.50 <
      3582    2   5  11   5    298.91   1490.64   1005.07 <
      3583    2  -7  12   5    104.12    243.47    223.60 <
      3584    2  -6  12   5     12.78    445.23    493.78 <
      3585    2  -5  12   5    337.56    806.17    443.23 <
      3586    2  -3  12   5    986.49    881.09    486.42 <
      3587    2  -2  12   5     63.16    240.67    219.44 <
      3588    2  -1  12   5    142.45    570.32    292.13 <
      3589    2   1  12   5      8.88   1012.56    427.53 <
      3590    2   2  12   5     15.26    550.55    322.57 <
      3591    2   3  12   5     56.73    268.27    287.55 <
      3592    2  -6  13   5    105.70   1508.78   1137.85 <
      3593    2  -5  13   5    663.23   1640.35    756.70 <
      3594    2  -3  13   5   1313.88   1696.90    647.63 <
      3595    2  -2  13   5    524.87    795.43    396.35 <
      3596    2  -1  13   5   3562.25   3861.54    749.88 o
      3597    2   1  13   5   1216.86    906.60    375.70 <
      3598    2   2  13   5     17.10    458.82    473.79 <
      3599    2   3  13   5    312.62   1074.93    630.18 <
      3600    2  -6  14   5   1727.54   1453.93   1529.31 <
      3601    2  -5  14   5   1569.76   6387.55   2981.13 <
      3602    2  -3  14   5   2725.63   2625.74   1223.57 <
      3603    2  -2  14   5   2159.15   1591.81    778.45 <
      3604    2  -1  14   5   5426.84   5385.56   1102.47 o
      3605    2   1  14   5    906.30   1293.20    625.92 <
      3606    2   2  14   5     17.92    556.83    481.21 <
      3607    2   3  14   5   1746.83   2774.31   1239.84 <
      3608    2  -5  15   5    325.77   1226.40   1258.33 <
      3609    2  -3  15   5   2106.54   4891.44   1877.93 <
      3610    2  -2  15   5    628.45    500.53    347.08 <
      3611    2  -1  15   5   5195.84   6031.85   1167.87 o
      3612    2   1  15   5   2592.27   2908.05   1026.48 <
      3613    2   2  15   5    210.32    296.46    354.47 <
      3614    2   3  15   5    853.54   1837.88    918.77 <
      3615    2  -5  16   5   1868.96   2404.31   2084.90 <
      3616    2  -3  16   5   1704.69   2614.05   1275.61 <
      3617    2  -2  16   5    611.59    474.90    357.49 <
      3618    2  -1  16   5     97.32    388.26    342.11 <
      3619    2   1  16   5    245.12    511.14    443.07 <
      3620    2   2  16   5     24.12    649.53    597.05 <
      3621    2   3  16   5    292.19   1891.71   1232.51 <
      3622    2  -5  17   5    203.38   4350.36   3190.01 <
      3623    2  -3  17   5    469.11   1184.28    653.37 <
      3624    2  -2  17   5    993.66    981.27    436.01 <
      3625    2  -1  17   5    519.14    694.88    471.34 <
      3626    2   1  17   5    256.43    659.39    565.39 <
      3627    2   2  17   5      3.85    380.69    456.86 <
      3628    2   3  17   5    251.20    409.20    482.78 <
      3629    2  -3  18   5     91.03   3511.28   1812.52 <
      3630    2  -2  18   5   2461.27   2446.55    970.42 <
      3631    2  -1  18   5   1164.15   1849.49    828.51 <
      3632    2   2  18   5    277.16   2678.03   1514.78 <
      3633    2  -3  19   5      5.10   1071.15    747.77 <
      3634    2  -2  19   5   2112.27    474.65    599.62 <
      3635    2  -1  19   5    211.55   1399.07    842.35 <
      3636    2  -3  20   5    227.15    578.28    708.82 <
      3637    2  -2  20   5    270.35    874.61    946.33 <
      3638    2  -1  20   5      0.43    762.36    933.58 <
      3639    2  -9   0   6    304.08   1216.86    739.35 <
      3640    2  -7   0   6   1191.02   1499.90    803.96 <
      3641    2  -6   0   6    907.72    996.18    802.38 <
      3642    2  -5   0   6     85.39    895.16    614.57 <
      3643    2  -3   0   6    130.89    584.96    484.56 <
      3644    2  -2   0   6  24243.80  24040.70   2733.47 o
      3645    2  -1   0   6   3308.76   2577.80    767.23 o
      3646    2   1   0   6   4053.25   4797.18   1533.30 <
      3647    2   2   0   6      8.89    758.47    619.05 <
      3648    2   3   0   6    176.35    407.88    459.24 <
      3649    2   5   0   6   1474.13   2320.75   1475.04 <
      3650    2  -9   1   6     18.76    869.25    511.36 <
      3651    2  -7   1   6    710.62    316.62    356.20 <
      3652    2  -6   1   6   5439.52   2378.29    859.74 <
      3653    2  -5   1   6    756.60    817.11    474.62 <
      3654    2  -3   1   6    287.17    766.09    362.72 <
      3655    2  -2   1   6    332.03    748.07    332.99 <
      3656    2  -1   1   6   2164.13   2620.81    554.09 o
      3657    2   1   1   6     25.71    504.92    406.88 <
      3658    2   2   1   6   1015.99   1189.97    529.24 <
      3659    2   3   1   6     12.65    107.90    143.09 <
      3660    2   5   1   6    138.04    283.84    354.44 <
      3661    2  -9   2   6     36.00   1334.99    773.92 <
      3662    2  -7   2   6     68.07    526.12    508.67 <
      3663    2  -6   2   6     93.00    312.44    341.09 <
      3664    2  -5   2   6     12.39    335.83    352.52 <
      3665    2  -3   2   6     35.50    917.36    373.55 <
      3666    2  -2   2   6    262.04    477.61    292.54 <
      3667    2  -1   2   6    131.47    466.54    290.96 <
      3668    2   1   2   6    193.52    900.88    454.89 <
      3669    2   2   2   6    850.73   1306.77    556.31 <
      3670    2   3   2   6     59.80    297.29    233.09 <
      3671    2   5   2   6     81.52    911.03    650.95 <
      3672    2  -9   3   6    131.70    792.74    643.36 <
      3673    2  -7   3   6   1061.31   1408.79    660.89 <
      3674    2  -6   3   6     90.09    147.98    194.61 <
      3675    2  -5   3   6    346.36   1835.27    689.63 <
      3676    2  -3   3   6   4156.94   3962.92    885.34 o
      3677    2  -2   3   6     58.09    494.13    328.31 <
      3678    2  -1   3   6   6785.19   6120.92   1010.78 o
      3679    2   1   3   6    181.79    586.44    429.52 <
      3680    2   2   3   6    163.29    809.84    340.57 <
      3681    2   3   3   6    135.13    649.03    447.17 <
      3682    2   5   3   6     16.51   1370.52   1165.25 <
      3683    2  -9   4   6   2439.09   7033.55   2940.12 <
      3684    2  -7   4   6   6262.92   3017.22    978.85 <
      3685    2  -6   4   6   1515.36    596.76    384.74 <
      3686    2  -5   4   6   1764.97   1523.05    579.33 <
      3687    2  -3   4   6    151.81    997.58    378.79 <
      3688    2  -2   4   6   3013.24   2780.78    726.36 o
      3689    2  -1   4   6    367.06   1201.57    414.04 <
      3690    2   1   4   6      1.75    916.86    429.73 <
      3691    2   2   4   6     77.52    254.09    242.30 <
      3692    2   3   4   6   3279.05   4481.79   1009.77 o
      3693    2   5   4   6   3647.11   4819.56   1785.01 <
      3694    2  -7   5   6    342.03   3901.13   1158.55 o
      3695    2  -6   5   6    283.69   1376.17    715.88 <
      3696    2  -5   5   6    739.98   1791.54    618.52 <
      3697    2  -3   5   6   9085.12   9424.43   1239.20 o
      3698    2  -2   5   6    550.84   1554.30    529.60 <
      3699    2  -1   5   6   8523.46   8912.32   1217.69 o
      3700    2   1   5   6   2722.41   2391.23    551.43 o
      3701    2   2   5   6      6.23    130.65    142.90 <
      3702    2   3   5   6     98.62    659.21    412.86 <
      3703    2   5   5   6    108.78    870.69    751.98 <
      3704    2  -7   6   6   1549.86   2119.40    904.98 <
      3705    2  -6   6   6    143.63   1434.76    685.15 <
      3706    2  -5   6   6   6265.65   5726.30   1399.61 o
      3707    2  -3   6   6   3922.38   3985.42    833.00 o
      3708    2  -2   6   6    968.10    679.67    366.10 <
      3709    2  -1   6   6    157.39    480.31    328.72 <
      3710    2   1   6   6   3248.36   3398.49    733.23 o
      3711    2   2   6   6   1219.40    964.44    401.32 <
      3712    2   3   6   6   1358.74   1583.75    686.90 <
      3713    2   5   6   6    263.37   1540.41    792.97 <
      3714    2  -7   7   6    284.05   1328.99    804.56 <
      3715    2  -6   7   6    178.24    286.05    275.55 <
      3716    2  -5   7   6   1186.60   1211.06    548.48 <
      3717    2  -3   7   6    248.02    303.60    222.50 <
      3718    2  -2   7   6     42.21    357.28    202.88 <
      3719    2  -1   7   6    860.44    991.49    341.41 <
      3720    2   1   7   6   1046.24   1518.26    493.63 <
      3721    2   2   7   6     64.93    830.07    394.03 <
      3722    2   3   7   6   1526.75   3590.72   1119.66 <
      3723    2   5   7   6     17.24   1130.90    928.58 <
      3724    2  -7   8   6    732.54    962.35    685.76 <
      3725    2  -6   8   6    508.62   1276.01    937.25 <
      3726    2  -5   8   6     14.92    557.74    441.41 <
      3727    2  -3   8   6     82.38    599.08    363.48 <
      3728    2  -2   8   6   4478.75   2912.74    765.16 o
      3729    2  -1   8   6    333.94    507.48    306.10 <
      3730    2   1   8   6    295.91    750.45    406.47 <
      3731    2   2   8   6    115.26   1010.18    415.65 <
      3732    2   3   8   6    158.10   1519.00    674.29 <
      3733    2   5   8   6    307.21    797.76    732.91 <
      3734    2  -7   9   6     65.65    693.94    596.63 <
      3735    2  -6   9   6   5006.03   3071.97   1445.08 <
      3736    2  -5   9   6     31.92    410.76    307.14 <
      3737    2  -3   9   6      1.36    308.43    211.76 <
      3738    2  -2   9   6    909.57    644.02    437.26 <
      3739    2  -1   9   6    166.93    334.20    257.85 <
      3740    2   1   9   6    779.75   1491.72    517.19 <
      3741    2   2   9   6   2014.32   2785.06    802.47 o
      3742    2   3   9   6    778.56   1240.68    625.34 <
      3743    2   5   9   6     66.24    483.43    522.37 <
      3744    2  -7  10   6     53.29   3026.63   1258.25 <
      3745    2  -6  10   6   1330.44   4850.38   2032.16 <
      3746    2  -5  10   6   1454.06   1924.96    766.59 <
      3747    2  -3  10   6   2941.06   2351.06    567.10 o
      3748    2  -2  10   6   1776.48   1884.03    603.31 <
      3749    2  -1  10   6      0.44    658.44    330.75 <
      3750    2   1  10   6    520.91   1089.79    397.32 <
      3751    2   2  10   6   3523.93   4306.05   1180.06 o
      3752    2   3  10   6     23.57   1934.91    724.78 <
      3753    2  -7  11   6    117.72    662.54    535.40 <
      3754    2  -6  11   6   2107.85   3931.63   1912.37 <
      3755    2  -5  11   6    126.45   1439.17    822.86 <
      3756    2  -3  11   6   1364.60   2033.50    722.14 <
      3757    2  -2  11   6    401.53    265.04    246.20 <
      3758    2  -1  11   6   1025.40   1544.44    522.27 <
      3759    2   1  11   6    292.05    241.89    234.65 <
      3760    2   2  11   6   1679.46   2207.14    835.34 <
      3761    2   3  11   6    923.27   2594.47   1159.37 <
      3762    2  -7  12   6    397.78    359.53    426.79 <
      3763    2  -6  12   6      6.55    245.98    307.22 <
      3764    2  -5  12   6    216.67    754.93    565.11 <
      3765    2  -3  12   6    153.33    768.04    580.26 <
      3766    2  -2  12   6     15.44    178.34    179.74 <
      3767    2  -1  12   6      9.94    716.04    350.95 <
      3768    2   1  12   6     22.08    813.34    372.92 <
      3769    2   2  12   6     70.40   1024.36    624.50 <
      3770    2   3  12   6    308.36   1678.07    906.84 <
      3771    2  -6  13   6    514.77   2136.71   1463.51 <
      3772    2  -5  13   6    643.06    488.07    342.82 <
      3773    2  -3  13   6    503.15    489.23    349.16 <
      3774    2  -2  13   6    167.73    772.98    473.50 <
      3775    2  -1  13   6    437.94   1064.30    565.77 <
      3776    2   1  13   6   1734.38   1973.07    778.40 <
      3777    2   2  13   6    501.33    601.20    504.41 <
      3778    2   3  13   6   1427.29   2804.94   1207.23 <
      3779    2  -6  14   6    249.85    981.37    722.97 <
      3780    2  -5  14   6   6210.36   5478.62   1952.14 <
      3781    2  -3  14   6   4209.42   3011.77   1172.03 <
      3782    2  -2  14   6    168.25    954.28    521.69 <
      3783    2  -1  14   6    118.69    407.99    261.63 <
      3784    2   1  14   6   2801.43   3078.88   1133.02 <
      3785    2   2  14   6   1955.86   3127.54   1034.96 <
      3786    2   3  14   6   1060.84   2546.94   1557.66 <
      3787    2  -6  15   6     27.43    323.35    381.70 <
      3788    2  -5  15   6   1093.96   3949.04   1983.83 <
      3789    2  -3  15   6   1865.52   3591.23   1351.04 <
      3790    2  -2  15   6    510.21   2253.16    938.29 <
      3791    2  -1  15   6   1474.49   2262.31    779.22 <
      3792    2   1  15   6   2273.82   3252.16   1191.95 <
      3793    2   2  15   6      1.20    679.76    702.20 <
      3794    2   3  15   6    421.14   2620.75   1599.74 <
      3795    2  -5  16   6    508.52    580.56    594.86 <
      3796    2  -3  16   6     51.61    491.24    523.41 <
      3797    2  -2  16   6     11.42    803.17    518.79 <
      3798    2  -1  16   6      0.87    506.05    434.30 <
      3799    2   1  16   6    137.51   1753.19   1153.52 <
      3800    2   2  16   6     27.93   2587.11   1526.83 <
      3801    2  -5  17   6    277.71   2206.61   1339.68 <
      3802    2  -3  17   6    224.31    965.81    557.27 <
      3803    2  -2  17   6    287.51    834.03    566.20 <
      3804    2  -1  17   6    373.70   1004.24    500.72 <
      3805    2   2  17   6    398.61    307.24    278.95 <
      3806    2  -3  18   6    915.72    866.18    690.75 <
      3807    2  -2  18   6    284.63    435.61    468.62 <
      3808    2  -1  18   6     86.48    543.17    640.08 <
      3809    2  -3  19   6     54.96   2351.59   1387.57 <
      3810    2  -2  19   6    265.59    436.38    546.79 <
      3811    2  -1  19   6    411.48    567.64    666.24 <
      3812    2  -7   0   7     19.09    534.36    605.26 <
      3813    2  -6   0   7   6196.18   1298.04    945.44 <
      3814    2  -5   0   7   1588.59   1647.83    974.10 <
      3815    2  -3   0   7   4648.31   4191.52   1224.52 o
      3816    2  -2   0   7    683.13    925.28    636.67 <
      3817    2  -1   0   7     36.22    733.95    423.17 <
      3818    2   1   0   7   1616.61   2881.05   1213.45 <
      3819    2   2   0   7    786.94   2865.65   1236.93 <
      3820    2   3   0   7    257.79    903.82    507.09 <
      3821    2  -9   1   7    298.89   3722.78   2089.13 <
      3822    2  -7   1   7     31.88    850.29    539.45 <
      3823    2  -6   1   7   1856.87   1858.57    837.97 <
      3824    2  -5   1   7    443.38    802.55    418.79 <
      3825    2  -3   1   7      0.86    610.50    379.68 <
      3826    2  -2   1   7      6.39    266.46    302.83 <
      3827    2  -1   1   7     54.47    174.84    171.94 <
      3828    2   1   1   7    435.51    865.89    439.45 <
      3829    2   2   1   7   3792.11   4948.78   1234.12 o
      3830    2   3   1   7   1009.26   1194.95    520.55 <
      3831    2  -7   2   7      8.15    502.60    523.95 <
      3832    2  -6   2   7     86.85    242.36    295.61 <
      3833    2  -5   2   7     56.00    643.62    362.55 <
      3834    2  -3   2   7    161.99    288.88    250.98 <
      3835    2  -2   2   7   1269.32   1098.17    398.71 <
      3836    2  -1   2   7     28.37    501.82    276.13 <
      3837    2   1   2   7    280.37    368.31    368.12 <
      3838    2   2   2   7      1.50    171.77    205.03 <
      3839    2   3   2   7     41.78    231.84    255.22 <
      3840    2  -7   3   7    464.26   1913.25    863.91 <
      3841    2  -6   3   7     10.90    791.05    687.20 <
      3842    2  -5   3   7   2745.10   1296.23    637.59 <
      3843    2  -3   3   7    602.50   1745.36    614.18 <
      3844    2  -2   3   7    432.15    133.89    140.48 <
      3845    2  -1   3   7     45.69    859.16    386.55 <
      3846    2   1   3   7    540.11    829.58    426.41 <
      3847    2   2   3   7    645.78   1686.91    665.85 <
      3848    2   3   3   7    650.63   1641.79    609.55 <
      3849    2  -7   4   7   1228.79   1580.90    747.41 <
      3850    2  -6   4   7    804.13    692.78    505.44 <
      3851    2  -5   4   7   2645.69   1688.10    701.62 <
      3852    2  -3   4   7   1282.05   1349.14    520.46 <
      3853    2  -2   4   7    261.87    292.59    245.42 <
      3854    2  -1   4   7   1779.08   1730.48    541.76 <
      3855    2   1   4   7   6901.48   8102.70   1358.18 o
      3856    2   2   4   7   1329.07   2780.06    904.46 <
      3857    2   3   4   7   2503.07   3556.62   1079.89 o
      3858    2  -7   5   7    775.20    763.08    660.99 <
      3859    2  -6   5   7    255.12    751.82    600.59 <
      3860    2  -5   5   7   4853.31   2691.41    994.99 <
      3861    2  -3   5   7   5970.02   7163.55   1293.37 o
      3862    2  -2   5   7    600.58   1515.58    600.49 <
      3863    2  -1   5   7   2490.72   2463.03    727.45 o
      3864    2   1   5   7    467.07    466.05    378.66 <
      3865    2   2   5   7    294.64   1258.65    624.94 <
      3866    2   3   5   7     87.88    770.47    563.80 <
      3867    2  -7   6   7   3671.62   4057.31   1415.30 <
      3868    2  -6   6   7    936.17   1227.05    983.94 <
      3869    2  -5   6   7    458.59    998.22    525.61 <
      3870    2  -3   6   7    537.15   1207.10    446.06 <
      3871    2  -2   6   7   1063.96   2533.65    853.09 <
      3872    2  -1   6   7    423.38    847.05    415.82 <
      3873    2   1   6   7    512.22   1131.12    486.56 <
      3874    2   2   6   7      2.90    381.73    347.58 <
      3875    2   3   6   7   1295.73   2727.54   1059.69 <
      3876    2  -7   7   7    135.00    471.69    456.27 <
      3877    2  -6   7   7     10.63    961.80    780.30 <
      3878    2  -5   7   7    313.53    481.93    484.11 <
      3879    2  -3   7   7    911.26   1098.94    478.22 <
      3880    2  -2   7   7    430.99    852.55    569.29 <
      3881    2  -1   7   7   2835.42   3420.15    834.89 o
      3882    2   1   7   7     44.12    249.04    288.33 <
      3883    2   2   7   7   1046.73   1816.86    685.71 <
      3884    2   3   7   7    820.87   1118.91    567.86 <
      3885    2  -7   8   7     12.84   2355.56   1377.56 <
      3886    2  -6   8   7   1209.12    599.16    539.84 <
      3887    2  -5   8   7    209.86    382.40    276.26 <
      3888    2  -3   8   7    679.71    526.17    319.57 <
      3889    2  -2   8   7    270.07    726.34    552.90 <
      3890    2  -1   8   7    137.07    356.80    279.03 <
      3891    2   1   8   7    482.20    538.31    411.88 <
      3892    2   2   8   7    842.48    952.09    465.64 <
      3893    2   3   8   7     20.99    590.11    438.52 <
      3894    2  -7   9   7     25.54   1382.47    995.65 <
      3895    2  -6   9   7   2648.90   1075.09    984.54 <
      3896    2  -5   9   7      0.38    716.85    480.56 <
      3897    2  -3   9   7    367.10    124.88    141.60 <
      3898    2  -2   9   7    430.55    992.28    626.45 <
      3899    2  -1   9   7   1357.08   1987.90    702.66 <
      3900    2   1   9   7    477.92   1429.85    588.68 <
      3901    2   2   9   7   1471.54   1008.26    642.02 <
      3902    2   3   9   7     22.82    196.03    220.12 <
      3903    2  -7  10   7    815.06    956.27    745.59 <
      3904    2  -6  10   7    297.69    311.94    362.71 <
      3905    2  -5  10   7     61.92    206.61    257.65 <
      3906    2  -3  10   7    193.90    249.04    288.53 <
      3907    2  -2  10   7   7500.90   5875.93   1564.78 o
      3908    2  -1  10   7    215.46    699.26    528.41 <
      3909    2   1  10   7    661.77   1411.84    665.28 <
      3910    2   2  10   7    352.46    710.53    584.20 <
      3911    2   3  10   7    126.17    410.34    388.48 <
      3912    2  -7  11   7    333.90   3217.15   1780.79 <
      3913    2  -6  11   7   1207.61    662.34    738.12 <
      3914    2  -5  11   7    785.03    873.69    556.45 <
      3915    2  -3  11   7     23.83    679.68    476.98 <
      3916    2  -2  11   7    880.29    844.08    659.83 <
      3917    2  -1  11   7    972.33   1509.41    693.98 <
      3918    2   1  11   7     30.79   1313.23    727.13 <
      3919    2   2  11   7    262.64   3279.07   1542.46 <
      3920    2   3  11   7     59.22    829.94    697.62 <
      3921    2  -7  12   7    156.68   2045.77   1298.37 <
      3922    2  -6  12   7      1.83    749.34    607.23 <
      3923    2  -5  12   7    166.06   1739.30    809.15 <
      3924    2  -3  12   7     17.76    228.14    251.88 <
      3925    2  -2  12   7    125.07    321.06    386.23 <
      3926    2  -1  12   7     61.67    326.69    340.04 <
      3927    2   1  12   7    328.98    332.80    358.99 <
      3928    2   2  12   7      4.59    399.80    461.53 <
      3929    2  -6  13   7    307.60   1440.85   1008.58 <
      3930    2  -5  13   7    108.77   1915.13    977.61 <
      3931    2  -3  13   7   2090.87    952.95    496.02 <
      3932    2  -2  13   7    191.73    591.77    488.39 <
      3933    2  -1  13   7   3053.99   3923.08   1220.32 <
      3934    2   1  13   7    524.70   1667.46   1051.06 <
      3935    2   2  13   7      6.15    464.98    574.85 <
      3936    2  -6  14   7    399.92   2242.35   1376.58 <
      3937    2  -5  14   7    514.38   1680.66    832.76 <
      3938    2  -3  14   7    440.80    420.29    408.41 <
      3939    2  -2  14   7   2347.59   3086.67   1173.69 <
      3940    2  -1  14   7    212.22   1989.06    930.64 <
      3941    2   1  14   7    310.55    265.17    303.05 <
      3942    2   2  14   7      2.57    802.10    666.11 <
      3943    2  -5  15   7   1053.76   1227.59    767.61 <
      3944    2  -3  15   7   3112.75   2254.46   1104.75 <
      3945    2  -2  15   7     55.13   1356.89    730.54 <
      3946    2  -1  15   7   2542.28   2772.79   1030.06 <
      3947    2   1  15   7    101.21    370.11    425.61 <
      3948    2   2  15   7      0.59   3101.34   1786.16 <
      3949    2  -5  16   7    316.93    430.14    503.99 <
      3950    2  -3  16   7     16.87    395.48    460.72 <
      3951    2  -2  16   7    114.19    527.91    439.23 <
      3952    2  -1  16   7    355.76   3810.43   2212.72 <
      3953    2   1  16   7   1156.40   2696.30   1632.25 <
      3954    2  -3  17   7     29.95   3635.46   1691.46 <
      3955    2  -2  17   7    178.50    262.61    310.26 <
      3956    2  -1  17   7    608.66    530.89    633.42 <
      3957    2  -3  18   7    177.66   1470.76   1121.48 <
      3958    2  -7   0   8   1765.00    885.77    884.26 <
      3959    2  -6   0   8   1537.03   3633.58   1494.17 <
      3960    2  -5   0   8    324.76    187.42    235.90 <
      3961    2  -3   0   8    360.72    165.66    190.73 <
      3962    2  -2   0   8   4519.78   4201.40   1531.95 <
      3963    2  -1   0   8    168.80   1073.57    571.26 <
      3964    2   1   0   8    178.44    326.69    331.34 <
      3965    2   2   0   8   1264.47   1360.96    800.45 <
      3966    2   3   0   8    242.17   1344.41    949.41 <
      3967    2  -7   1   8     15.09   1374.84    813.99 <
      3968    2  -6   1   8    719.19   1204.73    733.98 <
      3969    2  -5   1   8    188.15    447.49    410.86 <
      3970    2  -3   1   8    309.14    817.21    452.08 <
      3971    2  -2   1   8   3104.10   3449.01    909.24 o
      3972    2  -1   1   8   1843.61   3066.65    853.98 o
      3973    2   1   1   8    409.53    990.79    427.87 <
      3974    2   2   1   8    572.33   1385.90    566.62 <
      3975    2   3   1   8     90.57    484.56    345.09 <
      3976    2  -7   2   8     62.17    799.59    648.86 <
      3977    2  -6   2   8    617.29    924.32    551.66 <
      3978    2  -5   2   8      0.83   1021.09    566.97 <
      3979    2  -3   2   8     64.83    151.04    202.18 <
      3980    2  -2   2   8    225.65    616.82    370.73 <
      3981    2  -1   2   8     22.23    427.77    333.35 <
      3982    2   1   2   8      6.76    492.80    323.30 <
      3983    2   2   2   8     14.39   1083.26    563.40 <
      3984    2   3   2   8      0.34    415.71    308.12 <
      3985    2  -7   3   8    189.32   2475.22   1123.39 <
      3986    2  -6   3   8    278.37    864.65    650.75 <
      3987    2  -5   3   8     20.64    398.34    431.04 <
      3988    2  -3   3   8    919.43   1256.52    534.10 <
      3989    2  -2   3   8    680.38    877.35    424.07 <
      3990    2  -1   3   8   2705.91   2813.91    827.03 o
      3991    2   1   3   8     77.34    672.16    416.84 <
      3992    2   2   3   8    330.49   1247.36    581.58 <
      3993    2   3   3   8    953.20   2051.54    973.04 <
      3994    2  -7   4   8   2440.29   2293.97   1211.88 <
      3995    2  -6   4   8    170.77    731.43    579.88 <
      3996    2  -5   4   8      1.86    215.97    250.98 <
      3997    2  -3   4   8   3851.89   3774.62    993.96 o
      3998    2  -2   4   8   2007.88   1800.04    622.92 <
      3999    2  -1   4   8   2536.03   3137.19    875.15 o
      4000    2   1   4   8    576.01   1115.61    486.25 <
      4001    2   2   4   8     31.36    890.37    823.96 <
      4002    2   3   4   8    531.44   2370.26   1151.01 <
      4003    2  -7   5   8   2026.04   1241.51    798.08 <
      4004    2  -6   5   8    489.25   1171.83    668.30 <
      4005    2  -5   5   8   3009.06   2423.54    949.22 <
      4006    2  -3   5   8   2629.50   2819.45    864.89 o
      4007    2  -2   5   8      1.69   1374.36    606.56 <
      4008    2  -1   5   8    822.79   1254.81    536.59 <
      4009    2   1   5   8    165.23    472.90    385.41 <
      4010    2   2   5   8    345.72   1155.81    590.93 <
      4011    2   3   5   8   1178.36   1830.71    952.82 <
      4012    2  -7   6   8     76.92    606.17    761.16 <
      4013    2  -6   6   8    148.61    902.70    719.45 <
      4014    2  -5   6   8     18.54    625.83    456.24 <
      4015    2  -3   6   8      2.60    379.27    362.52 <
      4016    2  -2   6   8      6.54    802.94    494.17 <
      4017    2  -1   6   8   1233.20   1759.14    660.79 <
      4018    2   1   6   8   3171.62   4672.96   1226.51 o
      4019    2   2   6   8    277.12    387.31    247.22 <
      4020    2   3   6   8    666.44   2142.05   1134.68 <
      4021    2  -7   7   8    172.21    503.98    593.09 <
      4022    2  -6   7   8    346.84    983.37    830.59 <
      4023    2  -5   7   8   1742.92   2052.22    853.03 <
      4024    2  -3   7   8    168.59   1036.76    565.81 <
      4025    2  -2   7   8    869.40   1176.79    637.89 <
      4026    2  -1   7   8    660.43    668.52    369.08 <
      4027    2   1   7   8     84.43    700.52    442.50 <
      4028    2   2   7   8    102.22   1307.45    649.87 <
      4029    2   3   7   8    149.51   1378.37    743.15 <
      4030    2  -7   8   8    359.49   1562.79   1136.37 <
      4031    2  -6   8   8    229.90   1703.13    892.07 <
      4032    2  -5   8   8     11.06    775.85    526.72 <
      4033    2  -3   8   8    336.66    195.20    255.07 <
      4034    2  -2   8   8   1718.89   2849.40   1149.75 <
      4035    2  -1   8   8    119.51    541.70    365.87 <
      4036    2   1   8   8     67.46    803.24    600.03 <
      4037    2   2   8   8    148.19    910.13    499.36 <
      4038    2   3   8   8      5.71    245.35    304.44 <
      4039    2  -7   9   8     44.33   1599.51   1149.31 <
      4040    2  -6   9   8    223.10    844.23    656.32 <
      4041    2  -5   9   8    496.68   1113.06    631.53 <
      4042    2  -3   9   8    595.65   1569.09    665.38 <
      4043    2  -2   9   8    781.43   2136.85    988.01 <
      4044    2  -1   9   8    202.96   1237.69    623.53 <
      4045    2   1   9   8     91.53    772.27    568.43 <
      4046    2   2   9   8   2074.43   4063.56   1333.80 <
      4047    2  -6  10   8   4752.39   5386.79   2644.68 <
      4048    2  -5  10   8    324.66    492.52    448.01 <
      4049    2  -3  10   8   1411.52   1684.54    726.22 <
      4050    2  -2  10   8    296.68   1029.05    807.28 <
      4051    2  -1  10   8      1.34    570.65    390.97 <
      4052    2   1  10   8   1384.60   1687.96    720.26 <
      4053    2  -6  11   8      5.46   1049.72    821.71 <
      4054    2  -5  11   8    401.77    953.48    589.58 <
      4055    2  -3  11   8      5.08   1502.73    652.67 <
      4056    2  -2  11   8    189.60    413.53    475.55 <
      4057    2  -1  11   8    238.86   1288.41    657.43 <
      4058    2   1  11   8     58.73   1481.07    815.67 <
      4059    2  -5  12   8      1.39    529.83    473.69 <
      4060    2  -3  12   8    102.54   1002.93    589.15 <
      4061    2  -2  12   8      0.04    754.79    696.36 <
      4062    2  -1  12   8    150.69   1748.78    849.81 <
      4063    2   1  12   8    208.09    416.93    481.50 <
      4064    2  -5  13   8   2133.21   2847.28   1759.87 <
      4065    2  -3  13   8   1127.97   1017.30    639.12 <
      4066    2  -2  13   8     18.10   1314.51    737.88 <
      4067    2  -1  13   8     30.32   2121.96   1098.99 <
      4068    2   1  13   8      1.76   1169.52    881.06 <
      4069    2  -5  14   8     59.75    554.59    667.80 <
      4070    2  -3  14   8     13.05    597.30    545.24 <
      4071    2  -2  14   8     23.30    965.62    648.47 <
      4072    2  -1  14   8   1097.93   4012.79   2614.46 <
      4073    2   1  14   8   3455.55   1766.40   1227.76 <
      4074    2  -3  15   8   1099.83   2231.27   1481.29 <
      4075    2  -2  15   8    131.33   1021.38    719.27 <
      4076    2  -1  15   8      2.50   1104.20   1398.23 <
      4077    2  -3  16   8    699.98    259.64    281.25 <
      4078    2  -2  16   8     23.47    382.67    343.28 <
      4079    2  -1  16   8    557.67   7681.08   3906.35 <
      4080    2  -7   0   9     13.16   6048.49   3777.77 <
      4081    2  -6   0   9   4408.49   4048.96   2030.26 <
      4082    2  -5   0   9     55.58   1242.40    964.54 <
      4083    2  -3   0   9    595.69   1374.77    822.79 <
      4084    2  -2   0   9     22.56    310.83    259.25 <
      4085    2  -1   0   9     61.60    747.66    519.99 <
      4086    2   1   0   9   1819.13   2722.51    944.23 <
      4087    2   2   0   9    840.19   2695.85   1242.24 <
      4088    2  -7   1   9     62.12   3492.30   2183.60 <
      4089    2  -6   1   9    403.13    851.00    639.80 <
      4090    2  -5   1   9   1055.91   2357.86   1076.99 <
      4091    2  -3   1   9    578.17   1230.99    549.56 <
      4092    2  -2   1   9    772.79   1407.60    633.53 <
      4093    2  -1   1   9     10.87    777.57    468.69 <
      4094    2   1   1   9      6.16    186.58    222.37 <
      4095    2   2   1   9    825.35   2545.46   1237.85 <
      4096    2   3   1   9     20.08   1945.79   1294.36 <
      4097    2  -7   2   9     17.44   1425.64   1262.32 <
      4098    2  -6   2   9    224.20    252.67    287.96 <
      4099    2  -5   2   9      3.08    646.23    473.06 <
      4100    2  -3   2   9      5.22    761.53    428.20 <
      4101    2  -2   2   9     66.84    620.17    480.08 <
      4102    2  -1   2   9      0.53    768.30    470.20 <
      4103    2   1   2   9     55.88    555.88    433.13 <
      4104    2   2   2   9    104.92    550.54    665.25 <
      4105    2  -7   3   9    403.68   4841.47   2447.54 <
      4106    2  -6   3   9    194.14    844.19    524.17 <
      4107    2  -5   3   9   2344.40   1718.10    794.29 <
      4108    2  -3   3   9    727.81    667.29    400.56 <
      4109    2  -2   3   9    589.16    907.86    492.27 <
      4110    2  -1   3   9    381.28    230.97    248.22 <
      4111    2   1   3   9    606.63   1005.20    475.93 <
      4112    2   2   3   9    396.11   2035.91   1399.16 <
      4113    2  -6   4   9    766.88   3171.11   1227.28 <
      4114    2  -5   4   9    640.16   1706.02    773.99 <
      4115    2  -3   4   9    395.07   1779.39    676.30 <
      4116    2  -2   4   9     58.83    840.00    474.75 <
      4117    2  -1   4   9   1456.64   2492.86    857.60 <
      4118    2   1   4   9   2389.47   2983.90    844.55 o
      4119    2   2   4   9      6.11   2539.39   1278.15 <
      4120    2  -6   5   9    136.07    382.62    487.74 <
      4121    2  -5   5   9   2356.56   2754.78   1047.05 <
      4122    2  -3   5   9    616.09    373.03    290.30 <
      4123    2  -2   5   9     57.93   1654.28    747.01 <
      4124    2  -1   5   9    202.74    451.03    347.01 <
      4125    2   1   5   9   1036.14   2093.07    943.26 <
      4126    2   2   5   9    639.02   1399.03    799.35 <
      4127    2  -6   6   9     12.01     58.89     59.63 <
      4128    2  -5   6   9    212.80    272.31    308.82 <
      4129    2  -3   6   9   2971.82   4100.02   1123.65 o
      4130    2  -2   6   9    507.59    961.21    501.25 <
      4131    2  -1   6   9   1898.96   3419.87    949.41 o
      4132    2   1   6   9     91.57    215.58    275.65 <
      4133    2   2   6   9      1.28    354.16    284.03 <
      4134    2  -5   7   9    133.98    747.16    522.27 <
      4135    2  -3   7   9      2.10   1095.30    533.23 <
      4136    2  -2   7   9    151.14    802.76    549.56 <
      4137    2  -1   7   9    596.35   1957.72    751.53 <
      4138    2   1   7   9     10.94    333.54    384.91 <
      4139    2   2   7   9    577.30    335.92    385.78 <
      4140    2  -5   8   9      4.87    261.53    325.89 <
      4141    2  -3   8   9     72.57   2260.06    827.08 <
      4142    2  -2   8   9     53.23    786.65    663.45 <
      4143    2  -1   8   9     14.34   1163.11    587.90 <
      4144    2   1   8   9    235.58   1768.73   1148.62 <
      4145    2  -5   9   9    230.99    520.51    544.88 <
      4146    2  -3   9   9    318.11    205.65    239.02 <
      4147    2  -2   9   9   2586.72   3952.87   1515.72 <
      4148    2  -1   9   9    285.70   1175.32    594.77 <
      4149    2   1   9   9     33.34    345.57    405.05 <
      4150    2  -5  10   9     90.97   1042.06    831.64 <
      4151    2  -3  10   9    563.14   1231.12    718.36 <
      4152    2  -2  10   9    131.19   1145.30    713.41 <
      4153    2  -1  10   9    607.29   1854.68    927.47 <
      4154    2  -5  11   9    158.88    431.61    389.51 <
      4155    2  -3  11   9      3.56    291.87    364.59 <
      4156    2  -2  11   9   2356.07   5024.39   2037.66 <
      4157    2  -1  11   9    794.14    850.01    704.84 <
      4158    2  -3  12   9    113.32    243.34    279.40 <
      4159    2  -2  12   9      4.97    708.17    519.41 <
      4160    2  -1  12   9    296.25   8410.36   3678.46 <
      4161    2  -3  13   9    263.13    529.58    619.83 <
      4162    2  -3  14   9   2771.18   8048.85   3401.52 <
      4163    2  -6   0  10    607.37    570.41    665.81 <
      4164    2  -3   0  10   1181.83   1572.03    934.22 <
      4165    2  -2   0  10    293.83    804.43    771.38 <
      4166    2  -1   0  10   1335.21   1611.84   1007.09 <
      4167    2   1   0  10     59.75   1827.96   1241.80 <
      4168    2  -6   1  10    209.17    398.19    496.52 <
      4169    2  -3   1  10     24.46    411.57    323.56 <
      4170    2  -2   1  10   2306.20   2961.95    930.65 <
      4171    2  -1   1  10    167.24    923.78    630.69 <
      4172    2   1   1  10     29.37   1228.29    932.96 <
      4173    2  -6   2  10    260.71   1627.75   1366.32 <
      4174    2  -3   2  10     85.36   1554.67    672.47 <
      4175    2  -2   2  10     31.77    294.70    339.91 <
      4176    2  -1   2  10     20.59   1144.47    715.62 <
      4177    2   1   2  10      3.86   2745.59   1725.71 <
      4178    2  -6   3  10    253.74    648.85    576.88 <
      4179    2  -3   3  10    123.48    819.84    568.24 <
      4180    2  -2   3  10    502.81    891.25    438.33 <
      4181    2  -1   3  10     20.63   1029.10    604.50 <
      4182    2   1   3  10      5.66    753.37    956.52 <
      4183    2  -3   4  10   3288.41   4618.79   1347.69 o
      4184    2  -2   4  10     77.48   1586.61    823.32 <
      4185    2  -1   4  10   1663.72   2761.51   1173.96 <
      4186    2  -3   5  10    113.22   2179.92   1149.88 <
      4187    2  -2   5  10    483.72    655.09    627.23 <
      4188    2  -1   5  10    497.63    324.98    393.79 <
      4189    2  -3   6  10    392.93   1269.59    810.25 <
      4190    2  -2   6  10     97.53   2683.58   1648.96 <
      4191    2  -1   6  10     74.89    251.79    284.91 <
      4192    2  -3   7  10    135.83   1089.22    720.70 <
      4193    2  -2   7  10    904.95   4432.34   2308.72 <
      4194    2  -1   7  10    359.72   1573.19    893.09 <
      4195    2  -3   8  10    250.46   1916.24   1073.27 <
      4196    2  -2   8  10      3.75     31.50     31.45 <
      4197    2  -3   9  10    244.81   2114.76   1153.52 <
      4198    2  -2   9  10    824.90   3215.65   1876.46 <
      4199    2  -3  10  10      3.74   1345.35   1020.03 <
      4200    2  -2  10  10    372.29   2451.02   1559.79 <
