# Supplementary material for: Crystal structure of the uranyl arsenate mineral hügelite, Pb2(UO2)3O2(AsO4)2(H2O)5, revisited: a correct unit cell, twinning and hydrogen bonding
Source: Acta Crystallogr B Struct Sci Cryst Eng Mater. 2021 May 14;77(Pt 3):378–83. doi: 10.1107/S2052520621004091 (PMC8182802; doi:10.1107/S2052520621004091)
Supplement: Supplementary file 3 [file b-77-00378-Isup3.hkl]

#
# h,k,l, Fc-squared, Fo-squared, sigma(Fo-squared) and status flag
#
data_I
_shelx_title                             'pl876_1_shelxt_a.res in p2(1)/m'
_shelx_reFln_list_code                   4
_shelx_F_calc_maximum                    658.57
_exptl_crystal_F_000                     1338
_reflns_d_resolution_high                0.7155

loop_
 _symmetry_equiv_pos_as_xyz
 'x, y, z'
 '-x, y+1/2, -z'
 '-x, -y, -z'
 'x, -y+1/2, z'

_cell_length_a                           7.0258(3)
_cell_length_b                           17.1769(5)
_cell_length_c                           8.1463(7)
_cell_angle_alpha                        90
_cell_angle_beta                         108.886(5)
_cell_angle_gamma                        90

_shelx_F_squared_multiplier              1.000

loop_
 _refln_index_h
 _refln_index_k
 _refln_index_l
 _refln_F_squared_calc
 _refln_F_squared_meas
 _refln_F_squared_sigma
 _refln_observed_status
   0   0   1  47325.40  43039.80   1305.62 o
   0   0  -1  47325.40  45474.60   1293.25 o
   0   0   1  47325.40  44655.40   1420.05 o
   0   0  -2 186704.00 180528.00   3920.58 o
   0   0   2 186704.00 171055.00   4926.55 o
   0   0  -2 186704.00 180204.00   3469.89 o
   0   0  -3  35453.60  36291.90   1704.35 o
   0   0   3  35453.60  35244.80   1836.37 o
   0   0  -3  35453.60  34452.00   1382.43 o
   0   0   3  35453.60  35194.40   2048.55 o
   0   0  -4  75767.20  80587.50   1836.13 o
   0   0  -4  75767.20  79541.60   2618.06 o
   0   0   4  75767.20  79127.80   3231.57 o
   0   0   4  75767.20  81954.80   2683.85 o
   0   0  -5 132044.00 141006.00   3402.23 o
   0   0   5 132044.00 144645.00   3469.71 o
   0   0   5 132044.00 146372.00   4534.00 o
   0   0   5 132044.00 139079.00   4480.53 o
   0   0  -6  94127.70 105418.00   3182.60 o
   0   0   6  94127.70 112264.00   3007.81 o
   0   0  -6  94127.70 104296.00   2498.18 o
   0   0   6  94127.70 109000.00   3835.67 o
   0   0   6  94127.70 110126.00   4441.66 o
   0   0   7   2216.12   9472.98   1687.03 o
   0   0  -7   2216.12   2215.32    730.45 o
   0   0   7   2216.12   5881.93   1460.67 o
   0   0  -7   2216.12   8866.08   1453.18 o
   0   0  -8  13070.20  22117.20   1922.99 o
   0   0   8  13070.20  21531.90   2127.60 o
   0   0   9  27833.80  44934.90   2851.43 o
   0   0  -9  27833.80  44133.70   2602.30 o
   0  -1  -1  36123.60  43229.30    527.36 o
   0  -1  -1  36123.60  33881.10    988.34 o
   0   1  -1  36123.70  37364.20    713.63 o
   0  -1   1  36123.70  35950.10    905.49 o
   0   1   1  36123.60  33632.80   1018.23 o
   0  -1   1  36123.70  39284.40   1028.49 o
   0  -1   2 250518.00 224901.00   6829.33 o
   0   1   2 250518.00 249572.00   2994.05 o
   0  -1   2 250518.00 239684.00   4971.61 o
   0  -1  -2 250518.00 245787.00   5247.10 o
   0   1  -2 250518.00 233994.00   5440.58 o
   0   1  -2 250518.00 245754.00   4403.53 o
   0  -1  -2 250518.00 226712.00   5957.91 o
   0  -1   3  46016.00  38886.20   2454.93 o
   0   1  -3  46016.00  42308.20   2223.13 o
   0  -1   3  46016.00  41355.80   2081.31 o
   0   1   3  46016.10  46731.60   1528.25 o
   0  -1  -3  46016.10  43709.10   2117.88 o
   0   1  -3  46016.00  46121.10   1560.20 o
   0   1  -3  46016.00  39992.10   2053.84 o
   0  -1  -3  46016.10  39304.80   1896.53 o
   0  -1  -4 176628.00 183347.00   3724.79 o
   0  -1   4 176628.00 170024.00   4856.83 o
   0   1  -4 176628.00 177442.00   3392.17 o
   0   1   4 176628.00 186954.00   3852.22 o
   0  -1   4 176628.00 166779.00   5731.64 o
   0  -1  -4 176628.00 165693.00   4600.24 o
   0   1  -4 176628.00 172102.00   4471.41 o
   0  -1   5   1938.06   1227.00    200.02 o
   0   1   5   1938.06   2076.19    742.73 <
   0  -1  -5   1938.06   1981.43    732.56 <
   0  -1   5   1938.06   2331.66    855.16 <
   0  -1   5   1938.06   1775.13    805.70 <
   0   1  -5   1938.06   1881.88    640.89 <
   0  -1   5   1938.06   2057.00    676.82 o
   0   1   5   1938.06   2084.58    811.12 <
   0   1  -6    526.97   2088.18    595.93 o
   0   1  -6    526.97   3379.95   1020.12 o
   0   1   6    526.98   4016.84   1175.66 o
   0   1   6    526.98   2007.82    979.24 <
   0  -1  -6    526.98    570.92    366.86 <
   0   1   6    526.98   3012.93   1102.50 <
   0  -1   6    526.97   1549.64    978.09 <
   0  -1   6    526.97   1216.21    805.18 <
   0  -1  -6    526.98   2597.93    977.47 <
   0  -1   6    526.97   2179.34    762.80 <
   0  -1  -7  41332.90  49817.70   2610.24 o
   0  -1   7  41333.00  50004.80   2739.29 o
   0  -1   7  41333.00  48383.20   3286.46 o
   0   1  -7  41333.00  49823.70   2042.50 o
   0   1   7  41332.90  48317.20   3142.32 o
   0  -1  -7  41332.90  44446.70   2304.07 o
   0   1   7  41332.90  49312.80   2821.42 o
   0   1  -7  41333.00  48737.00   2566.47 o
   0   1   7  41332.90  41800.80   1475.10 o
   0   1   8  17226.70  24380.50   2224.28 o
   0  -1   8  17226.70  21318.40   2106.26 o
   0  -1  -8  17226.70  22132.80   2020.02 o
   0   1  -8  17226.70  24009.90   1984.29 o
   0   1   9  19868.80  33480.50   2587.44 o
   0  -1  -9  19868.80  30388.40   2427.59 o
   0  -1   9  19868.80  32735.60   2622.65 o
   0   1  -9  19868.80  30784.20   2365.93 o
   0  -2   0   8220.75   8245.98    362.05 o
   0   2   0   8220.75   8166.82    366.33 o
   0  -2   0   8220.75   7372.81    462.04 o
   0  -2  -1  37875.70  36960.00    760.69 o
   0  -2   1  37875.70  41234.70   1141.21 o
   0   2  -1  37875.70  39456.00    767.43 o
   0  -2  -1  37875.70  38825.10   1254.88 o
   0   2   1  37875.70  35904.50   1037.92 o
   0  -2   1  37875.70  35791.80   1041.18 o
   0   2   1  37875.70  39318.00    425.04 o
   0  -2  -1  37875.70  37025.90    959.64 o
   0   2   2    766.20    600.91    136.26 o
   0   2  -2    766.20    706.46    246.30 <
   0   2  -2    766.20    723.25    271.35 <
   0  -2   2    766.20    530.14    377.53 <
   0  -2   2    766.20    519.35    231.83 <
   0  -2  -2    766.20    687.27    380.57 <
   0  -2  -2    766.20    527.74    206.79 <
   0   2  -2    766.20    620.10    379.63 <
   0   2   2    766.20    -85.16    228.70 <
   0  -2   2    766.20     50.38    250.27 <
   0  -2   3    512.75   -194.30    412.94 <
   0  -2  -3    512.75    134.34    281.51 <
   0   2   3    512.75    533.74    251.77 <
   0   2  -3    512.75    392.21    277.52 <
   0  -2  -3    512.75    173.91    426.34 <
   0  -2   3    512.75    416.20    260.67 <
   0  -2   3    512.75    660.88    412.07 <
   0   2   3    512.75    398.21    167.44 <
   0   2  -3    512.75    357.43    305.15 <
   0   2   4  12657.30  10304.20    685.02 o
   0   2   4  12657.30  11376.50    949.38 o
   0   2  -4  12657.30  12479.90    969.85 o
   0  -2   4  12657.30  10593.20   1391.31 o
   0  -2  -4  12657.30   9818.41    941.41 o
   0   2  -4  12657.30  10926.70   1282.80 o
   0  -2  -4  12657.30  12423.50   1281.66 o
   0  -2   4  12657.30  11184.50   1126.33 o
   0   2  -4  12657.30  11201.30   1090.02 o
   0   2   5  10505.40  10240.60    993.75 o
   0   2   5  10505.40  10604.00   1606.86 o
   0   2   5  10505.40  10757.60   1337.32 o
   0  -2   5  10505.40  11058.60   1635.60 o
   0  -2   5  10505.40  11222.90   1279.47 o
   0   2  -5  10505.40   9446.59   1116.40 o
   0  -2   5  10505.40  10697.60   1527.25 o
   0  -2  -5  10505.40  10033.10   1279.24 o
   0   2   5  10505.40   9039.99    657.61 o
   0  -2   5  10505.40   8437.89   1122.95 o
   0   2   6   7917.52   7883.76   1553.65 o
   0  -2   6   7917.50   8018.09   1561.60 o
   0  -2   6   7917.50   7424.38   1160.40 o
   0   2  -6   7917.50   7575.51   1122.29 o
   0   2  -6   7917.50   7976.11    934.35 o
   0   2   6   7917.52   7913.74   1269.04 o
   0  -2  -6   7917.52   8880.47   1249.65 o
   0   2   6   7917.52   8027.69   1362.19 o
   0   2   6   7917.52   7002.19    590.37 o
   0  -2  -6   7917.52   6202.18    881.41 o
   0  -2   6   7917.50   8511.05   1473.26 o
   0  -2   7   6371.83   8730.54   1353.70 o
   0   2  -7   6371.83   9913.17   1085.07 o
   0   2   7   6371.81  10508.10   1672.63 o
   0  -2   7   6371.83   7101.74   1499.67 o
   0   2   7   6371.81   7719.44    575.82 o
   0  -2  -7   6371.81  11035.80   1534.76 o
   0   2   7   6371.81   8957.23   1582.99 o
   0   2  -7   6371.83   9765.64   1423.09 o
   0  -2  -7   6371.81   6492.44   1094.56 o
   0   2   8      7.86   2728.67   1160.42 <
   0   2  -8      7.86   2361.65    929.61 <
   0  -2   8      7.86    753.23    782.07 <
   0  -2  -8      7.86   3906.50   1121.50 o
   0   2  -9     28.67   3649.82   1168.19 o
   0  -2  -9     28.67   4235.14   1183.89 o
   0  -2   9     28.67   2701.08   1166.72 <
   0   2   9     28.67   6737.12   1520.71 o
   0  -3   1   2064.29   2212.92    428.79 o
   0   3   1   2064.31   1937.06    355.53 o
   0  -3  -1   2064.31   2212.92    402.29 o
   0  -3  -1   2064.31   2359.25    332.25 o
   0  -3   1   2064.29   1535.25    178.17 o
   0   3  -1   2064.29   1929.86    275.79 o
   0   3   1   2064.31   1286.97    269.98 o
   0  -3   1   2064.29   1803.92    248.29 o
   0  -3  -1   2064.31   2079.79    204.72 o
   0   3   1   2064.31   2074.99    288.88 o
   0   3   2  46313.90  47622.80    734.06 o
   0   3   2  46313.90  45390.70   1346.41 o
   0  -3   2  46313.90  44671.00   1470.09 o
   0  -3   2  46313.90  48175.70   1986.34 o
   0   3  -2  46313.90  41888.40   1664.67 o
   0  -3   2  46313.90  46759.20   1326.70 o
   0  -3  -2  46313.90  48679.50   1824.88 o
   0  -3  -2  46313.90  45954.40   1352.67 o
   0  -3  -2  46313.90  41694.10   1286.70 o
   0   3   2  46313.90  49177.20   1971.05 o
   0   3  -2  46313.90  45545.40   1426.63 o
   0   3   3  18799.30  18856.00    997.74 o
   0  -3   3  18799.30  18480.60   1135.24 o
   0   3   3  18799.30  17750.10    708.08 o
   0   3  -3  18799.30  18341.50   1669.81 o
   0   3   3  18799.30  17265.60   1652.11 o
   0  -3   3  18799.30  18987.90   1145.18 o
   0  -3   3  18799.30  16843.40   1606.41 o
   0   3  -3  18799.30  17104.90   1207.68 o
   0  -3  -3  18799.30  18258.70   1576.88 o
   0   3  -3  18799.30  17044.90   1138.27 o
   0  -3  -3  18799.30  17752.50   1035.60 o
   0  -3  -4  42604.10  39766.60   2803.00 o
   0  -3   4  42604.00  41963.90   2066.99 o
   0   3   4  42604.10  43669.50   1568.09 o
   0  -3   4  42604.00  37793.60   2674.25 o
   0   3  -4  42604.00  39709.00   2280.44 o
   0  -3  -4  42604.10  38676.30   1905.30 o
   0   3   4  42604.10  40543.80   1237.71 o
   0   3  -4  42604.00  39817.00   2028.23 o
   0   3   5  21146.60  17489.90   2168.85 o
   0   3   5  21146.60  22112.40   1353.30 o
   0  -3   5  21146.60  20062.60   2030.56 o
   0   3  -5  21146.60  19322.60   1565.62 o
   0  -3   5  21146.60  17166.00   1619.50 o
   0   3  -5  21146.60  18099.20   1805.14 o
   0  -3  -5  21146.60  22060.80   1776.04 o
   0  -3   5  21146.60  19730.40   2214.17 o
   0   3   5  21146.60  19020.30    923.54 o
   0  -3   5  21146.60  20993.40   1718.47 o
   0  -3   6  15326.40  14144.70   1555.98 o
   0   3   6  15326.50  16920.20   1839.72 o
   0  -3   6  15326.40  15375.30   1751.32 o
   0  -3   6  15326.40  18274.30   2050.97 o
   0   3   6  15326.50  15925.80   1803.41 o
   0   3  -6  15326.40  15732.70   1310.20 o
   0   3   6  15326.50  14371.40    783.09 o
   0  -3  -6  15326.50  17618.20   1702.33 o
   0   3  -6  15326.40  16247.30   1527.96 o
   0  -3  -6  15326.50  13273.90   1293.30 o
   0  -3   6  15326.40  15958.20   2117.72 o
   0  -3  -7   9406.33  10931.50   1474.82 o
   0   3  -7   9406.32  10317.40   1345.16 o
   0   3  -7   9406.32   9516.16   1104.80 o
   0  -3  -7   9406.33   9700.87   1196.15 o
   0   3   7   9406.33  10082.30   1580.34 o
   0   3   7   9406.33  10977.00   1575.20 o
   0  -3   7   9406.32   8325.14   1323.31 o
   0   3   7   9406.33   8254.38    603.49 o
   0   3  -8   3583.34   4897.21   1093.07 o
   0   3   8   3583.34   6027.06   1369.17 o
   0  -3  -8   3583.34   6328.11   1339.78 o
   0  -3   8   3583.34   4875.62   1295.57 o
   0  -3   9   1130.80   1652.79    860.23 <
   0   3   9   1130.81   1349.34    931.23 <
   0   3  -9   1130.80   1042.29    685.20 <
   0  -3  -9   1130.81   1163.43    845.48 <
   0  -4   0 114681.00 104479.00   3219.89 o
   0  -4   0 114681.00 117350.00   1484.93 o
   0  -4   0 114681.00 118980.00   1688.32 o
   0   4   0 114681.00 107315.00   2990.67 o
   0   4   0 114681.00 116199.00   1660.54 o
   0  -4   0 114681.00 120190.00    786.23 o
   0   4   1  20153.00  21435.90    808.80 o
   0  -4   1  20153.00  18604.10    850.91 o
   0   4  -1  20153.00  18634.10    851.54 o
   0  -4  -1  20153.00  19013.10   1104.61 o
   0   4  -1  20153.00  18405.00    875.85 o
   0  -4  -1  20153.00  17160.00   1006.41 o
   0  -4  -1  20153.00  16859.00   1035.23 o
   0  -4  -1  20153.00  20340.90    684.84 o
   0   4   1  20153.00  16411.60   1044.06 o
   0   4   1  20153.00  18586.10   1093.33 o
   0  -4   1  20153.00  20655.10   1161.56 o
   0   4  -2  59772.90  44191.30   2477.87 o
   0  -4  -2  59773.10  55763.20   1867.96 o
   0  -4   2  59772.90  56006.70   1821.84 o
   0   4  -2  59772.90  57436.40   1774.30 o
   0   4   2  59773.10  59403.40   2341.14 o
   0   4   2  59773.10  62297.60    872.25 o
   0  -4   2  59772.90  56677.20   1801.13 o
   0   4   2  59773.10  56287.40   1782.35 o
   0  -4  -2  59773.10  56650.80   1441.17 o
   0  -4  -2  59773.10  57304.50   2418.54 o
   0  -4   2  59772.90  62442.80   2299.22 o
   0  -4   3  14400.30  14064.30    964.26 o
   0   4   3  14400.30  15318.90    558.92 o
   0   4  -3  14400.30  14666.50   1508.70 o
   0  -4  -3  14400.30  15458.10   1385.50 o
   0   4  -3  14400.30  14310.20    969.93 o
   0  -4   3  14400.30  14652.10    967.27 o
   0   4  -3  14400.30  13836.50   1002.63 o
   0   4   3  14400.30  15888.70   1499.01 o
   0  -4  -3  14400.30  15332.10    920.12 o
   0  -4   3  14400.30  13685.30   1411.94 o
   0   4   3  14400.30  13458.60    903.51 o
   0   4   4    857.27    418.60    170.25 <
   0  -4  -4    857.27    328.64    330.58 <
   0   4   4    857.27   1610.81    426.06 o
   0   4  -4    857.23    794.01    393.72 <
   0  -4  -4    857.27    369.42    490.63 <
   0   4  -4    857.23    586.51    363.43 <
   0  -4   4    857.23   -105.55    551.56 <
   0   4  -4    857.23    411.40    442.74 <
   0  -4   4    857.23    879.17    370.49 <
   0   4   4    857.27    356.23    452.37 <
   0   4  -5   2325.42   2272.89    569.03 o
   0  -4  -5   2325.44   1764.34    650.54 <
   0   4  -5   2325.42   1477.68    578.35 <
   0   4   5   2325.44   2045.00    800.61 <
   0   4   5   2325.44   1980.23    297.35 o
   0  -4   5   2325.42   1578.43    670.58 <
   0  -4   5   2325.42   2576.34    665.82 o
   0  -4  -5   2325.44   1141.84    750.67 <
   0  -4   5   2325.42   1945.45    651.79 <
   0   4  -5   2325.42   2388.04    611.12 o
   0   4   5   2325.44   2432.41    504.94 o
   0   4   6  11991.90  11488.00    662.13 o
   0  -4  -6  11991.90   9750.05   1122.57 o
   0   4   6  11991.90  12879.30   1649.82 o
   0  -4   6  11991.90  12372.00   1789.29 o
   0   4   6  11991.90  12135.70   1181.50 o
   0   4  -6  11991.90  11440.00   1325.03 o
   0  -4   6  11991.90  13656.50   1960.92 o
   0  -4   6  11991.90  13011.30   1449.25 o
   0   4  -6  11991.90  12116.50   1168.74 o
   0  -4  -6  11991.90  12410.30   1491.03 o
   0   4   7     62.80   -195.51    621.19 <
   0  -4   7     62.79   1093.87    686.97 <
   0   4   7     62.80    100.75    566.11 <
   0   4  -7     62.79    797.61    406.61 <
   0  -4  -7     62.80    761.63    529.67 <
   0  -4  -7     62.80    882.77    674.70 <
   0   4   7     62.80    434.19    209.78 <
   0   4  -7     62.79    518.15    495.75 <
   0   4   8  17521.50  24352.90   2324.80 o
   0  -4   8  17521.50  25039.00   2122.91 o
   0   4   8  17521.50  23975.10   2387.14 o
   0  -4  -8  17521.50  21298.00   2154.18 o
   0   4  -8  17521.50  22502.20   2012.35 o
   0   4   9   2207.23   5529.30   1346.19 o
   0  -4   9   2207.25   4356.28   1165.43 o
   0   4  -9   2207.25   3785.35   1087.37 o
   0  -4  -9   2207.23   4368.27   1153.14 o
   0   5  -1     70.58     49.18    172.73 <
   0  -5   1     70.58    -32.38    181.12 <
   0   5   1     70.58    770.03    341.60 <
   0  -5   1     70.58    310.65    321.03 <
   0  -5  -1     70.58    -32.38    219.50 <
   0  -5  -1     70.58    163.12    180.95 <
   0   5   1     70.58     -9.60    224.31 <
   0  -5   1     70.58    -57.57    195.49 <
   0   5   1     70.58    496.56    311.89 <
   0   5   1     70.58     65.97     87.57 <
   0   5  -1     70.58     62.37    163.13 <
   0  -5  -1     70.58     88.76    232.67 <
   0   5   2    720.99    809.60    272.86 <
   0  -5  -2    720.99    528.94    179.05 <
   0  -5  -2    720.99    448.58    320.15 <
   0  -5   2    721.01    803.61    258.48 o
   0  -5   2    721.01    480.97    224.54 <
   0   5   2    720.99    490.56    292.53 <
   0  -5  -2    720.99   1692.38    426.78 o
   0  -5   2    721.01    997.91    565.06 <
   0   5   2    720.99    235.09    235.86 <
   0   5  -2    721.01    688.46    285.65 <
   0  -5  -3    726.60    803.61    284.96 <
   0   5   3    726.60    804.81    234.46 o
   0   5   3    726.60   1300.17    522.43 <
   0  -5   3    726.61   1235.40    537.32 <
   0  -5  -3    726.60   1342.15    380.62 o
   0   5  -3    726.61    379.02    238.03 <
   0  -5   3    726.61    999.11    330.45 o
   0  -5   3    726.61    862.38    313.40 <
   0   5   3    726.60    654.88    266.71 <
   0   5  -3    726.61   1770.34    552.52 o
   0  -5  -3    726.60   2430.02    711.43 o
   0  -5   4  16656.90  18961.60   1233.09 o
   0  -5  -4  16656.90  17307.60   1732.21 o
   0   5   4  16656.90  16408.00   1137.34 o
   0   5   4  16656.90  18062.00   1876.92 o
   0  -5  -4  16656.90  18485.40   1156.24 o
   0  -5   4  16656.90  14250.30   1712.73 o
   0   5  -4  16656.90  18517.80   1224.55 o
   0   5  -4  16656.90  16192.10   1862.91 o
   0   5  -4  16656.90  17131.20   1322.82 o
   0   5   4  16656.90  15961.80    759.68 o
   0  -5  -5   3290.00   2289.68    820.91 <
   0  -5   5   3289.99   3672.61    732.01 o
   0   5   5   3290.00   3155.66    569.14 o
   0   5  -5   3289.99   3991.65    815.07 o
   0  -5   5   3289.99   2346.06    846.74 <
   0   5   5   3290.00   4287.91   1104.51 o
   0  -5   5   3289.99   2958.96    699.16 o
   0   5   5   3290.00   2566.75    333.97 o
   0   5  -5   3289.99   3474.71    679.04 o
   0   5  -6   8885.05   8792.91   1051.35 o
   0  -5   6   8885.05   8475.07   1616.07 o
   0  -5  -6   8885.05   8338.33   1018.55 o
   0   5  -6   8885.05   8110.45   1125.76 o
   0   5   6   8885.05   7377.60    545.59 o
   0   5  -6   8885.05   7244.47   1288.22 o
   0   5   6   8885.05   8842.09   1018.00 o
   0  -5   6   8885.05   8728.15   1173.45 o
   0  -5  -6   8885.05   9084.37   1340.13 o
   0  -5  -7     35.13    458.18    510.32 <
   0  -5   7     35.13   -361.02    474.48 <
   0  -5  -7     35.13   -357.43    655.73 <
   0   5   7     35.13    -83.96    681.25 <
   0   5  -7     35.13   -261.47    517.91 <
   0   5   7     35.13   -115.14    574.48 <
   0   5   7     35.13     13.19    415.00 <
   0   5   8    666.76   1472.88    957.10 <
   0  -5   8    666.76   2318.47    885.69 <
   0   5  -8    666.76    173.91    572.82 <
   0  -5  -8    666.76   2352.05   1101.71 <
   0  -5   9   6096.21   7221.68   1420.34 o
   0  -5  -9   6096.20   9585.73   1620.63 o
   0   5  -9   6096.21   7944.93   1465.25 o
   0   5   9   6096.20  10159.00   1748.29 o
   0  -6   0  25634.70  27185.90   1273.64 o
   0  -6   0  25634.70  25612.30   1345.57 o
   0   6   0  25634.70  27299.90   1046.67 o
   0  -6   0  25634.70  27708.90   1037.42 o
   0  -6   0  25634.70  27532.60   1031.62 o
   0   6   0  25634.70  25530.80   1361.23 o
   0   6   0  25634.70  27736.50    987.00 o
   0  -6  -1  27261.20  27701.70   1013.96 o
   0  -6  -1  27261.20  25198.50   1371.81 o
   0  -6   1  27261.00  27627.30   1530.32 o
   0  -6   1  27261.00  30035.80   1037.73 o
   0  -6   1  27261.00  26287.60   1148.16 o
   0  -6  -1  27261.20  28570.10   1435.37 o
   0   6  -1  27261.00  29179.40   1055.08 o
   0   6   1  27261.20  26552.70   1403.77 o
   0   6   1  27261.20  24703.20   1354.28 o
   0   6  -1  27261.00  27722.10   1098.83 o
   0   6   1  27261.20  23893.60   1434.43 o
   0   6  -1  27261.00  28275.00   1577.89 o
   0  -6   2  10958.40  10546.50    757.71 o
   0   6  -2  10958.40   9351.84    762.97 o
   0   6   2  10958.30   9943.15   1025.05 o
   0  -6   2  10958.40  10821.10   1165.31 o
   0  -6  -2  10958.30  10397.70   1092.58 o
   0  -6  -2  10958.30   8571.02    458.97 o
   0   6  -2  10958.40  10262.20    773.84 o
   0  -6   2  10958.40  11290.10    804.62 o
   0   6   2  10958.30  10397.70    802.36 o
   0  -6  -2  10958.30   9368.63    848.17 o
   0  -6  -2  10958.30  10312.60    612.55 o
   0   6   2  10958.30   8219.59    896.09 o
   0  -6  -3  18185.90  16481.20    823.61 o
   0  -6  -3  18185.90  19953.50   1109.72 o
   0  -6  -3  18185.90  15404.10   1526.85 o
   0   6   3  18185.90  16222.10   1083.59 o
   0  -6   3  18185.70  19331.00   1755.30 o
   0   6  -3  18185.70  14192.70    700.17 o
   0  -6   3  18185.70  17325.60   1097.52 o
   0   6   3  18185.90  17657.80   1255.92 o
   0   6   3  18185.90  17495.90   1593.36 o
   0   6  -3  18185.70  16202.90   1167.17 o
   0  -6  -4    185.23    803.61    388.73 <
   0  -6  -4    185.23    885.17    597.88 <
   0   6  -4    185.22   -329.84    579.03 <
   0   6  -4    185.22    486.96    374.67 <
   0   6   4    185.23   1566.44    735.07 <
   0  -6   4    185.22    224.29    306.99 <
   0   6   4    185.23   -207.50    329.69 <
   0   6  -4    185.22      7.20    128.56 <
   0  -6   4    185.22    328.64    295.93 <
   0  -6   4    185.22    237.48    489.30 <
   0   6  -4    185.22    719.65    533.64 <
   0   6   5     40.96    135.53    600.87 <
   0   6  -5     40.95    508.55    468.13 <
   0  -6   5     40.95    358.62    571.78 <
   0  -6   5     40.95    217.09    324.84 <
   0   6   5     40.96    827.60    420.86 <
   0  -6  -5     40.96    -31.18    510.95 <
   0  -6   5     40.95   1163.43    543.03 <
   0   6  -5     40.95    194.30    446.06 <
   0   6   6    215.27    133.13    351.52 <
   0  -6   6    215.28    633.29    566.45 <
   0  -6  -6    215.27    130.74    505.02 <
   0  -6  -6    215.27  -1290.57    857.73 <
   0   6  -6    215.28    166.72    466.62 <
   0  -6  -6    215.27    345.43    447.17 <
   0   6   7   7967.08   7262.46   1022.38 o
   0   6  -7   7967.11   7142.52   1149.88 o
   0  -6  -7   7967.08   7730.23   1352.63 o
   0  -6  -7   7967.08   5513.71    993.02 o
   0  -6   7   7967.11   8761.73   1290.06 o
   0  -6  -8     31.76    -82.76    665.66 <
   0   6  -8     31.77   -689.66    671.60 <
   0  -6   8     31.77    310.65    559.87 <
   0   6   8     31.76   -355.03    710.93 <
   0  -6   9   8848.16  12555.50   1697.62 o
   0   6  -9   8848.16   9951.55   1626.47 o
   0  -6  -9   8848.19  13583.40   1895.17 o
   0   6   9   8848.19  12070.90   1901.23 o
   0  -7   1     39.03    212.30    232.41 <
   0   7  -1     39.03    -31.18    293.86 <
   0  -7   1     39.03    250.68    240.70 <
   0  -7  -1     39.03     81.56    280.64 <
   0  -7  -1     39.03    315.45    209.19 <
   0   7  -1     39.03    334.64    278.86 <
   0  -7   1     39.03    244.68    330.78 <
   0   7   1     39.03    103.15    236.23 <
   0   7  -1     39.03     91.16    199.06 <
   0   7   1     39.03    111.55    250.62 <
   0   7   1     39.03   -648.88    424.01 <
   0  -7  -1     39.03    286.66    227.36 <
   0   7   1     39.03     15.59     76.78 <
   0  -7  -1     39.03    362.22    311.21 <
   0   7   2  43242.10  35566.30   1519.65 o
   0  -7   2  43242.60  43682.70   1529.46 o
   0  -7  -2  43242.10  43729.50   2221.28 o
   0   7  -2  43242.60  43375.70   1575.67 o
   0  -7   2  43242.60  50614.10   1311.92 o
   0  -7  -2  43242.10  41048.80   2044.04 o
   0  -7   2  43242.60  46034.80   2316.20 o
   0   7   2  43242.10  41755.20   1710.93 o
   0   7   2  43242.10  39909.30   1958.88 o
   0   7   2  43242.10  43668.30   2099.47 o
   0   7  -2  43242.60  41922.00   1664.74 o
   0  -7  -2  43242.10  42696.80   1324.06 o
   0   7   3   5335.98   5050.74    619.81 o
   0  -7  -3   5335.98   4920.00    701.70 o
   0   7   3   5335.98   6218.97    963.38 o
   0  -7  -3   5335.98   5368.58    468.08 o
   0  -7   3   5336.11   5361.39    627.98 o
   0   7   3   5335.98   4610.55    671.19 o
   0  -7   3   5336.11   5690.03    987.13 o
   0   7  -3   5336.11   5620.46    714.39 o
   0   7  -3   5336.11   5646.85    689.69 o
   0  -7  -3   5335.98   5197.07    875.17 o
   0   7   4  60787.30  56986.60   2361.11 o
   0  -7  -4  60787.30  49762.50   2157.56 o
   0   7   4  60787.30  61490.40   3386.75 o
   0   7   4  60787.30  56067.90   2817.29 o
   0  -7   4  60787.20  61399.30   2259.84 o
   0   7  -4  60787.20  46465.30   2095.46 o
   0  -7   4  60787.20  61953.40   3468.56 o
   0  -7   4  60787.20  62320.40   2189.35 o
   0   7  -4  60787.20  59517.40   3596.62 o
   0   7  -4  60787.20  55182.70   2645.64 o
   0  -7  -4  60787.30  63456.30   3098.48 o
   0   7  -5  23584.70  30160.50   1852.77 o
   0  -7   5  23584.70  25081.00   1699.99 o
   0  -7   5  23584.70  23280.70   1627.33 o
   0   7  -5  23584.70  19315.40   2430.33 o
   0  -7  -5  23584.80  22128.00   2319.23 o
   0   7   5  23584.80  24560.40   1492.91 o
   0   7  -5  23584.70  21998.50   1798.29 o
   0   7   5  23584.80  22513.00   2417.29 o
   0  -7  -5  23584.80  23510.90   1565.50 o
   0  -7   5  23584.70  18197.50   2259.61 o
   0   7  -6  15376.00  17211.60   1676.90 o
   0  -7   6  15376.00  15181.00   1488.48 o
   0   7   6  15376.00  14620.90   1274.71 o
   0  -7  -6  15376.00  14203.50   1394.70 o
   0  -7  -6  15376.00  11548.00   1943.48 o
   0  -7  -7  15295.50  14853.60   1552.73 o
   0   7  -7  15295.50  17477.90   1798.98 o
   0  -7  -7  15295.50  17668.60   1936.00 o
   0  -7   7  15295.50  17847.30   1684.45 o
   0   7   7  15295.50  16839.80   1453.42 o
   0   7  -8     62.23   -621.30    606.97 <
   0   7   8     62.23  -1326.55    982.70 <
   0  -7   8     62.23    839.59    641.20 <
   0   7   8     62.23    -85.16    424.57 <
   0  -7  -8     62.23    208.70    726.77 <
   0  -7  -9   3292.15   3982.06   1191.82 o
   0   7   9   3292.15   3284.00   1201.87 <
   0   7  -9   3292.13   4788.07   1267.69 o
   0  -7   9   3292.13   3519.08   1041.69 o
   0   8   0 210475.00 226104.00  13485.40 o
   0   8   0 210475.00 213005.00   4184.87 o
   0  -8   0 210475.00 238603.00  13732.70 o
   0  -8   0 210475.00 234385.00  13651.70 o
   0  -8   0 210475.00 212854.00   4180.33 o
   0  -8   0 210475.00 231479.00  13784.90 o
   0   8   1  11574.50  11480.80    993.33 o
   0  -8   1  11574.40  13577.40    879.61 o
   0  -8  -1  11574.50  13470.60   1142.16 o
   0  -8   1  11574.40  12808.60    837.62 o
   0  -8  -1  11574.50  11691.90    875.43 o
   0   8  -1  11574.40  12757.00   1207.89 o
   0   8   1  11574.50  10466.10    986.79 o
   0  -8   1  11574.40  12147.70   1180.77 o
   0   8  -1  11574.40  12577.10    858.72 o
   0   8   1  11574.50  11448.40    433.88 o
   0   8   1  11574.50  11286.50   1020.05 o
   0  -8  -1  11574.50  11472.40   1034.23 o
   0   8  -1  11574.40  12970.50    865.64 o
   0  -8  -1  11574.50  12711.40    804.81 o
   0   8  -2  41215.60  42646.40   1566.53 o
   0  -8  -2  41215.70  41673.70   1337.23 o
   0  -8   2  41215.60  43935.80   2344.29 o
   0   8   2  41215.70  41177.10   1722.18 o
   0   8   2  41215.70  41677.30   2076.95 o
   0   8  -2  41215.60  42164.20   1592.87 o
   0  -8  -2  41215.70  42061.10   2245.04 o
   0   8   2  41215.70  36012.40   1336.74 o
   0  -8   2  41215.60  42422.10   1551.05 o
   0   8   2  41215.70  38865.90   1930.64 o
   0  -8   3   3518.69   3441.12    549.31 o
   0   8   3   3518.72   3432.73    778.14 o
   0  -8   3   3518.69   3035.72    880.99 o
   0   8  -3   3518.69   3469.91    595.60 o
   0   8   3   3518.72   3403.94    568.99 o
   0   8   3   3518.72   3068.10    601.92 o
   0  -8  -3   3518.72   3339.17    426.84 o
   0  -8  -3   3518.72   2259.70    250.60 o
   0   8  -3   3518.69   3206.04    550.27 o
   0  -8  -3   3518.72   3126.88    784.73 o
   0   8   4   5437.71   4773.67    805.16 o
   0  -8   4   5437.72   5197.07    734.60 o
   0  -8  -4   5437.71   6072.64   1166.60 o
   0   8  -4   5437.72   4400.65   1095.11 o
   0  -8   4   5437.72   5808.77   1220.46 o
   0   8   4   5437.71   5785.98   1089.53 o
   0  -8   4   5437.72   5258.24    747.91 o
   0  -8  -4   5437.71   4380.26    485.95 o
   0   8  -4   5437.72   3912.49    704.62 o
   0   8   4   5437.71   4593.76    699.14 o
   0  -8   5  29911.20  26811.70   2798.88 o
   0  -8  -5  29911.30  32901.20   1789.40 o
   0   8  -5  29911.20  21531.90   1242.55 o
   0   8  -5  29911.20  28703.20   2034.14 o
   0   8   5  29911.30  26887.30   1780.01 o
   0   8  -5  29911.20  26543.10   2828.08 o
   0  -8  -5  29911.30  29570.40   2609.65 o
   0   8   5  29911.30  28723.60   2693.69 o
   0  -8   5  29911.20  31680.20   1912.42 o
   0  -8   5  29911.20  32125.10   1798.63 o
   0  -8   6  25369.80  28727.20   1884.88 o
   0  -8  -6  25369.70  26808.10   1835.41 o
   0  -8  -6  25369.70  20997.00   2624.54 o
   0   8   6  25369.70  28799.20   1604.23 o
   0   8  -6  25369.80  17667.40   2077.68 o
   0  -8   7   2995.15    946.34    559.05 <
   0  -8  -7   2995.17   2176.94    869.13 <
   0  -8  -7   2995.17   3077.70    853.28 o
   0   8   7   2995.17   2937.37    717.82 o
   0   8   8   8840.56   9860.39   1789.75 o
   0  -8  -8   8840.56   7765.02   1559.55 o
   0  -8   8   8840.54   7100.54   1304.60 o
   0   8   8   8840.56   9251.09   1217.25 o
   0  -8   9   4054.22   4534.99   1194.00 o
   0   8   9   4054.19   4523.00   1343.29 o
   0   9   1  51303.50  47423.70   2388.29 o
   0  -9   1  51302.90  51520.90   2479.15 o
   0   9   1  51303.50  49592.20   2266.15 o
   0  -9   1  51302.90  49902.90   2282.32 o
   0   9  -1  51302.90  54767.70   1685.82 o
   0  -9  -1  51303.50  55293.00   2254.62 o
   0  -9   1  51302.90  53973.70   1722.08 o
   0   9   1  51303.50  53310.40   2217.74 o
   0   9   1  51303.50  48194.90   1283.90 o
   0   9  -1  51302.90  53183.30   1784.79 o
   0  -9  -1  51303.50  51030.30   1787.98 o
   0  -9  -1  51303.50  49749.30   2253.35 o
   0  -9   2  67953.20  65167.80   2320.68 o
   0  -9  -2  67953.50  65335.70   2068.63 o
   0   9  -2  67953.20  66802.60   2259.40 o
   0   9   2  67953.50  68234.70   2300.97 o
   0  -9   2  67953.20  58178.80   2020.95 o
   0  -9  -2  67953.50  60472.10   2917.03 o
   0   9  -2  67953.20  68263.50   2170.46 o
   0  -9  -2  67953.50  70242.60   2919.79 o
   0  -9   2  67953.20  68140.00   3143.57 o
   0   9   2  67953.50  64491.40   2880.34 o
   0   9   2  67953.50  66466.80   2607.28 o
   0   9   3 118125.00 121252.00   3195.39 o
   0   9   3 118125.00  93050.60   3948.46 o
   0   9   3 118125.00 120634.00   4041.22 o
   0  -9   3 118125.00 118881.00   2956.55 o
   0   9   3 118125.00 117941.00   3132.73 o
   0   9  -3 118125.00 116340.00   3259.20 o
   0  -9   3 118125.00 125113.00   4286.29 o
   0   9  -3 118125.00 118583.00   3091.05 o
   0  -9   3 118125.00 128510.00   2035.98 o
   0  -9  -3 118125.00 111372.00   3076.72 o
   0  -9  -3 118125.00 117116.00   4483.73 o
   0  -9  -4  43157.90  39315.60   2416.34 o
   0  -9   4  43158.30  45184.40   1969.19 o
   0   9  -4  43158.30  44370.00   2087.79 o
   0   9  -4  43158.30  39940.50   3163.85 o
   0  -9  -4  43157.90  38140.20   1672.08 o
   0  -9  -4  43157.90  32140.70   1656.69 o
   0   9   4  43157.90  40690.20   2039.79 o
   0   9   4  43157.90  44600.30   2870.25 o
   0  -9   4  43158.30  45022.50   1988.26 o
   0   9  -4  43158.30  42329.80   2178.99 o
   0  -9   4  43158.30  45156.80   3124.07 o
   0  -9  -4  43157.90  42652.40   2810.78 o
   0   9   4  43157.90  43647.90   2223.62 o
   0   9  -5  14792.80  13385.50   2112.85 o
   0   9  -5  14792.80  11011.80    810.13 o
   0  -9  -5  14792.40  16456.00   1951.57 o
   0  -9   5  14792.80  15720.70   1357.88 o
   0  -9  -5  14792.40  15322.50   1460.95 o
   0   9   5  14792.40  13661.30   1277.58 o
   0   9  -5  14792.80  11708.70   1235.08 o
   0   9  -5  14792.80  14545.30   1473.99 o
   0   9   5  14792.40  16139.30   2029.76 o
   0  -9   5  14792.80  15103.00   1426.69 o
   0   9   6   8319.90   9887.98   1071.05 o
   0  -9  -6   8319.90   9239.10   1208.40 o
   0   9   6   8319.90   7394.40   1245.61 o
   0  -9  -6   8319.90   6216.57   1445.67 o
   0  -9   6   8319.69   8767.73   1171.14 o
   0   9   7  10043.00   9995.93   1218.34 o
   0  -9   7  10042.90  12036.10   1444.09 o
   0   9   7  10043.00   8186.01   1393.39 o
   0  -9  -7  10043.00   6468.45   1831.76 o
   0   9   8  30018.50  27806.00   2586.45 o
   0  -9   8  30018.50  30557.50   2474.15 o
   0   9   8  30018.50  32446.60   2176.58 o
   0  -9  -8  30018.50  35764.20   2823.40 o
   0  -9   9  15459.00  16649.10   1971.22 o
   0  10   0  49412.40  53245.60   1731.60 o
   0 -10   0  49412.40  53282.80   2167.20 o
   0 -10   0  49412.40  53918.50   1736.09 o
   0 -10   0  49412.40  50394.60   2380.95 o
   0 -10   0  49412.40  44714.20   1811.27 o
   0 -10   1 209113.00 206748.00   5461.57 o
   0 -10  -1 209114.00 209354.00   4660.29 o
   0  10  -1 209113.00 227120.00  13556.60 o
   0 -10   1 209113.00 216071.00   3048.96 o
   0 -10  -1 209114.00 205967.00   4154.13 o
   0  10  -1 209113.00 212196.00   3625.68 o
   0 -10   1 209113.00 209843.00   4681.55 o
   0  10   1 209114.00 214050.00   4319.43 o
   0 -10  -1 209114.00 226227.00   3081.82 o
   0  10   1 209114.00 191397.00   6206.93 o
   0  10   1 209114.00 192501.00   4474.17 o
   0  10   2    279.98    367.02    335.63 <
   0  10   2    279.98   1490.87    564.15 <
   0 -10   2    280.03    388.61    162.56 <
   0  10   2    279.98    521.75    439.60 <
   0 -10   2    280.03    220.69    268.80 <
   0  10  -2    280.03    347.83    250.47 <
   0 -10   2    280.03    193.11    424.70 <
   0 -10  -2    279.98    509.75    275.00 <
   0 -10  -2    279.98    590.11    499.43 <
   0 -10  -2    279.98    391.01    336.76 <
   0  10  -2    280.03    351.43    363.27 <
   0  10   2    279.98    660.88    339.20 <
   0  10  -2    280.03    -76.76    260.47 <
   0 -10  -2    279.98    476.17    310.02 <
   0 -10   3    472.28    694.46    369.73 <
   0 -10   3    472.28    873.17    626.16 <
   0  10   3    472.34   1073.48    606.03 <
   0  10   3    472.34    307.05    169.96 <
   0 -10   3    472.28    644.09    381.98 <
   0  10  -3    472.28    677.67    569.20 <
   0 -10  -3    472.34    539.74    557.58 <
   0  10   3    472.34    627.29    395.27 <
   0  10  -3    472.28    689.66    385.38 <
   0 -10  -3    472.34    447.38    271.17 <
   0  10  -3    472.28    720.85    322.67 <
   0  10   3    472.34    267.47    289.63 <
   0  10   3    472.34    490.56    342.97 <
   0 -10   4  78590.00  79241.80   4286.76 o
   0 -10  -4  78589.60  69175.10   4123.55 o
   0 -10   4  78590.00  83455.30   2533.12 o
   0 -10  -4  78589.60  76961.70   3519.83 o
   0  10  -4  78590.00  81990.80   2724.21 o
   0  10  -4  78590.00  73291.50   4422.89 o
   0  10   4  78589.60  76228.80   2903.45 o
   0 -10   4  78590.00  84612.80   2509.29 o
   0 -10  -4  78589.60  72250.40   2492.52 o
   0  10   4  78589.60  81144.00   3851.51 o
   0  10  -4  78590.00  82177.90   2852.49 o
   0 -10  -5  63086.20  55698.40   3347.45 o
   0 -10  -5  63086.20  62058.90   3753.41 o
   0  10  -5  63086.30  56443.30   4361.55 o
   0  10   5  63086.20  61032.20   2744.70 o
   0 -10   5  63086.30  68725.30   2562.62 o
   0 -10  -5  63086.20  53621.10   2318.41 o
   0  10  -5  63086.30  69368.20   2722.91 o
   0  10   6  26154.30  26353.60   1828.24 o
   0  10  -6  26154.20  29352.10   2206.59 o
   0 -10  -6  26154.30  19465.30   2053.17 o
   0  10  -6  26154.20  23058.80   2968.30 o
   0 -10  -6  26154.30  23123.50   2773.51 o
   0 -10   6  26154.20  26649.80   1966.68 o
   0  10   6  26154.30  25866.60   2076.44 o
   0  10   7  26085.80  25909.80   2300.45 o
   0 -10   7  26085.60  29000.70   2233.54 o
   0  10   7  26085.80  28174.30   1840.91 o
   0 -10  -7  26085.80  19632.00   2955.47 o
   0 -10  -8   4050.66   4353.88   1271.35 o
   0  10   8   4050.66   2922.98   1017.52 <
   0 -10   8   4050.74   4735.29   1126.90 o
   0  10   8   4050.66   5116.71    989.27 o
   0  11   1  18099.80  15780.70   1453.75 o
   0 -11   1  18099.80  20108.20   1295.73 o
   0  11  -1  18099.80  19960.70   1244.59 o
   0  11  -1  18099.80  18301.90   1712.41 o
   0 -11  -1  18099.80  18137.60   1272.49 o
   0 -11   1  18099.80  19077.90   1241.21 o
   0 -11   1  18099.80  18403.80   1510.85 o
   0  11   1  18099.80  19749.60   1503.50 o
   0  11   1  18099.80  18929.20   1245.52 o
   0 -11  -1  18099.80  18827.20   1583.26 o
   0 -11   1  18099.80  18451.80   1673.55 o
   0 -11  -1  18099.80  18274.30   1509.82 o
   0  11  -1  18099.80  17901.30   1245.89 o
   0 -11  -1  18099.80  17222.40   1213.41 o
   0  11   1  18099.80  16218.50    742.74 o
   0  11   2  10232.70  10130.30   1158.39 o
   0  11  -2  10232.60  11381.30    988.08 o
   0  11   2  10232.70  12196.90   1118.19 o
   0  11  -2  10232.60   9817.21   1345.94 o
   0 -11  -2  10232.70  10903.90   1017.12 o
   0  11   2  10232.70  10583.60    981.78 o
   0  11  -2  10232.60  10228.60    966.83 o
   0 -11  -2  10232.70   9804.02    855.24 o
   0 -11  -2  10232.70  10253.80   1191.78 o
   0 -11   2  10232.60   9210.31    591.57 o
   0 -11  -2  10232.70  11003.40   1341.80 o
   0 -11   2  10232.60  10863.10    954.79 o
   0 -11   2  10232.60  10461.30   1399.25 o
   0 -11  -3  81472.60  74974.20   2701.46 o
   0 -11  -3  81472.60  85397.20   3777.93 o
   0  11  -3  81472.40  79024.70   4204.29 o
   0  11  -3  81472.40  80615.10   2819.52 o
   0 -11   3  81472.40  84921.00   3950.62 o
   0  11   3  81472.60  81728.20   3562.63 o
   0 -11   3  81472.40  81861.30   2722.38 o
   0 -11   3  81472.40  95340.30   1848.99 o
   0  11   3  81472.60  83023.50   2815.95 o
   0  11  -3  81472.40  85051.70   2611.12 o
   0  11   3  81472.60  81639.40   2917.80 o
   0 -11  -4     22.32    236.29    285.16 <
   0  11  -4     22.32   -117.54    533.69 <
   0 -11   4     22.32    362.22    431.32 <
   0 -11   4     22.32    202.70    328.45 <
   0  11   4     22.32     57.57    570.91 <
   0  11  -4     22.32    -57.57    334.62 <
   0 -11  -4     22.32   -127.14    491.70 <
   0  11   4     22.32   -115.14    327.37 <
   0  11  -4     22.32    570.92    433.01 <
   0  11   4     22.32     85.16    177.46 <
   0 -11  -4     22.32  -1075.88    627.58 <
   0 -11  -5  20246.60  18377.40   1119.97 o
   0  11  -5  20246.60  22888.40   1727.34 o
   0  11   5  20246.60  21184.10   1621.69 o
   0 -11  -5  20246.60  21830.60   2335.63 o
   0 -11   5  20246.60  23753.20   1647.98 o
   0 -11  -5  20246.60  19049.10   1949.15 o
   0  11  -5  20246.60  17812.50   2474.38 o
   0  11   6  19737.70  19260.20   1685.24 o
   0 -11  -6  19737.70  18211.90   2411.83 o
   0  11   6  19737.70  21926.50   1878.69 o
   0  11  -6  19737.60  16734.20   2676.12 o
   0 -11   6  19737.60  25003.00   1828.46 o
   0  11  -6  19737.60  24411.70   1915.54 o
   0  11   7   1051.09   3527.48    794.44 o
   0  11  -7   1051.09   1201.81    720.27 <
   0  11   7   1051.09   1375.73    662.99 <
   0 -11  -7   1051.09   -197.90    856.13 <
   0 -11   7   1051.09   1096.27    687.09 <
   0 -11   8  23092.90  26152.10   2318.16 o
   0 -11  -8  23092.90  26401.50   2587.39 o
   0  11  -8  23092.90  29043.80   2604.68 o
   0  11   8  23092.90  24821.90   1965.68 o
   0 -12   0    340.42   1138.25    554.72 <
   0  12   0    340.42    379.02    490.49 <
   0  12   0    340.42    696.86    517.19 <
   0 -12   0    340.42    435.39    391.97 <
   0  12   0    340.42    556.53    362.73 <
   0 -12   0    340.42    856.38    404.51 <
   0 -12   0    340.42    508.55    374.93 <
   0 -12   0    340.42    653.68    264.71 <
   0  12   1   1712.72   1514.86    231.16 o
   0 -12   1   1712.72   2312.47    565.57 o
   0 -12  -1   1712.72   1902.27    520.14 o
   0  12   1   1712.72    790.41    490.74 <
   0  12  -1   1712.72   1432.10    438.93 o
   0 -12   1   1712.72   2215.32    543.61 o
   0 -12   1   1712.72   2064.19    760.67 <
   0  12   1   1712.72   2240.51    497.32 o
   0  12  -1   1712.72   2186.53    546.33 o
   0 -12   1   1712.72   1582.03    565.83 <
   0 -12  -1   1712.72   2365.25    666.65 o
   0  12  -1   1712.72   1538.85    628.36 <
   0 -12  -1   1712.72   2259.70    638.63 o
   0 -12  -1   1712.72   1302.56    414.83 o
   0 -12  -2      3.17     67.17    450.96 <
   0  12   2      3.17   -274.67    327.02 <
   0 -12  -2      3.17    110.35    259.00 <
   0 -12  -2      3.17    136.73    392.13 <
   0  12   2      3.17    -89.96    339.39 <
   0 -12   2      3.17    100.75    313.00 <
   0  12  -2      3.17    130.74    302.16 <
   0 -12   2      3.17    -95.95    161.82 <
   0 -12   2      3.17    401.80    521.25 <
   0 -12  -2      3.17    314.25    326.96 <
   0  12   2      3.17   1530.45    599.49 <
   0  12  -2      3.17     57.57    442.57 <
   0  12  -2      3.17    -25.19    286.66 <
   0  12  -3    106.13    628.49    642.00 <
   0  12  -3    106.13    851.59    484.74 <
   0  12  -3    106.13    508.55    394.89 <
   0 -12  -3    106.12    127.14    509.74 <
   0  12   3    106.12    552.93    433.19 <
   0  12   3    106.12     71.96    382.63 <
   0 -12   3    106.13    782.02    639.08 <
   0 -12  -3    106.12    196.70    297.33 <
   0 -12   3    106.13    393.41    383.28 <
   0  12   4    495.64    343.03    189.07 <
   0 -12  -4    495.64    525.34    328.53 <
   0  12   4    495.64    522.95    452.11 <
   0  12  -4    495.60    227.89    387.94 <
   0  12   4    495.64    710.05    687.99 <
   0 -12   4    495.60    498.96    406.59 <
   0  12  -4    495.60    163.12    624.05 <
   0 -12  -4    495.64   -193.11    679.06 <
   0 -12   5    163.13    841.99    518.62 <
   0 -12  -5    163.12    657.28    361.81 <
   0  12  -5    163.13    477.37    415.52 <
   0  12   5    163.12    633.29    320.97 <
   0  12   5    163.12   -952.34    592.20 <
   0  12  -5    163.13    179.91    628.48 <
   0 -12  -5    163.12   1830.31    949.38 <
   0  12   5    163.12   -316.65    465.03 <
   0  12  -6    436.12   1489.67    702.37 <
   0  12  -6    436.12   -726.85   1067.93 <
   0  12   6    436.10    940.34    548.83 <
   0 -12   6    436.12     89.96    457.35 <
   0  12   6    436.10   -307.05    572.09 <
   0 -12  -6    436.10   1423.71    842.51 <
   0 -12  -7     65.22   -425.79   1029.98 <
   0  12   7     65.22   1701.97    737.50 <
   0 -12   7     65.23   -283.06    567.08 <
   0  12  -7     65.23    219.49    545.62 <
   0  12   7     65.22    716.05    624.85 <
   0  12   8     17.48   1003.91    622.33 <
   0  12  -8     17.48    191.91    658.39 <
   0 -12   8     17.48   -632.09    600.91 <
   0 -12  -8     17.48    789.22    909.27 <
   0 -13  -1   5708.31   7576.71   1120.34 o
   0  13  -1   5708.41   6466.05    845.52 o
   0  13  -1   5708.41   5041.14   1019.41 o
   0 -13  -1   5708.31   5907.12    801.34 o
   0  13   1   5708.31   3687.00    720.83 o
   0 -13  -1   5708.31   5476.53    998.61 o
   0  13   1   5708.31   4929.60    409.43 o
   0  13  -1   5708.41   7188.10    862.84 o
   0 -13   1   5708.41   7375.21    915.82 o
   0  13   1   5708.31   6853.46   1061.65 o
   0  13   1   5708.31   6584.79    848.11 o
   0 -13   1   5708.41   6715.53    855.33 o
   0 -13  -1   5708.31   6186.58    803.44 o
   0 -13   1   5708.41   6109.82    976.44 o
   0 -13   1   5708.41   4952.39   1065.58 o
   0 -13   2    207.70    405.40    219.96 <
   0  13  -2    207.70    267.47    347.73 <
   0  13   2    207.71    437.79    428.93 <
   0 -13   2    207.70    265.07    573.26 <
   0  13  -2    207.70     57.57    319.17 <
   0  13   2    207.71    353.83    517.94 <
   0  13   2    207.71    548.13    512.66 <
   0  13   2    207.71   1451.29    625.97 <
   0 -13  -2    207.71    187.11    290.29 <
   0 -13   2    207.70     28.79    361.13 <
   0  13  -2    207.70    320.24    478.41 <
   0 -13  -2    207.71    802.41    574.22 <
   0 -13   2    207.70    165.52    377.86 <
   0 -13  -2    207.71     77.96    381.51 <
   0 -13  -2    207.71    245.88    363.36 <
   0  13   3  26954.00  27057.60   2056.13 o
   0  13  -3  26954.20  25876.20   2588.31 o
   0 -13  -3  26954.00  28414.10   2479.61 o
   0  13   3  26954.00  27086.40   1838.83 o
   0  13  -3  26954.20  28487.30   1732.29 o
   0  13   3  26954.00  26424.30   2197.18 o
   0 -13  -3  26954.00  25382.00   1505.67 o
   0 -13   3  26954.20  33251.40   1816.45 o
   0 -13   3  26954.20  28802.80   1698.23 o
   0 -13  -4   1514.88   1469.28    420.18 o
   0  13  -4   1514.91   1812.32    591.65 o
   0  13  -4   1514.91   1092.67    791.99 <
   0  13   4   1514.88   1360.14    541.91 <
   0 -13  -4   1514.88    452.18    588.82 <
   0  13   4   1514.88   1049.49    594.78 <
   0 -13   4   1514.91   1901.07    613.83 o
   0  13   5  11388.50  12562.70   1449.41 o
   0 -13   5  11388.40  13904.80   1385.88 o
   0  13   5  11388.50  11733.90   1312.04 o
   0 -13  -5  11388.50  14798.40   2027.78 o
   0  13  -5  11388.40  14008.00   1411.96 o
   0  13  -5  11388.40   9859.19   2051.64 o
   0 -13  -5  11388.50  10608.80    940.63 o
   0  13   6   5833.46   5018.35   1021.29 o
   0  13   6   5833.46   4929.60    928.65 o
   0 -13   6   5833.47   6469.65   1129.82 o
   0 -13  -6   5833.46   5863.94   1508.58 o
   0  13  -6   5833.47   3582.65   1434.12 <
   0  13  -6   5833.47   6744.31   1165.81 o
   0  13   7    291.27    724.45    573.47 <
   0  13   7    291.27   1477.68    703.29 <
   0 -13   7    291.27    918.75    673.69 <
   0  13  -7    291.27    622.50    734.69 <
   0 -13  -7    291.27   -419.80    870.49 <
   0 -13   8   3908.25   3298.39   1038.84 o
   0  13  -8   3908.25   3286.40   1086.68 o
   0 -14   0   4437.42   5405.77    827.84 o
   0 -14   0   4437.42   3863.32    557.05 o
   0 -14   0   4437.42   5528.10   1048.67 o
   0 -14   0   4437.42   5636.05   1035.04 o
   0 -14   0   4437.42   4188.36    805.59 o
   0  14   0   4437.42   2839.02    719.86 o
   0 -14   0   4437.42   5765.59    835.11 o
   0  14   0   4437.42   4706.51   1005.75 o
   0 -14   1  43688.60  43855.40   2684.96 o
   0 -14  -1  43688.70  47535.20   2752.81 o
   0 -14  -1  43688.70  42372.90   2656.52 o
   0  14  -1  43688.60  46125.90   2180.95 o
   0  14  -1  43688.60  41233.50   2959.93 o
   0 -14  -1  43688.70  47596.40   2128.20 o
   0 -14   1  43688.60  43436.80   2897.28 o
   0  14   1  43688.70  37961.50   2619.54 o
   0  14   1  43688.70  43845.80   2692.56 o
   0 -14   1  43688.60  52402.50   2026.29 o
   0 -14  -1  43688.70  41147.10   2196.10 o
   0 -14   1  43688.60  49268.40   2068.66 o
   0  14   2   4403.37   5468.13    927.56 o
   0 -14  -2   4403.37   4094.80    888.67 o
   0 -14  -2   4403.37   4555.38   1056.33 o
   0 -14   2   4403.38   4388.66    761.83 o
   0  14  -2   4403.38   4650.13   1068.55 o
   0 -14  -2   4403.37   4069.62    681.40 o
   0  14   2   4403.37   4514.60    967.89 o
   0  14   2   4403.37   4441.43    921.91 o
   0 -14   2   4403.38   3389.55    446.58 o
   0 -14   2   4403.38   4369.47    895.16 o
   0  14  -2   4403.38   3949.67    721.07 o
   0  14   3  10034.70  11148.60   1254.62 o
   0  14   3  10034.70  10739.60   1349.43 o
   0  14  -3  10034.60   9000.41   1679.85 o
   0 -14  -3  10034.70   9941.95    967.83 o
   0  14   3  10034.70   8908.06   1353.62 o
   0  14  -3  10034.60   9874.79   1130.82 o
   0 -14   3  10034.60  10815.10   1136.57 o
   0 -14  -3  10034.70  10730.00   1621.64 o
   0 -14  -4   2474.14   1698.37    449.56 o
   0 -14  -4   2474.14   1819.51    952.11 <
   0  14  -4   2474.09   2915.78    721.59 o
   0  14   4   2474.14   2378.44    780.33 o
   0  14   4   2474.14   2445.61    665.93 o
   0  14  -4   2474.09   1462.09    806.65 <
   0 -14   4   2474.09   2560.75    654.08 o
   0 -14  -5   2813.36   2388.04    475.63 o
   0 -14  -5   2813.36   4813.25   1393.91 o
   0 -14   5   2813.43   2799.44    712.59 o
   0  14  -5   2813.43   2587.14   1165.87 <
   0  14  -5   2813.43   3924.49    861.04 o
   0  14   5   2813.36   3047.71    868.85 o
   0  14   5   2813.36   3182.05    766.50 o
   0  14   6   1003.36    792.81    520.19 <
   0  14  -6   1003.33   2049.80    821.21 <
   0  14  -6   1003.33    -80.36   1031.07 <
   0 -14   6   1003.33   1301.37    666.79 <
   0 -14  -6   1003.36    407.80    896.93 <
   0  14   6   1003.36    688.46    536.06 <
   0  14   7  12178.90  15424.50   1606.28 o
   0  14  -7  12179.00  16111.70   1834.85 o
   0 -14  -7  12178.90  10962.70   2279.10 o
   0 -14   7  12179.00  16074.60   1783.24 o
   0  15  -1     93.76     41.98    363.44 <
   0 -15  -1     93.76    271.07    352.37 <
   0 -15   1     93.76    524.14    450.11 <
   0  15   1     93.76    -83.96    497.75 <
   0  15   1     93.76    117.54    152.29 <
   0  15   1     93.76   -386.21    580.07 <
   0 -15   1     93.76    117.54    477.35 <
   0 -15  -1     93.76    253.08    534.80 <
   0 -15  -1     93.76    303.45    499.92 <
   0  15  -1     93.76   -290.26    539.47 <
   0  15   2   3954.07   4626.15    962.98 o
   0 -15   2   3954.12   4514.60    992.06 o
   0 -15   2   3954.12   3438.72    457.26 o
   0 -15  -2   3954.07   5126.30   1141.02 o
   0 -15   2   3954.12   4032.43    785.86 o
   0  15  -2   3954.12   3934.08    749.89 o
   0 -15  -2   3954.07   2743.06    800.72 o
   0  15   2   3954.07   3687.00    884.31 o
   0 -15  -2   3954.07   3677.41    665.85 o
   0  15   2   3954.07   6443.26   1031.88 o
   0  15  -2   3954.12   3870.51   1090.99 o
   0  15  -3   3227.56   3361.96   1169.71 <
   0  15  -3   3227.56   3325.98    766.61 o
   0 -15  -3   3227.58   3273.20   1010.75 o
   0 -15   3   3227.56   4008.45    777.84 o
   0  15   3   3227.58   3833.33    919.02 o
   0 -15  -3   3227.58   3315.18    623.79 o
   0  15   3   3227.58   4197.95    836.06 o
   0  15   4    134.99   -112.75    440.17 <
   0 -15  -4    134.99    209.90    330.94 <
   0 -15   4    134.99   -473.77    510.19 <
   0  15  -4    134.99    319.04    413.52 <
   0 -15  -4    134.99   -133.13    696.84 <
   0  15  -4    134.99    507.35    695.17 <
   0  15   4    134.99    -37.18    436.61 <
   0  15  -5  11959.80  11128.20   2157.53 o
   0 -15  -5  11959.60  16050.60   2185.08 o
   0 -15   5  11959.80  14168.70   1509.17 o
   0  15  -5  11959.80  14973.50   1531.83 o
   0  15   5  11959.60  12321.60   1558.45 o
   0 -15  -5  11959.60  11376.50   1044.72 o
   0  15   5  11959.60  12669.40   1462.06 o
   0  15   6     48.97    531.34    636.22 <
   0  15   6     48.97   -556.53    609.59 <
   0  15  -6     48.97    199.10    485.65 <
   0  15  -6     48.97   -615.30   1058.44 <
   0 -15  -6     48.97   1204.21    967.98 <
   0 -15   6     48.97   -646.48    622.49 <
   0  15  -7   2767.53   3567.06   1060.32 o
   0  15   7   2767.56   2292.08    863.23 <
   0 -15  -7   2767.56   1221.00   1143.89 <
   0 -15   7   2767.53   2841.41    954.21 <
   0 -16   0   1704.32   2727.47    856.77 o
   0  16   0   1704.32   -373.02    787.06 <
   0 -16   0   1704.32   1466.89    647.85 <
   0 -16   0   1704.32   1459.69    376.63 o
   0  16   0   1704.32   2410.82    840.01 <
   0 -16   1   8287.82   7371.61   1181.41 o
   0 -16   1   8287.82   8223.19   1305.94 o
   0  16   1   8287.72  10617.20   1372.19 o
   0  16  -1   8287.82   8683.77   1409.56 o
   0 -16  -1   8287.72   8599.81   1392.76 o
   0 -16  -1   8287.72   7842.98   1079.01 o
   0 -16   1   8287.82   9390.22   1129.29 o
   0  16  -1   8287.82   7633.08   1400.16 o
   0  16   1   8287.72   9210.31   1443.70 o
   0 -16  -2    387.61    200.30    565.13 <
   0 -16  -2    387.61    375.42    363.45 <
   0 -16   2    387.58    213.50    452.43 <
   0 -16  -2    387.61   -343.03    575.56 <
   0  16  -2    387.58   -194.30    750.90 <
   0  16   2    387.61   2642.31    872.32 <
   0 -16   2    387.58    540.94    239.13 <
   0  16   2    387.61   1042.29    729.87 <
   0  16  -2    387.58    604.51    503.20 <
   0 -16   2    387.58    474.97    456.77 <
   0 -16   3     85.92   -504.95    565.32 <
   0  16   3     85.92    173.91    484.50 <
   0  16  -3     85.92   -121.14    413.75 <
   0 -16  -3     85.92   -166.72    377.70 <
   0 -16  -3     85.92    979.92    825.83 <
   0  16   3     85.92   -167.92    480.87 <
   0  16  -3     85.92    206.30    731.58 <
   0 -16   3     85.92    470.17    435.86 <
   0  16   4   3095.54   3495.10    857.43 o
   0  16  -4   3095.53   2970.95   1182.19 <
   0  16  -4   3095.53   3443.52    789.30 o
   0 -16   4   3095.53   3367.96    753.99 o
   0  16   4   3095.54   4404.25   1076.35 o
   0 -16  -4   3095.54   1603.62    471.99 o
   0 -16  -4   3095.54   1923.86   1012.76 <
   0 -16   5   3201.74   4482.22    946.46 o
   0  16  -5   3201.74   4006.05    919.33 o
   0 -16  -5   3201.76   3066.90    633.68 o
   0  16  -5   3201.74   1766.74   1266.70 <
   0 -16  -5   3201.76   4647.73   1380.89 o
   0  16   5   3201.76   3029.72    923.73 o
   0  16   5   3201.76   4291.51    949.98 o
   0  16  -6     42.21    936.74    720.15 <
   0  16   6     42.21  -1092.67    758.80 <
   0  16  -6     42.21    253.08    879.07 <
   0 -16   6     42.21   -479.77    679.46 <
   0 -16  -6     42.21   1657.59   1048.96 <
   0  16   7    245.41  -1014.71    771.29 <
   0 -16   7    245.42  -1577.23    835.51 <
   0 -16  -7    245.41   -498.96   1157.09 <
   0  16  -7    245.42    688.46    786.09 <
   0  17  -1   9994.76   8451.08   1481.09 o
   0  17   1   9994.58  11336.90   1671.52 o
   0 -17  -1   9994.58  11756.70   1605.65 o
   0  17  -1   9994.76   9939.55   1611.63 o
   0 -17  -1   9994.58   9542.55   1212.91 o
   0 -17   1   9994.76  10989.00   1523.45 o
   0 -17   1   9994.76  10979.40   1253.86 o
   0 -17   1   9994.76   9585.73   1333.73 o
   0  17   1   9994.58  13578.60   1526.99 o
   0 -17  -2    302.09   1546.05    851.22 <
   0 -17  -2    302.09    436.59    409.89 <
   0 -17   2    302.08    131.94    493.12 <
   0 -17   2    302.08    199.10    278.47 <
   0 -17   2    302.08    480.97    437.37 <
   0  17   2    302.09   2155.35    889.51 <
   0  17  -2    302.08     61.17    431.98 <
   0  17   2    302.09   1043.49    772.99 <
   0  17  -2    302.08    305.85    650.08 <
   0 -17  -3  29722.00  28341.00   1894.58 o
   0 -17   3  29722.10  28579.70   2620.02 o
   0  17  -3  29722.10  28104.70   3085.17 o
   0 -17  -3  29722.00  32997.10   2950.72 o
   0  17   3  29722.00  32264.30   2272.82 o
   0 -17   3  29722.10  34244.50   2114.66 o
   0  17  -3  29722.10  34228.90   2098.50 o
   0  17   3  29722.00  32366.20   2544.57 o
   0  17   4     25.01   1856.69    768.93 <
   0  17  -4     25.00    189.51    504.85 <
   0  17   4     25.01    770.03    629.41 <
   0 -17  -4     25.01    -40.78    726.84 <
   0 -17  -4     25.01     29.99    361.02 <
   0 -17   4     25.00    567.32    577.25 <
   0  17  -4     25.00   -177.51    774.75 <
   0 -17  -5  12457.50  18605.30   2412.35 o
   0 -17   5  12457.30  15532.40   1662.77 o
   0  17  -5  12457.30  11149.80   2522.43 o
   0  17   5  12457.50  14805.60   1638.85 o
   0  17  -5  12457.30  15822.70   1695.71 o
   0  17   5  12457.50  14590.90   1778.80 o
   0  17   6   6001.09   6263.35   1219.02 o
   0 -17  -6   6001.09   8881.67   1964.55 o
   0 -17   6   6001.13   5783.58   1172.04 o
   0  17  -6   6001.13   7046.56   1287.18 o
   0  17   7    178.33  -1592.82    921.03 <
   0  18   0   3881.82   2150.55    714.11 o
   0 -18   0   3881.82   4167.97   1092.51 o
   0 -18   0   3881.82   4274.72    962.68 o
   0  18   0   3881.82   3312.79    999.11 o
   0 -18   0   3881.82   2534.36    465.02 o
   0 -18   1  41026.80  47606.00   2967.51 o
   0  18   1  41026.50  42159.40   3171.62 o
   0  18  -1  41026.80  37605.30   3214.24 o
   0 -18   1  41026.80  46151.10   2420.13 o
   0 -18   1  41026.80  36627.70   2725.72 o
   0 -18  -1  41026.50  47251.00   3124.15 o
   0 -18  -1  41026.50  36805.30   2495.54 o
   0  18   1  41026.50  46215.90   2704.98 o
   0  18  -1  41026.80  37861.90   3327.28 o
   0 -18   2      1.41    -47.98    480.96 <
   0 -18   2      1.41   -230.29    495.17 <
   0 -18  -2      1.41    274.67    449.51 <
   0  18  -2      1.41   -178.71    453.25 <
   0  18   2      1.41   1886.68    859.38 <
   0 -18  -2      1.41    784.42    822.80 <
   0 -18   2      1.41    -45.58    558.92 <
   0  18  -2      1.41   1151.44    863.53 <
   0  18   2      1.41   1107.06    766.27 <
   0  18   3   1518.70   1464.49    857.81 <
   0  18   3   1518.70   2715.48    838.89 o
   0  18  -3   1518.82   2284.89    750.68 o
   0  18  -3   1518.82   2608.73   1204.14 <
   0 -18   3   1518.82   2154.15    726.38 <
   0 -18  -3   1518.70   1979.04    955.02 <
   0 -18  -3   1518.70   1686.38    604.62 <
   0 -18   3   1518.82   1399.72    798.13 <
   0 -18   4   9282.19   8339.53   1581.27 o
   0 -18  -4   9282.41   8317.95   1182.86 o
   0  18  -4   9282.19   9036.40   2028.47 o
   0  18   4   9282.41  10469.70   1575.91 o
   0  18   4   9282.41  11779.50   1501.78 o
   0 -18  -4   9282.41   8212.40   1775.58 o
   0  18  -4   9282.19   9702.07   1333.74 o
   0 -18   4   9282.19   9126.35   1365.05 o
   0  18  -5  12607.70  10921.90   2521.67 o
   0 -18  -5  12607.70  17633.80   2426.30 o
   0  18  -5  12607.70  14130.30   1666.36 o
   0  18   5  12607.70  14371.40   1688.15 o
   0 -18   5  12607.70  14532.10   1693.28 o
   0 -18  -6   9580.69   9377.03   2175.46 o
   0  18   6   9580.69   8914.05   1451.80 o
   0  18  -6   9580.79  10710.80   1605.45 o
   0 -19   1   8159.96  10481.70   1586.68 o
   0 -19  -1   8159.99   7321.23   1133.83 o
   0  19   1   8159.99  11948.60   1584.21 o
   0  19  -1   8159.96   7493.95   1416.85 o
   0 -19   1   8159.96   9957.55   1261.36 o
   0 -19  -1   8159.99   9597.72   1598.45 o
   0  19  -1   8159.96   8684.97   1649.91 o
   0  19   1   8159.99   7985.71   1444.03 o
   0 -19   1   8159.96   7298.44   1284.85 o
   0  19  -2  24448.30  26068.10   2033.96 o
   0 -19  -2  24448.30  21757.40   1871.79 o
   0  19   2  24448.30  26501.10   2574.18 o
   0 -19   2  24448.30  29931.40   2029.84 o
   0 -19   2  24448.30  17200.80   1849.89 o
   0 -19   2  24448.30  21202.10   2230.98 o
   0 -19   2  24448.30  24398.50   2424.02 o
   0  19  -2  24448.30  23922.30   2817.45 o
   0  19  -2  24448.30  24833.90   2745.54 o
   0 -19  -2  24448.30  28279.80   2745.21 o
   0  19   2  24448.30  27987.20   2199.28 o
   0 -19   3  28111.70  26701.40   2680.45 o
   0 -19   3  28111.70  34688.30   2286.50 o
   0 -19  -3  28111.70  25828.20   1990.09 o
   0  19   3  28111.70  33075.10   2417.81 o
   0 -19   3  28111.70  25848.60   2577.85 o
   0  19   3  28111.70  33016.30   2720.88 o
   0 -19  -3  28111.70  30143.70   3090.32 o
   0  19  -3  28111.70  26980.80   3230.31 o
   0  19  -3  28111.70  29955.40   2196.57 o
   0 -19   4  14279.00  12938.10   2029.16 o
   0  19  -4  14279.00  14463.70   1653.73 o
   0 -19   4  14279.00  16848.20   1764.49 o
   0  19   4  14278.90  16793.00   1833.71 o
   0 -19  -4  14278.90  14003.20   2269.81 o
   0  19  -4  14279.00  11846.60   2417.60 o
   0  19   4  14278.90  15798.70   2017.54 o
   0 -19   4  14279.00   8654.98   1711.56 o
   0 -19  -4  14278.90  12472.70   1380.24 o
   0 -19  -5   2406.80   6091.83   1599.74 o
   0  19   5   2406.80   2475.59    913.51 <
   0 -19   5   2406.78   3170.05   1015.46 o
   0  19  -5   2406.78   3325.98    981.55 o
   0 -19   5   2406.78   2382.04   1129.97 <
   0 -19  -6   1074.19   1224.60   1299.84 <
   0  19   6   1074.19   1019.50    789.39 <
   0  20   0  62633.40  61804.70   4277.30 o
   0  20   0  62633.40  53008.20   3919.70 o
   0 -20   0  62633.40  56221.40   3519.20 o
   0 -20   0  62633.40  73250.70   3875.45 o
   0 -20   1   7156.20   7618.69   1368.49 o
   0  20   1   7156.36   9061.58   1658.51 o
   0  20  -1   7156.20   4123.59   1063.63 o
   0  20   1   7156.36  10840.30   1555.92 o
   0  20  -1   7156.20   8340.73   1691.06 o
   0 -20   1   7156.20   7726.63   1433.32 o
   0 -20  -1   7156.36   6674.75   1133.24 o
   0 -20  -1   7156.36   8286.76   1357.61 o
   0 -20   2  12368.80   9294.27   1667.90 o
   0  20  -2  12368.80  12911.70   2182.55 o
   0 -20   2  12368.80  14053.50   1560.65 o
   0  20  -2  12368.80  10157.80   1769.73 o
   0 -20  -2  12369.20  10895.50   1376.52 o
   0  20   2  12369.20  14376.20   1737.54 o
   0 -20   2  12368.80  14474.50   1898.34 o
   0 -20  -2  12369.20  16421.20   2235.86 o
   0  20   2  12369.20  13246.30   1907.22 o
   0  20  -3   4342.59   2878.60    794.65 o
   0  20   3   4342.44   5237.85   1160.32 o
   0  20   3   4342.44   5362.59   1329.33 o
   0  20  -3   4342.59   4828.85   1666.32 <
   0 -20  -3   4342.44   4148.78    852.68 o
   0 -20   3   4342.59   4591.36   1016.86 o
   0 -20  -3   4342.44   4449.83   1292.09 o
   0 -20   3   4342.59   3710.99   1155.40 o
   0 -20   3   4342.59   4365.87   1151.23 o
   0 -20   4   9155.70  10305.40   1531.88 o
   0  20   4   9155.55  10141.10   1556.39 o
   0 -20  -4   9155.55   7917.34   1778.32 o
   0  20  -4   9155.70  10709.60   1461.50 o
   0 -20   4   9155.70   7194.09   1607.58 o
   0  20   5  14351.60  15474.90   1863.77 o
   0 -20  -5  14351.60  19402.90   2630.24 o
   0 -20   5  14351.50  13337.50   2210.04 o
   0  21  -1    569.17   -966.73   1167.01 <
   0 -21   1    569.17    273.47    600.15 <
   0 -21  -1    569.16   1436.90    981.09 <
   0 -21   1    569.17    687.27    727.79 <
   0  21   1    569.16   1207.81    760.83 <
   0 -21  -1    569.16   -100.75    531.79 <
   0  21   1    569.16   3017.73   1096.52 <
   0  21  -1    569.17    943.94    880.73 <
   0 -21   2  13837.30  17799.30   1789.15 o
   0 -21   2  13837.30  13792.10   1851.51 o
   0 -21  -2  13837.20  13070.00   1535.72 o
   0  21   2  13837.20  15249.40   2135.62 o
   0  21  -2  13837.30  12886.50   2146.64 o
   0 -21   2  13837.30  17073.70   2122.80 o
   0 -21  -2  13837.20  18616.10   2449.93 o
   0  21   2  13837.20  15609.20   1876.94 o
   0  21  -2  13837.30  14689.20   2428.71 o
   0  21   3    196.38   -350.23    802.17 <
   0 -21  -3    196.38    407.80    533.42 <
   0 -21   3    196.38   -792.81    775.80 <
   0 -21  -3    196.38    834.79    948.93 <
   0 -21   3    196.38   1338.55    741.30 <
   0  21  -3    196.38  -1621.61    779.61 <
   0  21  -3    196.38    963.13   1055.45 <
   0  21   3    196.38   1092.67    831.54 <
   0 -21  -4  11372.80  10846.30   2118.75 o
   0  21   4  11372.80  12977.70   2509.34 o
   0 -21   4  11372.70  10901.50   1910.03 o
   0  22   0     77.94    118.74    915.14 <
   0 -22   0     77.94   1241.39    745.24 <
   0 -22   0     77.94   -644.09    767.86 <
   0 -22   1   2641.67   2704.68   1076.70 <
   0  22   1   2641.67   3685.80   1300.95 <
   0 -22  -1   2641.67   2395.23    856.90 <
   0 -22  -1   2641.67   2603.93   1257.18 <
   0  22  -1   2641.67   4297.50   1594.31 <
   0  22  -2    133.40   2619.52   1320.89 <
   0 -22   2    133.40   1648.00    956.40 <
   0 -22  -2    133.40    135.53    742.44 <
   0  22   2    133.40   -465.37    847.54 <
   0 -22  -2    133.40    359.83    607.85 <
   0 -22  -3    678.80    859.98   1004.76 <
   0 -22  -3    678.80   1181.42    772.04 <
   0 -22   3    678.82    891.17    677.05 <
   0 -22  -4    316.54   -309.45   1098.58 <
   0 -23   1   1046.06    591.31    795.03 <
   0 -23  -1   1046.03   1589.23    926.37 <
   0  23   1   1046.03    526.54    906.52 <
   0  23   2   6271.50   4443.83   1464.11 o
   0 -23  -2   6271.50   4880.42   1451.64 o
  -1   0  10  16472.20  22733.70   2436.58 o
   1   0  -9    748.00   1216.21    744.44 <
  -1   0   9    748.00    249.48    631.68 <
   1   0  -8   1699.95   6847.46   1337.54 o
   1   0  -8   1699.95   1682.78    640.60 <
  -1   0   8   1699.95   7436.38   1499.76 o
  -1   0   7    183.13    516.95    791.20 <
   1   0  -7    183.13    774.82    600.74 <
  -1   0   7    183.13    562.53    675.88 <
  -1   0   6  31542.30  36469.40   2779.77 o
   1   0  -6  31542.30  34189.30   2137.72 o
  -1   0   6  31542.30  34588.70   2306.76 o
  -1   0   6  31542.30  31544.60   2882.14 o
   1   0  -6  31542.30  33745.60   1528.15 o
  -1   0   5   1066.38    572.12    487.56 <
   1   0  -5   1066.38   2109.77    441.09 o
   1   0  -5   1066.38    281.86    350.76 <
   1   0  -4 120421.00 114044.00   3720.51 o
   1   0  -4 120421.00 120536.00   2278.66 o
  -1   0   4 120421.00 124277.00   3403.50 o
   1   0  -3  29703.90  28378.20   1007.14 o
   1   0  -3  29703.90  24506.50   1526.26 o
  -1   0   3  29703.90  25412.00   1658.53 o
  -1   0   3  29703.90  24560.40   1636.78 o
   1   0  -2  71937.60  64214.30   2609.88 o
  -1   0   2  71937.60  66947.80   2183.78 o
   1   0  -2  71937.60  70579.60   1805.14 o
  -1   0   2  71937.60  65029.90   2010.06 o
  -1   0   2  71937.60  71203.30   2023.07 o
   1   0  -1  59140.90  59106.00   1226.25 o
   1   0  -1  59140.90  58507.50   1005.81 o
  -1   0   1  59140.90  61864.60    881.50 o
  -1   0   1  59140.90  61809.50    665.28 o
  -1   0   1  59140.90  56360.50   1285.81 o
   1   0   0  29767.00  33540.40    366.54 o
  -1   0   0  29767.00  33799.50   2002.32 o
  -1   0   0  29767.00  32935.90    408.24 o
   1   0   0  29767.00  34153.40   2023.98 o
  -1   0   0  29767.00  33065.50    474.58 o
  -1   0   0  29767.00  33360.50    599.19 o
  -1   0   0  29767.00  31816.90    595.78 o
   1   0   0  29767.00  32900.00    464.56 o
   1   0   1  12092.00  12415.10    412.88 o
   1   0   1  12092.00  13497.00    526.84 o
  -1   0  -1  12092.00  11599.50    865.40 o
   1   0   1  12092.00  13011.30    860.38 o
  -1   0  -1  12092.00  12699.40    339.88 o
  -1   0  -1  12092.00  13290.70    553.08 o
   1   0   1  12092.00  12578.30    730.05 o
   1   0   2    139.64   -101.95    339.42 <
   1   0   2    139.64    103.15    355.05 <
  -1   0  -2    139.64    374.22    329.33 <
   1   0   2    139.64    188.31    244.60 <
   1   0   2    139.64     49.18    110.50 <
  -1   0  -2    139.64    333.44    339.07 <
   1   0   2    139.64    215.90    260.14 <
  -1   0  -2    139.64    344.23    265.76 <
  -1   0  -2    139.64    218.29    274.53 <
   1   0   3   1219.33    788.02    399.43 <
  -1   0  -3   1219.33   2059.40    526.98 o
   1   0   3   1219.33    882.77    519.70 <
  -1   0  -3   1219.33    446.18    497.99 <
   1   0   3   1219.33   1452.49    482.97 <
   1   0   3   1219.33    777.22    394.70 <
  -1   0  -3   1219.33    987.12    447.51 <
   1   0   4  40568.80  45954.40   2124.95 o
  -1   0  -4  40568.80  44686.60   2097.03 o
   1   0   4  40568.80  30679.80   2339.35 o
  -1   0  -5    656.80    375.42    498.39 <
   1   0   5    656.80     -8.40    405.06 <
   1   0   5    656.80    391.01    723.67 <
  -1   0  -5    656.80    856.38    517.42 <
   1   0   5    656.80    951.14    574.67 <
  -1   0  -6  38766.10  44807.80   2422.42 o
   1   0   6  38766.10  45391.90   2544.97 o
  -1   0  -6  38766.10  40835.30   2342.81 o
   1   0   6  38766.10  38590.00   2739.44 o
   1   0   6  38766.10  38785.50   1519.67 o
   1   0   7  16177.20  15970.20    881.07 o
   1   0   7  16177.20  23949.90   2002.58 o
   1   0   7  16177.20  17182.80    951.29 o
  -1   0  -7  16177.20  20573.60   1887.05 o
   1   0   7  16177.20  20635.90   2102.00 o
  -1   0  -8   1906.80   3784.16   1041.92 o
   1   0   8   1906.80   3441.12   1035.52 o
  -1   0  -9  21293.20  27831.20   2361.25 o
   1   0   9  21293.20  26779.30   2401.24 o
  -1   1  10   2222.55   5744.00   1631.69 o
  -1  -1  10   2222.55   5955.10   1497.74 o
   1   1  -9    162.72    871.97    728.96 <
  -1  -1   9    162.72   -584.11    823.28 <
  -1   1   9    162.71   -388.61    582.49 <
   1  -1  -9    162.71    573.32    586.98 <
  -1   1   8  19464.00  25498.40   2224.45 o
   1  -1  -8  19464.00  23948.70   2049.01 o
   1  -1  -8  19464.00  20585.60   1563.20 o
   1   1  -8  19464.00  19983.50   1574.82 o
  -1  -1   8  19464.00  23747.20   2189.70 o
   1   1  -8  19464.00  22375.10   2023.99 o
  -1   1   7    499.06   1336.15    779.30 <
  -1  -1   7    499.06    504.95    584.10 <
   1   1  -7    499.06    906.76    623.69 <
  -1   1   7    499.06   -267.47    706.55 <
   1  -1  -7    499.06    442.58    535.06 <
  -1  -1   7    499.06   1837.50    892.17 <
   1   1  -7    499.06   1851.90    542.21 o
  -1  -1   6  19745.00  18136.40   2236.99 o
   1  -1  -6  19745.00  17354.30   1323.76 o
   1   1  -6  19745.00  19687.20   1661.64 o
  -1  -1   6  19745.00  23666.90   2339.32 o
  -1   1   6  19745.00  22838.10   2304.43 o
   1  -1  -6  19745.00  23249.50   1783.00 o
  -1  -1   6  19745.00  21295.60   1829.29 o
  -1   1   6  19745.00  23119.90   2007.31 o
  -1  -1   5   2961.86   2401.23    824.63 <
  -1   1   5   2961.84   3026.12    913.45 o
  -1   1   5   2961.84   4063.62    905.62 o
   1   1  -5   2961.86   3226.43    490.11 o
   1   1  -5   2961.86   2373.64    576.05 o
  -1  -1   5   2961.86   3328.38    739.84 o
   1  -1  -5   2961.84   2036.61    416.89 o
   1  -1  -5   2961.84   4179.96    803.18 o
   1   1  -4   1729.15   1381.73    410.85 o
   1   1  -4   1729.15   1368.53    293.48 o
  -1  -1   4   1729.15   1704.37    500.36 o
  -1  -1   4   1729.15   1618.01    184.72 o
   1  -1  -4   1729.13   1180.22    297.56 o
  -1   1   4   1729.13   1474.08    615.65 <
   1  -1  -4   1729.13   1833.91    535.29 o
  -1   1   4   1729.13   1739.15    572.05 o
   1  -1  -3   2482.45   2089.38    475.79 o
  -1   1   3   2482.45   2440.81    559.37 o
  -1  -1   3   2482.47   1892.68    237.11 o
  -1   1   3   2482.45   1977.84    667.18 <
   1  -1  -3   2482.45   1630.01    262.45 o
   1   1  -3   2482.47   2148.15    403.92 o
  -1  -1   3   2482.47   2498.38    471.17 o
  -1  -1   2   9344.12   7744.62    645.02 o
   1  -1  -2   9344.14   7663.06    697.03 o
  -1   1   2   9344.14   8144.03    599.12 o
  -1  -1   2   9344.12   8192.01    636.90 o
   1   1  -2   9344.12   7908.94    454.90 o
  -1   1   2   9344.14   8075.66    790.28 o
   1   1  -2   9344.12   9224.70    594.59 o
   1   1  -1   1046.83   1495.67    216.49 o
   1  -1  -1   1046.83    689.66    164.98 o
   1  -1  -1   1046.83    689.66    173.17 o
   1   1  -1   1046.83    911.56    187.57 o
   1   1  -1   1046.83    877.97    158.33 o
  -1  -1   1   1046.83    891.17    167.63 o
  -1  -1   1   1046.83    735.24    155.22 o
  -1  -1   1   1046.83    867.18    189.23 o
  -1   1   0  36727.50  35737.80   1059.35 o
  -1  -1   0  36727.50  34992.90    951.75 o
   1   1   0  36727.50  36338.70    739.60 o
   1  -1   0  36727.50  43814.60   2519.36 o
   1   1   0  36727.50  43240.10   2507.79 o
  -1  -1   0  36727.50  38628.40    365.97 o
   1   1   0  36727.50  39824.20    830.14 o
   1  -1   0  36727.50  40331.50    655.39 o
   1   1   0  36727.50  40236.80    547.56 o
  -1  -1   0  36727.50  42015.50    123.37 o
  -1   1   0  36727.50  40638.60    589.86 o
  -1   1   0  36727.50  40390.30    710.82 o
  -1  -1   0  36727.50  37518.90    753.27 o
  -1   1   0  36727.50  37926.70    876.29 o
   1   1   0  36727.50  41538.10    248.51 o
  -1   1   0  36727.50  40605.00    772.59 o
  -1  -1   0  36727.50  40630.20    751.21 o
   1  -1   1   8751.28   9415.41    733.52 o
  -1   1  -1   8751.28   8046.88    562.79 o
  -1  -1  -1   8751.28   8890.07    746.90 o
  -1   1  -1   8751.28   8951.24    613.18 o
  -1   1  -1   8751.28   8547.03    717.17 o
   1   1   1   8751.28   9320.66    764.67 o
   1   1   1   8751.28  10177.00    625.47 o
   1  -1   1   8751.28   9307.46    486.54 o
  -1   1  -1   8751.28   8822.90    419.81 o
   1  -1   1   8751.28   8872.08    562.79 o
  -1   1  -1   8751.28   7880.16    565.97 o
   1  -1   1   8751.28   8541.04    440.57 o
   1  -1   1   8751.28   9000.41    599.27 o
   1  -1   2  33640.10  31651.40   1242.86 o
  -1  -1  -2  33640.10  29141.00   1637.63 o
   1   1   2  33640.10  34110.20   1931.72 o
  -1  -1  -2  33640.10  37559.70   1661.56 o
   1  -1   2  33640.10  36462.20   1400.46 o
   1  -1   2  33640.10  33857.10    942.24 o
   1  -1   2  33640.10  30741.00   1512.59 o
  -1   1  -2  33640.10  32573.70   1492.09 o
   1  -1   2  33640.10  30867.00   1928.92 o
  -1   1  -2  33640.10  31421.10   1512.73 o
   1   1   2  33640.10  34382.40   1237.57 o
   1   1   2  33640.10  35440.30   1283.78 o
  -1   1  -2  33640.10  33184.20   1568.28 o
  -1  -1  -3  11579.00  12044.50   1113.18 o
   1  -1   3  11579.10  10148.30   1001.45 o
   1  -1   3  11579.10  10563.30   1087.40 o
  -1  -1  -3  11579.00   9477.78   1282.08 o
  -1   1  -3  11579.10  11405.20    983.60 o
   1  -1   3  11579.10  11053.80   1321.71 o
  -1  -1  -3  11579.00   9640.90   1010.45 o
   1   1   3  11579.00  10226.20   1337.14 o
  -1   1  -3  11579.10  11040.60   1038.36 o
   1   1   3  11579.00   9682.88    460.84 o
   1   1   3  11579.00   8681.37    970.17 o
   1   1   3  11579.00  11363.30    984.75 o
  -1   1  -3  11579.10  10125.50   1176.15 o
   1  -1   3  11579.10   9872.39    746.91 o
  -1   1  -4  11823.50  11762.70   1179.29 o
   1   1   4  11823.50   8654.98   1373.04 o
   1   1   4  11823.50  10859.50   1275.04 o
   1  -1   4  11823.50   8449.88   1169.35 o
  -1  -1  -4  11823.50  11536.00   1221.60 o
   1   1   4  11823.50  11525.20   1110.98 o
   1  -1   4  11823.50  10667.60   1159.01 o
   1  -1   4  11823.50  10313.80    768.84 o
   1   1   4  11823.50   8972.83   1145.18 o
   1  -1   5  11622.60  13426.30   1382.93 o
  -1   1  -5  11622.60  13513.80   1322.64 o
   1  -1   5  11622.60   8680.17   1284.84 o
   1   1   5  11622.60  13182.80   1423.15 o
  -1  -1  -5  11622.60   9992.33   1194.85 o
  -1   1  -5  11622.60  14107.50   1210.01 o
   1  -1   5  11622.60  11707.50    789.81 o
   1  -1   5  11622.60  16898.60   1960.33 o
  -1  -1  -5  11622.60  12288.00   1387.09 o
   1   1   5  11622.60  10713.20   1699.39 o
   1   1   5  11622.60  12523.10   1395.30 o
   1  -1   6    257.98   2367.65    882.87 <
   1   1   6    257.98   2463.60    983.86 <
  -1   1  -6    257.98   1716.36    836.86 <
   1  -1   6    257.98    267.47    213.47 <
  -1  -1  -6    257.98   1380.53    838.76 <
   1  -1   6    257.98    555.33    591.96 <
  -1   1  -6    257.98    988.32    569.83 <
   1   1   6    257.98    838.39    785.67 <
  -1  -1  -6    257.98    350.23    563.60 <
  -1  -1  -7   3944.04   7483.15   1281.85 o
   1   1   7   3944.04   5516.11    632.99 o
   1   1   7   3944.04   7574.31   1403.94 o
   1   1   7   3944.04   6903.83   1411.02 o
   1  -1   7   3944.06   5329.00   1270.71 o
  -1   1  -7   3944.06   7735.03   1250.33 o
   1  -1   7   3944.06   6442.06   1281.38 o
   1  -1   8   4267.70   3227.63   1002.06 o
  -1  -1  -8   4267.70   6803.08   1290.36 o
  -1   1  -8   4267.70   5649.25   1175.27 o
   1   1   8   4267.70   5720.01   1232.67 o
   1  -1   9     79.06   2781.44   1206.14 <
   1   1   9     79.06   6226.16   1531.51 o
  -1  -1  -9     79.06   5409.36   1300.90 o
  -1   1  -9     79.06   4461.82   1306.21 o
   1  -2  -9      6.11   1061.48    774.91 <
  -1  -2   9      6.11    410.20    718.08 <
   1   2  -9      6.11    397.01    724.10 <
  -1   2   9      6.11    699.26    833.86 <
   1   2  -8    203.45   3053.71   1115.83 <
   1  -2  -8    203.45   1843.50    700.41 <
   1  -2  -8    203.45   4532.59   1252.00 o
  -1  -2   8    203.45   2936.17   1265.73 <
  -1   2   8    203.45   4658.53   1399.67 o
   1   2  -8    203.45   2743.06    769.54 o
  -1   2   7    195.73   -220.69    644.00 <
  -1   2   7    195.73   1180.22    736.11 <
  -1  -2   7    195.73   -115.14    549.34 <
   1   2  -7    195.73    768.83    432.35 <
  -1   2   7    195.73    317.85    286.38 <
   1  -2  -7    195.73     45.58    473.84 <
   1   2  -7    195.73    605.71    567.71 <
  -1   2   6    941.33   1567.64    852.79 <
  -1  -2   6    941.33    819.20    642.08 <
  -1   2   6    941.33    391.01    290.48 <
   1  -2  -6    941.33    -57.57    395.19 <
  -1  -2   6    941.33   1456.09    838.90 <
  -1  -2   6    941.33    976.32    648.76 <
  -1   2   6    941.33   2245.31    918.60 <
  -1  -2   6    941.33   -101.95    459.68 <
   1  -2  -6    941.33   1853.10    743.89 <
   1   2  -6    941.33   1295.37    569.17 <
   1   2  -5    529.40    364.62    300.41 <
  -1   2   5    529.39    653.68    641.40 <
   1  -2  -5    529.39    295.06    404.72 <
  -1  -2   5    529.40   1035.10    676.12 <
  -1   2   5    529.39    304.65    234.76 <
   1  -2  -5    529.39    154.73    282.75 <
   1   2  -5    529.40    273.47    392.77 <
  -1   2   5    529.39    714.85    503.18 <
  -1  -2   5    529.40   -590.11    617.05 <
  -1   2   4   5523.65   4674.12    540.77 o
   1   2  -4   5523.68   5045.94    703.00 o
   1  -2  -4   5523.65   4629.74    497.88 o
   1  -2  -4   5523.65   5284.62    848.03 o
  -1   2   4   5523.65   5297.82    523.74 o
  -1   2   4   5523.65   4820.45    843.77 o
  -1   2   4   5523.65   6137.41   1081.01 o
  -1  -2   4   5523.68   4320.29    702.16 o
  -1  -2   4   5523.68   6003.07   1122.68 o
  -1   2   3   3324.16   3177.25    703.28 o
   1  -2  -3   3324.16   2885.79    303.36 o
  -1  -2   3   3324.16   2602.73    701.51 o
   1  -2  -3   3324.16   3191.64    605.01 o
  -1   2   3   3324.16   2795.84    411.08 o
  -1  -2   3   3324.16   2442.01    422.93 o
   1   2  -3   3324.16   3118.48    467.55 o
  -1   2   3   3324.16   3449.52    324.29 o
  -1  -2   2   3728.26   4278.31    444.99 o
   1  -2  -2   3728.23   3028.52    258.43 o
   1   2  -2   3728.26   3693.00    410.96 o
  -1   2   2   3728.23   3854.92    592.96 o
   1  -2  -2   3728.23   3110.08    359.39 o
  -1   2   2   3728.23   3077.70    234.20 o
  -1   2   2   3728.23   3715.79    403.28 o
   1   2  -1   3508.74   3670.21    302.45 o
  -1   2   1   3508.75   4454.63    341.75 o
  -1  -2   1   3508.74   3391.95    290.00 o
   1   2  -1   3508.74   3105.29    291.63 o
   1  -2  -1   3508.75   4207.55    303.84 o
  -1  -2   1   3508.74   2045.00    358.02 o
   1  -2  -1   3508.75   3841.73    330.53 o
   1   2  -1   3508.74   2843.81    303.25 o
  -1   2   1   3508.75   3501.09    327.64 o
  -1   2   1   3508.75   3478.30    370.11 o
  -1  -2   1   3508.74   3591.05    292.66 o
  -1  -2   0   1833.59   1812.32    243.86 o
   1   2   0   1833.59   1879.48    189.63 o
  -1   2   0   1833.58   1967.04    309.87 o
  -1  -2   0   1833.59   1943.05    231.74 o
  -1   2   0   1833.58   2097.78    151.32 o
   1  -2   0   1833.58   2239.31    318.68 o
  -1  -2   0   1833.59   2138.56    336.23 o
   1  -2   0   1833.58   2154.15    254.15 o
  -1  -2   0   1833.59   2120.57    199.43 o
   1   2   0   1833.59   1815.91    229.43 o
   1  -2   0   1833.58   1977.84    251.63 o
  -1  -2   0   1833.59   2033.01    231.05 o
   1  -2   0   1833.58   2307.68    155.29 o
   1   2   0   1833.59   1784.73    259.89 o
  -1  -2   0   1833.59   2392.83    256.16 o
  -1   2   0   1833.58   1920.26    257.55 o
  -1   2  -1    274.95    488.16    181.14 <
   1  -2   1    274.95    552.93    277.16 <
  -1   2  -1    274.95    401.80    146.78 <
   1  -2   1    274.95    486.96    189.59 <
   1  -2   1    274.95    278.26    254.27 <
  -1   2  -1    274.95    241.08    159.65 <
  -1   2  -1    274.95    640.49    280.24 <
   1  -2   1    274.95    370.62    199.91 <
   1  -2   1    274.95    453.38    164.50 <
  -1  -2  -1    274.94    527.74    314.59 <
   1   2   1    274.94    176.31    194.56 <
   1  -2   2    259.15    211.10    337.11 <
   1   2   2    259.15    561.33    239.69 <
   1  -2   2    259.15    498.96    314.68 <
   1  -2   2    259.15    259.07    189.51 <
  -1  -2  -2    259.15   -125.94    309.53 <
   1   2   2    259.15   1026.70    367.98 <
  -1   2  -2    259.15    388.61    255.05 <
  -1   2  -2    259.15    562.53    356.48 <
  -1  -2  -2    259.15    257.87    317.85 <
  -1   2  -2    259.15    217.09    227.99 <
   1  -2   2    259.15     17.99    296.45 <
   1  -2   2    259.15    307.05    287.74 <
  -1  -2  -3    828.63   1492.07    614.41 <
  -1   2  -3    828.64    832.39    486.95 <
   1  -2   3    828.64    929.55    391.65 <
   1   2   3    828.63    753.23    331.46 <
  -1   2  -3    828.64    621.30    351.21 <
  -1   2  -3    828.64    563.72    346.63 <
  -1  -2  -3    828.63     32.38    302.94 <
   1  -2   3    828.64    179.91    363.92 <
   1  -2   3    828.64   -170.32    265.75 <
   1  -2   3    828.64   1006.31    518.57 <
   1  -2   3    828.64    904.36    441.02 <
   1   2   3    828.63    683.67    321.04 <
   1  -2   4   1047.87   -103.15    462.44 <
   1  -2   4   1047.87    -28.79    226.99 <
   1  -2   4   1047.87    544.53    517.41 <
  -1  -2  -4   1047.87   1021.90    495.49 <
  -1   2  -4   1047.87    718.45    411.79 <
  -1  -2  -4   1047.87    833.59    537.01 <
   1   2   4   1047.87    780.82    337.49 <
   1   2   4   1047.87    963.13    419.08 <
   1  -2   5    151.73    383.81    486.61 <
   1   2   5    151.73   -650.08    444.52 <
  -1   2  -5    151.73   -190.71    376.49 <
   1   2   5    151.73    380.21    495.02 <
  -1  -2  -5    151.73     58.77    452.22 <
   1  -2   5    151.73   1197.02    725.11 <
  -1  -2  -5    151.73   -539.74    558.02 <
   1   2   5    151.73   -369.42    548.92 <
   1   2   5    151.73    702.86    502.39 <
   1  -2   5    151.73   -677.67    506.96 <
  -1   2  -5    151.73     81.56    376.66 <
  -1  -2  -6   1665.15   1127.45    585.80 <
   1  -2   6   1665.14    585.32    457.57 <
  -1   2  -6   1665.14   2057.00    729.16 <
   1  -2   6   1665.14   2269.29    882.98 <
  -1  -2  -6   1665.15    626.09    432.63 <
   1   2   6   1665.15   2047.40    765.33 <
  -1   2  -6   1665.14   2543.96    698.49 o
   1   2   6   1665.15   1622.81    746.26 <
  -1   2  -7   2590.04   3445.92    922.54 o
   1   2   7   2590.03   3881.31   1024.71 o
   1  -2   7   2590.04   2232.11    830.03 <
  -1  -2  -7   2590.03   4027.64   1000.14 o
   1  -2   7   2590.04   2912.18   1045.02 <
   1   2   7   2590.03   4377.87   1082.58 o
  -1   2  -8     82.14   1177.83    737.15 <
  -1  -2  -8     82.13   2376.04    916.32 <
   1  -2   8     82.14   -376.62    640.10 <
   1  -2   8     82.14    355.03    334.12 <
   1   2   8     82.13   1038.69    772.69 <
   1  -2   9    578.90   1758.34   1021.72 <
   1   2   9    578.91   2368.85   1083.26 <
  -1   2  -9    578.90   2731.07   1022.58 <
  -1  -2  -9    578.91   3732.58   1111.74 o
  -1   3   9   4867.62   9077.17   1695.22 o
   1   3  -9   4867.60   6840.27   1345.76 o
   1  -3  -9   4867.62   7991.70   1462.87 o
  -1  -3   9   4867.60   8952.44   1614.54 o
  -1  -3   8  27355.80  34544.40   2528.91 o
   1   3  -8  27355.80  30896.90   2352.59 o
   1  -3  -8  27355.80  27683.70   1830.48 o
   1   3  -8  27355.80  32804.00   1659.43 o
   1  -3  -8  27355.80  35894.90   2414.86 o
  -1   3   8  27355.80  38384.90   2647.73 o
   1  -3  -7    529.29    287.86    580.89 <
   1   3  -7    529.28    806.01    428.29 <
  -1  -3   7    529.28    345.43    634.77 <
  -1   3   7    529.29    806.01    853.43 <
  -1   3   7    529.29    636.89    302.94 <
   1   3  -7    529.28    287.86    437.08 <
   1   3  -6  61750.30  59054.40   2923.29 o
  -1  -3   6  61750.30  72284.00   3762.40 o
  -1   3   6  61750.20  62677.80   1920.02 o
   1  -3  -6  61750.20  55030.40   2504.62 o
  -1   3   6  61750.20  69758.00   3285.58 o
   1  -3  -6  61750.20  68973.60   2888.45 o
  -1  -3   6  61750.30  59182.70   3224.54 o
  -1   3   6  61750.20  78091.50   3669.82 o
  -1  -3   6  61750.30  59873.60   3102.06 o
  -1   3   5      9.23     -7.20    242.28 <
   1  -3  -5      9.23   -169.12    267.28 <
  -1   3   5      9.23    425.79    285.66 <
   1   3  -5      9.23    181.11    351.28 <
   1   3  -5      9.23   -124.74    368.14 <
  -1   3   5      9.23   1213.81    856.04 <
   1  -3  -5      9.23     35.98    437.78 <
  -1   3   5      9.23   -543.34    585.61 <
  -1  -3   5      9.23   -266.27    507.10 <
  -1  -3   5      9.23   -491.76    529.32 <
  -1   3   4  17355.80  17698.60   1707.91 o
  -1   3   4  17355.80  16529.10    955.51 o
  -1  -3   4  17355.80  17569.00   1296.88 o
   1  -3  -4  17355.80  16743.80    905.88 o
   1  -3  -4  17355.80  16560.30   1461.45 o
  -1  -3   4  17355.80  17506.70   1901.35 o
  -1   3   4  17355.80  17476.70    868.57 o
   1   3  -4  17355.80  17022.10   1228.63 o
  -1  -3   3   4518.29   5109.51    594.09 o
   1  -3  -3   4518.26   5757.19    395.90 o
  -1   3   3   4518.26   4538.59    382.04 o
  -1   3   3   4518.26   5424.96    871.27 o
  -1  -3   3   4518.29   3962.87    855.67 o
  -1   3   3   4518.26   4717.30    470.27 o
   1   3  -3   4518.29   4007.25    267.01 o
   1   3  -3   4518.29   5048.34    568.52 o
  -1  -3   2  27930.40  26184.40   1794.39 o
   1  -3  -2  27930.50  26980.80   1520.37 o
  -1   3   2  27930.50  29614.80    928.18 o
   1  -3  -2  27930.50  26781.70   1029.08 o
  -1   3   2  27930.50  26281.60    851.52 o
  -1   3   2  27930.50  29197.40   1392.21 o
   1   3  -2  27930.40  26256.40    821.40 o
  -1  -3   2  27930.40  26324.80   1110.95 o
   1   3  -1   4032.11   4663.33    393.41 o
  -1   3   1   4032.05   4975.17    397.70 o
   1  -3  -1   4032.05   4320.29    388.35 o
  -1   3   1   4032.05   4610.55    346.13 o
  -1  -3   1   4032.11   4564.97    365.16 o
   1   3  -1   4032.11   4422.24    616.01 o
  -1   3   1   4032.05   4195.55    413.48 o
   1  -3  -1   4032.05   4421.04    343.56 o
   1   3  -1   4032.11   3793.75    468.92 o
   1  -3  -1   4032.05   6341.31    396.30 o
  -1  -3   1   4032.11   5110.71    604.89 o
  -1   3   1   4032.05   5002.76    372.40 o
  -1   3   0 144891.00 152580.00   8976.40 o
   1  -3   0 144891.00 156037.00   9070.46 o
   1  -3   0 144891.00 151513.00   9078.47 o
  -1  -3   0 144891.00 160283.00   9229.34 o
  -1  -3   0 144891.00 156363.00   9379.79 o
   1  -3   0 144891.00 156261.00   9177.82 o
  -1  -3   0 144891.00 153350.00   9108.91 o
   1   3   0 144891.00 152706.00   8990.47 o
   1  -3   0 144891.00 158893.00   9325.82 o
   1   3   0 144891.00 149385.00    961.04 o
   1  -3   0 144891.00 159014.00   9384.65 o
   1  -3   0 144891.00 148418.00   8893.35 o
   1   3   0 144891.00 144983.00   2240.65 o
   1   3   0 144891.00 162343.00   9346.72 o
  -1  -3   0 144891.00 148219.00    731.05 o
   1   3   1   9466.66   8517.05    659.75 o
  -1  -3  -1   9466.66   9126.35    840.22 o
  -1   3  -1   9466.67   8842.09    498.19 o
   1  -3   1   9466.67   8714.95    515.74 o
  -1   3  -1   9466.67   9548.54    506.07 o
  -1   3  -1   9466.67   8678.97    561.12 o
  -1   3  -1   9466.67   9609.72    812.77 o
   1  -3   1   9466.67   8610.60    486.52 o
   1  -3   1   9466.67   9264.28    632.11 o
   1  -3   1   9466.67   9495.77    791.98 o
  -1   3  -2  63111.80  58355.10   1820.54 o
  -1   3  -2  63111.80  61053.80   1842.12 o
  -1  -3  -2  63111.70  64581.30   1872.78 o
   1  -3   2  63111.80  63506.60   1805.75 o
  -1  -3  -2  63111.70  60653.20   2686.16 o
  -1   3  -2  63111.80  58488.30   2047.51 o
   1  -3   2  63111.80  62813.40   1656.24 o
   1  -3   2  63111.80  68035.60   2069.65 o
   1   3   2  63111.70  60578.90   2083.90 o
  -1   3  -2  63111.80  61280.50   2383.87 o
  -1   3  -3  56756.30  51829.10   2800.09 o
   1   3   3  56756.20  58882.90   1818.93 o
   1  -3   3  56756.30  54980.00   2093.06 o
  -1   3  -3  56756.30  57507.20   2125.33 o
  -1  -3  -3  56756.20  59807.60   2641.17 o
   1  -3   3  56756.30  60203.40   2495.65 o
   1   3   3  56756.20  54928.40   2192.67 o
  -1   3  -3  56756.30  53022.60   2362.62 o
  -1   3  -3  56756.30  51508.90   2234.30 o
   1  -3   3  56756.30  54686.10   2310.07 o
  -1  -3  -3  56756.20  54887.60   2269.05 o
   1  -3   3  56756.30  60036.70   2910.40 o
   1   3   4   2072.11   2320.87    543.28 o
   1  -3   4   2072.13   2295.68    721.60 o
  -1   3  -4   2072.13   1997.03    691.39 <
  -1   3  -4   2072.13   1659.99    472.75 o
   1   3   4   2072.11   2276.49    564.21 o
  -1  -3  -4   2072.11   2124.16    700.08 o
   1  -3   4   2072.13    665.67    377.31 <
  -1   3  -5  55883.70  61369.30   2283.13 o
  -1  -3  -5  55883.80  54761.70   2680.30 o
  -1   3  -5  55883.70  55501.70   2585.35 o
  -1  -3  -5  55883.80  48793.40   3703.35 o
   1   3   5  55883.80  64690.50   2494.63 o
   1  -3   5  55883.70  41048.80   3343.54 o
   1   3   5  55883.80  57544.40   2435.64 o
  -1  -3  -5  55883.80  59606.10   2777.16 o
   1  -3   5  55883.70  67174.50   3468.57 o
   1  -3   5  55883.70  49731.40   2803.81 o
   1   3   5  55883.80  51436.90   3826.76 o
   1   3   6   1483.98   2007.82    752.58 <
  -1  -3  -6   1483.98   1797.92    599.98 <
  -1   3  -6   1483.97   2057.00    591.79 o
  -1   3  -6   1483.97   2839.02    775.67 o
   1  -3   6   1483.97    821.60    493.93 <
   1   3   6   1483.98   1540.05    589.77 <
  -1  -3  -6   1483.98   1212.61    713.64 <
   1  -3   6   1483.97   1384.13    786.05 <
   1   3   6   1483.98    720.85    582.39 <
   1  -3   7   5503.71   8447.48   1533.62 o
  -1   3  -7   5503.71   8145.23   1303.69 o
   1   3   7   5503.72  10261.00   1605.43 o
   1   3   7   5503.72   6981.80   1301.79 o
  -1  -3  -7   5503.72   9783.63   1490.73 o
   1   3   8    702.84   1879.48    956.35 <
  -1   3  -8    702.85   2078.59    844.07 <
   1  -3   8    702.85    729.24    683.60 <
  -1  -3  -8    702.84   1471.68    793.59 <
   1  -3   8    702.85   2133.76    596.24 o
   1  -3   9   7068.94  15875.50   1978.45 o
   1   3   9   7068.94  14626.90   2023.18 o
  -1  -3  -9   7068.94  17132.40   1933.95 o
  -1   3  -9   7068.94  12941.70   1741.15 o
   1   4  -9  17293.40  19298.60   2016.62 o
  -1  -4   9  17293.40  23556.50   2194.00 o
   1  -4  -9  17293.40  21269.20   2197.53 o
  -1   4   9  17293.40  19840.70   2417.23 o
  -1  -4   8  27083.80  34967.80   2453.62 o
  -1   4   8  27083.70  38296.10   2705.42 o
   1   4  -8  27083.80  32408.20   2318.49 o
  -1   4   8  27083.70  32520.90   1183.15 o
   1  -4  -8  27083.70  37121.90   2470.29 o
   1   4  -8  27083.80  31801.30   1695.60 o
   1  -4  -8  27083.70  29293.30   1814.66 o
   1   4  -7  17486.20  18352.30   1350.61 o
  -1   4   7  17486.10  20115.40   2162.28 o
  -1  -4   7  17486.20  18824.80   1872.20 o
  -1   4   7  17486.10  19329.80   1060.44 o
   1   4  -7  17486.20  16446.40   1695.68 o
   1  -4  -7  17486.10  18605.30   1889.73 o
   1   4  -6   2896.54   2088.18    715.28 <
  -1   4   6   2896.55   2846.21    555.95 o
  -1  -4   6   2896.54   2404.83    770.37 o
  -1   4   6   2896.55   2609.93    999.78 <
  -1   4   6   2896.55   3112.48    900.21 o
  -1  -4   6   2896.54   2674.70    789.87 o
  -1  -4   6   2896.54   3454.32   1060.96 o
   1  -4  -6   2896.55   1256.99    388.15 o
   1   4  -6   2896.54   2392.83    573.94 o
   1   4  -6   2896.54   2852.21    703.29 o
  -1   4   6   2896.55   2041.40    413.52 o
   1  -4  -6   2896.55   2902.58    886.32 o
   1  -4  -5   3085.06   3384.75    805.48 o
  -1   4   5   3085.06   2330.46    761.79 o
  -1  -4   5   3085.07   3693.00    753.70 o
  -1  -4   5   3085.07   3812.94    772.79 o
  -1   4   5   3085.06   2674.70    428.70 o
   1  -4  -5   3085.06   2982.95    505.22 o
   1   4  -5   3085.07   3901.70    732.79 o
  -1   4   5   3085.06   3221.63    482.41 o
   1   4  -5   3085.07   3105.29    756.63 o
  -1  -4   5   3085.07   3299.59    963.81 o
  -1   4   4 216609.00 217124.00   2873.11 o
  -1  -4   4 216609.00 222037.00   3537.67 o
  -1   4   4 216609.00 184182.00   7814.71 o
  -1   4   4 216609.00 220782.00   2568.24 o
  -1  -4   4 216609.00 189623.00   7796.95 o
   1   4  -4 216609.00 221414.00   3535.89 o
   1  -4  -4 216609.00 206596.00   4474.20 o
  -1   4   3   8831.72   6925.42    554.51 o
   1  -4  -3   8831.72   7418.38    616.02 o
   1  -4  -3   8831.72   7125.73    981.38 o
  -1  -4   3   8831.79   8682.57    772.88 o
   1  -4  -3   8831.72   8507.45    606.08 o
   1   4  -3   8831.79   8885.27    843.04 o
  -1  -4   3   8831.79   7594.70   1167.19 o
  -1   4   3   8831.72   6793.49    977.29 o
  -1   4   3   8831.72   7153.31    632.88 o
  -1   4   2 207569.00 212963.00   1809.29 o
   1  -4  -2 207569.00 220178.00   1575.19 o
   1  -4  -2 207569.00 203223.00   3402.71 o
  -1   4   2 207569.00 215730.00   2761.69 o
  -1  -4   2 207569.00 210135.00   4490.46 o
  -1  -4   2 207569.00 195465.00   4407.65 o
   1   4  -2 207569.00 202159.00   3881.51 o
  -1   4   2 207569.00 196817.00   3951.31 o
   1  -4  -2 207569.00 205586.00   2797.78 o
  -1   4   1   5462.39   5227.05    424.52 o
   1  -4  -1   5462.39   5546.10    465.40 o
   1  -4  -1   5462.39   5760.79    500.52 o
  -1   4   1   5462.39   5302.62    484.03 o
   1  -4  -1   5462.39   5634.85    456.75 o
   1   4  -1   5462.35   5526.91    645.16 o
  -1   4   1   5462.39   5404.57    404.87 o
  -1   4   1   5462.39   5463.34    461.75 o
   1   4  -1   5462.35   6043.85    720.40 o
   1  -4  -1   5462.39   5213.86    597.82 o
  -1  -4   1   5462.35   5418.96    453.43 o
   1   4  -1   5462.35   5961.09    474.98 o
  -1  -4   1   5462.35   6034.26    654.74 o
   1  -4   0   1069.90   1273.78    388.29 o
  -1  -4   0   1069.89   1018.30    264.36 o
   1  -4   0   1069.90    865.98    228.70 o
   1  -4   0   1069.90   1025.50    204.44 o
   1   4   0   1069.89   1380.53    330.57 o
   1   4   0   1069.89    964.33    263.63 o
  -1   4   0   1069.90    790.41    185.53 o
   1   4   0   1069.89   1447.69    366.16 o
   1  -4   0   1069.90   1265.38    305.21 o
  -1  -4   0   1069.89    995.52    333.98 <
   1  -4   0   1069.90   1072.28    230.26 o
  -1   4   0   1069.90   1075.88    214.62 o
   1  -4   0   1069.90    713.65    202.65 o
   1   4   0   1069.89    984.72    247.92 o
  -1  -4   0   1069.89   1174.23    256.77 o
   1   4   1 147391.00 145223.00   2123.81 o
  -1  -4  -1 147391.00 131713.00   3627.36 o
   1  -4   1 147391.00 138449.00   3143.10 o
   1   4   1 147391.00 137858.00   2999.72 o
  -1   4  -1 147391.00 140161.00   3057.53 o
  -1   4  -1 147391.00 142908.00   3679.76 o
   1  -4   1 147391.00 153096.00   1630.74 o
  -1  -4  -1 147391.00 140647.00   2587.96 o
   1  -4   1 147391.00 147433.00   3256.65 o
   1   4   1 147391.00 142704.00   3150.68 o
  -1  -4  -1 147391.00 149075.00   3313.88 o
   1  -4   1 147391.00 140143.00   2968.19 o
  -1   4  -1 147391.00 133789.00   3561.83 o
   1  -4   2  44266.10  44173.30   2082.12 o
  -1   4  -2  44266.10  37039.10   1773.17 o
   1   4   2  44266.10  34413.60   1698.30 o
   1  -4   2  44266.10  39855.40   1677.51 o
   1   4   2  44266.10  38417.30   1866.26 o
  -1  -4  -2  44266.10  39847.00   2329.01 o
  -1   4  -2  44266.10  41357.00   1575.96 o
  -1   4  -2  44266.10  37455.30   1671.95 o
  -1  -4  -2  44266.10  39320.40   1181.18 o
  -1  -4  -2  44266.10  42548.10   1761.59 o
  -1   4  -2  44266.10  40254.80   2153.40 o
   1  -4   2  44266.10  40447.90   1563.88 o
  -1   4  -3  62442.20  62189.70   2068.13 o
   1  -4   3  62442.20  63343.50   1934.99 o
  -1   4  -3  62442.20  63427.50   2800.63 o
  -1  -4  -3  62442.30  63984.00   2211.09 o
   1  -4   3  62442.20  60461.30   2328.08 o
  -1   4  -3  62442.20  53654.60   2062.29 o
  -1   4  -3  62442.20  61867.00   2232.44 o
  -1  -4  -3  62442.30  60620.90   2966.64 o
   1  -4   3  62442.20  68937.60   2603.92 o
   1   4   3  62442.30  62060.10   2152.03 o
   1  -4   4  61224.00  65659.60   2164.52 o
  -1   4  -4  61224.00  58783.30   2482.51 o
  -1   4  -4  61224.00  59717.70   3259.14 o
   1  -4   4  61224.00  59691.30   3230.94 o
  -1   4  -4  61224.00  64743.20   2327.27 o
   1   4   4  61224.00  63244.00   2105.88 o
  -1   4  -4  61224.00  58217.20   2822.03 o
  -1  -4  -4  61224.00  62496.70   3223.30 o
   1  -4   5  17075.60  14725.20   1429.88 o
  -1   4  -5  17075.60  14528.50   1409.31 o
   1  -4   5  17075.60  19542.10   2163.49 o
   1   4   5  17075.60  15454.50   1351.81 o
  -1   4  -5  17075.60  15620.00   1398.56 o
  -1  -4  -5  17075.60  13756.10   1414.12 o
   1  -4   5  17075.60  11995.40   1706.78 o
  -1  -4  -5  17075.60  13898.80   1938.05 o
   1  -4   5  17075.60  16743.80   1638.22 o
   1   4   5  17075.60  19025.10   1572.66 o
   1   4   5  17075.60  14889.50   2051.75 o
  -1  -4  -6     23.84    124.74    455.73 <
   1  -4   6     23.84     79.16    660.87 <
   1  -4   6     23.84    681.27    621.32 <
   1   4   6     23.84    440.18    405.86 <
   1   4   6     23.84    380.21    552.53 <
   1   4   6     23.84   -700.46    683.58 <
  -1   4  -6     23.84   -316.65    449.38 <
  -1  -4  -6     23.84   -170.32    580.43 <
  -1   4  -7  69056.20  80396.80   3051.00 o
  -1  -4  -7  69056.20  79602.80   3445.51 o
   1   4   7  69056.20  88071.90   3044.33 o
   1   4   7  69056.20  77774.90   3723.02 o
   1  -4   7  69056.20  82948.00   3083.67 o
  -1   4  -8   6424.48   7117.33   1276.84 o
   1  -4   8   6424.48   8339.53   1383.97 o
  -1  -4  -8   6424.50   7623.48   1382.36 o
   1   4   8   6424.50   7619.89   1450.27 o
  -1   4  -9  27079.70  37481.70   2602.97 o
   1  -4   9  27079.70  39777.40   2630.31 o
  -1  -4  -9  27079.70  40272.80   2795.61 o
   1   4   9  27079.70  39426.00   2918.81 o
   1   5  -9   2247.19   1405.71    831.70 <
  -1  -5   9   2247.19   4682.52   1237.64 o
   1  -5  -9   2247.20   4940.39   1215.28 o
  -1   5   9   2247.20   4080.41   1337.98 o
   1   5  -8   8058.03   7285.25   1246.67 o
  -1  -5   8   8058.03   8566.22   1370.68 o
  -1   5   8   8058.05  11296.10   1733.52 o
   1  -5  -8   8058.05   7069.35   1028.32 o
   1  -5  -8   8058.05  11700.30   1632.36 o
  -1   5   7  22673.80  22865.70   2351.19 o
   1  -5  -7  22673.80  24757.10   2154.18 o
  -1  -5   7  22673.80  20987.40   1978.05 o
   1   5  -7  22673.80  24158.60   1565.03 o
  -1   5   7  22673.80  23496.50   1226.14 o
   1   5  -7  22673.80  23049.20   1926.36 o
  -1   5   6  76013.60  69377.80   4638.92 o
  -1  -5   6  76013.60  78093.90   4474.63 o
  -1   5   6  76013.60  74483.70   2287.46 o
   1   5  -6  76013.60  72870.50   3676.42 o
   1  -5  -6  76013.60  76552.70   3473.96 o
  -1  -5   6  76013.60  75324.50   3255.44 o
   1   5  -6  76013.60  72503.50   3284.43 o
  -1   5   6  76013.60  78682.80   2258.80 o
   1  -5  -5  89556.70  92265.00   3332.20 o
   1   5  -5  89556.70  90258.40   3070.70 o
  -1   5   5  89556.70  83879.90   2690.63 o
  -1  -5   5  89556.70  90299.20   3066.59 o
   1   5  -5  89556.70  87133.90   3427.02 o
  -1   5   5  89556.70  89061.40   2246.25 o
   1  -5  -5  89556.70  89704.30   2420.53 o
  -1  -5   5  89556.70  89971.70   3118.71 o
  -1   5   5  89556.70  77398.30   4672.98 o
  -1  -5   5  89556.70  80944.90   4696.50 o
  -1  -5   4  31128.70  31572.20   1598.42 o
  -1   5   4  31128.60  31238.80   2389.38 o
   1  -5  -4  31128.60  33720.40   1165.06 o
  -1   5   4  31128.60  30597.10   1318.30 o
   1   5  -4  31128.70  35776.20   1586.38 o
  -1  -5   4  31128.70  26257.60   2397.35 o
   1  -5  -4  31128.60  28807.60   2302.43 o
  -1   5   4  31128.60  28279.80   1344.18 o
  -1   5   3   2932.88   3105.29    430.07 o
  -1  -5   3   2932.89   2636.31    426.78 o
  -1   5   3   2932.88   2656.70    353.03 o
  -1   5   3   2932.88   2693.89    689.58 o
  -1  -5   3   2932.89   3118.48    828.35 o
   1  -5  -3   2932.88   2547.56    637.19 o
   1  -5  -3   2932.88   1636.00    312.77 o
   1  -5  -3   2932.88   2681.89    386.94 o
   1   5  -2  46305.10  43501.60   1670.97 o
   1   5  -2  46305.10  49595.80   2351.57 o
   1  -5  -2  46305.20  43234.10   1377.19 o
  -1   5   2  46305.20  43860.20   2058.98 o
   1  -5  -2  46305.20  50740.10   1621.59 o
  -1   5   2  46305.20  47206.60   1359.40 o
  -1   5   2  46305.20  45501.00   1862.76 o
  -1  -5   2  46305.10  48637.50   2239.03 o
  -1   5   2  46305.20  49171.20   1141.32 o
   1  -5  -2  46305.20  45549.00   1417.64 o
  -1  -5   2  46305.10  43656.30   1606.11 o
  -1   5   1 266987.00 264530.00   3635.54 o
  -1   5   1 266987.00 289911.00  16841.60 o
  -1   5   1 266987.00 273566.00   3116.66 o
  -1  -5   1 266987.00 289227.00  17086.50 o
   1  -5  -1 266987.00 286826.00  16762.50 o
  -1   5   1 266987.00 288718.00  16712.70 o
   1   5  -1 266987.00 276939.00  16600.00 o
   1  -5  -1 266987.00 284044.00  16752.40 o
  -1   5   1 266987.00 270413.00   2641.97 o
   1   5  -1 266987.00 299661.00  17403.00 o
   1  -5  -1 266987.00 267058.00   4395.10 o
   1  -5  -1 266987.00 275153.00   1047.41 o
  -1   5   1 266987.00 261852.00   4003.56 o
   1  -5   0 257320.00 274503.00  16220.40 o
  -1   5   0 257320.00 273356.00  16038.60 o
  -1  -5   0 257320.00 281072.00  16560.00 o
   1  -5   0 257320.00 258350.00   2742.53 o
   1  -5   0 257320.00 263466.00   3309.46 o
   1  -5   0 257320.00 276734.00  16089.00 o
   1   5   0 257320.00 263210.00   1898.28 o
  -1   5   0 257320.00 263886.00  15828.10 o
   1  -5   0 257320.00 277909.00  16235.10 o
   1   5   0 257320.00 275508.00  16236.70 o
   1   5   0 257320.00 283086.00  16410.50 o
   1  -5   0 257320.00 276420.00  16114.10 o
   1   5   0 257320.00 277635.00  16256.40 o
  -1  -5   0 257320.00 272448.00  16115.00 o
  -1  -5   0 257320.00 264742.00   1540.72 o
  -1   5  -1  48406.90  46818.00   1378.12 o
   1   5   1  48407.10  46371.80   1615.98 o
  -1   5  -1  48406.90  47074.70   1391.25 o
   1  -5   1  48406.90  49675.00   1564.55 o
  -1   5  -1  48406.90  47584.40   1319.83 o
  -1  -5  -1  48407.10  50603.30   2047.55 o
   1  -5   1  48406.90  46449.80   1431.70 o
   1  -5   1  48406.90  47000.30   1377.50 o
   1  -5   1  48406.90  50890.00   1099.05 o
   1   5   1  48407.10  48250.10   1630.41 o
   1   5   1  48407.10  50359.90   1096.69 o
  -1  -5  -1  48407.10  46015.60   1406.72 o
   1  -5   1  48406.90  49995.20   1978.27 o
   1   5   2   7179.57   6419.27    507.93 o
  -1   5  -2   7179.49   6517.62    529.18 o
   1  -5   2   7179.49   6538.01    572.58 o
   1   5   2   7179.57   6338.91    673.80 o
  -1  -5  -2   7179.57   6918.23   1021.41 o
  -1  -5  -2   7179.57   7338.02    747.14 o
  -1  -5  -2   7179.57   6905.03    378.21 o
   1  -5   2   7179.49   7491.55    942.89 o
   1  -5   2   7179.49   6908.63    603.69 o
  -1   5  -2   7179.49   6300.53    606.31 o
  -1   5  -2   7179.49   6747.91    924.11 o
   1  -5   3  54082.00  54560.20   1949.67 o
   1  -5   3  54082.00  53755.40   1847.31 o
   1  -5   3  54082.00  57146.10   2680.84 o
   1   5   3  54082.00  50303.50   2241.55 o
  -1   5  -3  54082.00  53296.00   2772.55 o
  -1   5  -3  54082.00  54515.80   1885.68 o
  -1   5  -3  54082.00  46495.30   1915.20 o
  -1  -5  -3  54082.00  49607.80   2930.69 o
  -1   5  -3  54082.00  49468.70   2171.69 o
  -1  -5  -4  82160.50  82800.40   3744.44 o
  -1   5  -4  82160.40  79797.10   2850.62 o
   1  -5   4  82160.40  79010.30   3081.70 o
  -1   5  -4  82160.40  78314.60   3205.39 o
   1   5   4  82160.50  83247.80   2549.23 o
   1  -5   4  82160.40  82624.10   2645.02 o
  -1   5  -4  82160.40  79486.50   3879.88 o
   1  -5   4  82160.40  83565.70   3771.74 o
   1   5   4  82160.50  84412.40   4035.85 o
  -1   5  -5  97868.00  88128.20   4338.15 o
   1   5   5  97868.10  96744.80   3176.81 o
  -1  -5  -5  97868.10  88098.30   4978.46 o
  -1   5  -5  97868.00  91958.00   3636.20 o
  -1   5  -5  97868.00  92068.30   4863.48 o
   1   5   5  97868.10 106760.00   3107.20 o
  -1   5  -5  97868.00 100245.00   3285.99 o
  -1  -5  -5  97868.10  95092.00   3667.87 o
   1  -5   5  97868.00  84785.50   4871.14 o
   1   5   5  97868.10  97162.20   5041.59 o
   1  -5   5  97868.00  95984.40   3405.18 o
   1  -5   5  97868.00 104765.00   4747.99 o
   1  -5   5  97868.00  95666.60   3845.79 o
   1   5   6  23804.70  29039.00   2005.50 o
   1  -5   6  23804.70  23706.40   1906.41 o
  -1   5  -6  23804.70  22932.80   1862.58 o
   1  -5   6  23804.70  17583.40   2338.40 o
  -1  -5  -6  23804.70  16962.10   2546.50 o
  -1  -5  -6  23804.70  24356.50   2139.24 o
   1   5   6  23804.70  24060.30   1793.34 o
  -1  -5  -6  23804.70  24164.60   1904.59 o
  -1   5  -7   4854.14   4446.23   1013.15 o
   1   5   7   4854.17   6163.80   1315.34 o
   1   5   7   4854.17   6485.24   1211.55 o
  -1  -5  -7   4854.17   7575.51   1365.79 o
   1  -5   7   4854.14   5267.83   1097.63 o
   1   5   7   4854.17   5681.63   1069.48 o
  -1  -5  -8   1812.55   3376.35   1109.44 o
   1   5   8   1812.55   3585.05   1219.00 <
  -1   5  -8   1812.56   1638.40    827.26 <
   1  -5   8   1812.56   2463.60    972.72 <
   1  -5   9  11978.20  17434.70   1929.80 o
   1   5   9  11978.10  17350.70   2217.78 o
  -1   5  -9  11978.20  16974.10   1948.16 o
   1   6  -9  20088.20  27744.90   2429.95 o
  -1   6   9  20088.20  28353.00   2615.63 o
   1  -6  -9  20088.20  26682.20   2321.49 o
  -1  -6   9  20088.20  26262.40   2268.68 o
   1  -6  -8  12777.00  12222.00   1315.19 o
   1  -6  -8  12777.00  15544.40   1854.21 o
  -1   6   8  12777.00  13928.80   1917.63 o
   1   6  -8  12777.00  15853.90   1780.64 o
  -1  -6   8  12777.00  14508.10   1725.11 o
   1  -6  -7   3824.89   3863.32    983.16 o
   1   6  -7   3824.90   4340.68    742.72 o
  -1   6   7   3824.89   3126.88    939.16 o
  -1   6   7   3824.89   4211.15    548.47 o
   1   6  -7   3824.90   4845.64    975.87 o
   1  -6  -7   3824.89   3564.66    737.14 o
  -1   6   7   3824.89   3226.43    667.10 o
  -1  -6   7   3824.90   5007.56   1005.36 o
  -1  -6   6   1634.24   1671.98    688.25 <
   1  -6  -6   1634.23   1422.51    755.44 <
  -1   6   6   1634.23   1318.16    430.71 o
  -1   6   6   1634.23   1458.49    895.48 <
   1   6  -6   1634.24   2473.19    747.35 o
  -1   6   6   1634.23   1128.65    335.76 o
  -1   6   5  48737.10  45263.50   1872.36 o
  -1   6   5  48737.10  49762.50   1665.25 o
  -1  -6   5  48737.20  52173.40   2156.64 o
  -1   6   5  48737.10  46118.70   3348.20 o
  -1  -6   5  48737.20  40997.20   3355.86 o
   1   6  -5  48737.20  57284.10   2218.29 o
   1   6  -5  48737.20  47943.00   2481.71 o
   1  -6  -5  48737.10  52624.30   1667.49 o
  -1  -6   5  48737.20  47270.20   2334.09 o
   1  -6  -4  11092.00  10145.90   1379.86 o
  -1  -6   4  11092.10  11670.30    987.92 o
   1  -6  -4  11092.00   8874.47    846.03 o
  -1   6   4  11092.00   9902.37    776.48 o
  -1   6   4  11092.00  11338.10    792.87 o
  -1  -6   4  11092.10  10340.20   1510.77 o
   1  -6  -4  11092.00   9325.45    775.86 o
  -1   6   4  11092.00  11731.50   1466.88 o
   1  -6  -3 199234.00 188789.00   4069.16 o
  -1  -6   3 199234.00 203123.00   5258.04 o
   1   6  -3 199234.00 204885.00   3084.10 o
  -1   6   3 199234.00 204642.00   4319.57 o
  -1   6   3 199234.00 203484.00   2505.88 o
  -1   6   3 199234.00 193794.00   5084.08 o
  -1  -6   3 199234.00 199932.00   3426.49 o
  -1   6   3 199234.00 189589.00   4197.32 o
   1  -6  -3 199234.00 206046.00   4024.09 o
   1  -6  -3 199234.00 188465.00   4328.91 o
  -1   6   2   1124.84    945.14    252.40 o
   1   6  -2   1124.85   1336.15    548.16 <
  -1   6   2   1124.84   1073.48    360.20 <
   1  -6  -2   1124.84    841.99    271.02 o
  -1  -6   2   1124.85    859.98    403.30 <
   1  -6  -2   1124.84    632.09    330.30 <
  -1   6   2   1124.84    182.31    268.09 <
  -1   6   2   1124.84   1085.47    380.49 <
   1   6  -2   1124.85    825.20    274.70 o
  -1   6   2   1124.84   1093.87    308.52 o
  -1  -6   2   1124.85   1077.07    309.85 o
   1  -6  -2   1124.84    829.99    201.20 o
  -1   6   1  46969.40  46984.70   1417.69 o
   1   6  -1  46969.60  47078.30   1579.08 o
   1  -6  -1  46969.40  39912.90   1759.87 o
  -1   6   1  46969.40  45180.80   1576.50 o
   1  -6  -1  46969.40  49532.30   1353.67 o
  -1   6   1  46969.40  46921.10   1553.15 o
   1  -6  -1  46969.40  46792.80   1579.07 o
  -1   6   1  46969.40  51360.20    845.29 o
  -1   6   1  46969.40  46961.90   1480.65 o
  -1   6   1  46969.40  42133.10   2111.49 o
   1  -6  -1  46969.40  45848.90   1982.78 o
  -1  -6   1  46969.60  45700.10   1569.90 o
   1  -6  -1  46969.40  47883.10   1430.51 o
   1   6  -1  46969.60  49905.30   2014.96 o
  -1  -6   1  46969.60  49966.40   1864.84 o
   1  -6   0  33649.30  35494.30   1088.53 o
  -1   6   0  33649.30  34745.90   1107.32 o
   1  -6   0  33649.30  35503.90   1265.68 o
  -1  -6   0  33649.20  32281.10   1421.11 o
   1  -6   0  33649.30  31716.10   1737.85 o
   1  -6   0  33649.30  34868.20   1159.91 o
   1   6   0  33649.20  35333.60   1643.76 o
  -1   6   0  33649.30  33336.50   1161.27 o
  -1  -6   0  33649.20  35156.10   1680.56 o
   1   6   0  33649.20  34609.10   1425.71 o
   1  -6   0  33649.30  35976.50    991.36 o
   1   6   0  33649.20  34737.50   1341.58 o
   1   6   0  33649.20  38154.60   1296.11 o
   1  -6   0  33649.30  34417.20   1358.95 o
  -1  -6   0  33649.20  35727.00   1224.97 o
   1   6   1  40388.10  40365.10   1454.03 o
   1   6   1  40388.10  38522.80   1955.65 o
   1   6   1  40388.10  41719.30   1286.62 o
  -1  -6  -1  40388.10  33385.70   1893.98 o
   1  -6   1  40388.00  41010.40   1972.36 o
  -1  -6  -1  40388.10  39298.80   1349.35 o
   1   6   1  40388.10  40374.70   1598.43 o
   1  -6   1  40388.00  39063.80   1322.06 o
  -1  -6  -1  40388.10  40823.30   2055.62 o
   1  -6   1  40388.00  38844.30   1366.99 o
   1  -6   1  40388.00  40238.00   1623.38 o
  -1   6  -1  40388.00  38881.40   1362.28 o
  -1   6  -1  40388.00  39637.10   1319.83 o
  -1   6  -2  82091.20  79394.10   2385.41 o
  -1   6  -2  82091.20  81506.30   1753.08 o
  -1  -6  -2  82091.60  80753.00   1616.80 o
   1  -6   2  82091.20  84796.30   1729.27 o
  -1  -6  -2  82091.60  84691.90   2239.90 o
   1  -6   2  82091.20  81890.10   2040.50 o
   1   6   2  82091.60  81058.90   2444.43 o
  -1  -6  -2  82091.60  87574.10   2995.63 o
   1   6   2  82091.60  83425.30   1680.23 o
   1  -6   2  82091.20  87008.00   2877.38 o
  -1   6  -2  82091.20  80251.70   2161.82 o
  -1  -6  -3  88025.70  84864.60   3876.93 o
  -1   6  -3  88025.70  76931.70   2837.33 o
  -1   6  -3  88025.70  90509.10   2484.97 o
   1   6   3  88025.70  83492.50   2944.08 o
  -1   6  -3  88025.70  85115.30   2216.54 o
   1  -6   3  88025.70  95062.10   3358.46 o
  -1   6  -3  88025.70  83437.30   3784.56 o
  -1   6  -3  88025.70  81477.50   2926.38 o
   1  -6   3  88025.70  89321.70   2231.41 o
  -1  -6  -3  88025.70  75258.50   2484.73 o
   1   6   3  88025.70  79948.20   2747.66 o
  -1  -6  -4   4214.15   5480.13   1134.37 o
   1  -6   4   4214.15   4364.67    664.53 o
  -1   6  -4   4214.15   3920.89    426.48 o
   1   6   4   4214.15   3282.80    636.44 o
   1  -6   4   4214.15   4166.77    726.30 o
  -1   6  -4   4214.15   3866.91    752.86 o
   1   6   4   4214.15   4345.48   1003.76 o
   1  -6   4   4214.15   5018.35   1084.24 o
  -1  -6  -4   4214.15   4459.43    720.88 o
  -1   6  -4   4214.15   4857.63   1045.05 o
  -1   6  -4   4214.15   4648.93    733.66 o
  -1   6  -5   7041.39   8388.71   1040.70 o
  -1   6  -5   7041.39   6258.55   1070.59 o
  -1   6  -5   7041.39   6593.19   1443.13 o
   1  -6   5   7041.39   6039.06   1322.60 o
   1   6   5   7041.40   8609.40    960.75 o
  -1   6  -5   7041.39   7293.64    977.87 o
   1  -6   5   7041.39   7781.81   1416.68 o
   1   6   5   7041.40   7080.15   1465.24 o
  -1  -6  -5   7041.40   8628.59   1093.60 o
  -1  -6  -5   7041.40   7024.98   1380.73 o
   1  -6   5   7041.39   6312.52   1072.23 o
   1  -6   5   7041.39   9271.48   1027.58 o
   1  -6   6  30113.40  29588.40   2102.50 o
   1   6   6  30113.30  30612.70   1975.04 o
   1   6   6  30113.30  33852.30   2239.39 o
  -1  -6  -6  30113.30  28600.10   2183.91 o
  -1  -6  -6  30113.30  24198.20   2899.35 o
  -1   6  -6  30113.40  29517.60   2111.99 o
   1   6   7   4797.02   5140.69    979.30 o
   1  -6   7   4797.03   4677.72    977.71 o
  -1   6  -7   4797.03   3894.50    844.42 o
  -1  -6  -7   4797.02   5867.54   1206.93 o
   1   6   7   4797.02   5806.37   1109.57 o
   1   6   7   4797.02   5348.19   1228.65 o
   1  -6   8  33156.70  37265.80   2578.04 o
   1   6   8  33156.70  37396.60   3068.56 o
  -1   6  -8  33156.70  37232.20   2667.38 o
  -1  -6  -8  33156.70  39980.10   2899.63 o
   1  -6   9    896.64   1556.84    851.50 <
  -1   6  -9    896.64    761.63    797.94 <
   1   6   9    896.65   3929.28   1235.11 o
   1   7  -9   6421.96   9810.02   1988.22 o
   1  -7  -9   6422.01   7781.81   1506.26 o
  -1   7   9   6422.01   7200.09   1576.23 o
  -1  -7   9   6421.96   6557.20   1280.53 o
   1  -7  -8   7292.12   7988.11   1431.48 o
   1   7  -8   7292.15   9650.50   1587.92 o
   1  -7  -8   7292.12   8019.29   1105.65 o
  -1   7   8   7292.12   8729.34   1617.30 o
  -1  -7   8   7292.15   9001.61   1378.44 o
   1   7  -7  26302.40  35596.20   2401.78 o
  -1   7   7  26302.50  27519.40   1318.16 o
  -1   7   7  26302.50  25917.00   1713.69 o
   1  -7  -7  26302.50  28885.50   2317.85 o
   1  -7  -7  26302.50  26587.40   1719.05 o
  -1  -7   7  26302.40  27686.10   2149.68 o
   1  -7  -6   8288.63   7633.08   1257.26 o
   1   7  -6   8288.68  12514.70   1448.68 o
  -1   7   6   8288.63   6226.16    710.78 o
  -1   7   6   8288.63   8490.66    862.46 o
  -1  -7   6   8288.68   6716.73   1049.46 o
  -1   7   5  20945.40  19225.40   1268.00 o
  -1  -7   5  20945.40  21437.20   1518.81 o
  -1   7   5  20945.40  19814.30   1178.51 o
  -1   7   5  20945.40  21729.80   2240.53 o
  -1  -7   5  20945.40  17944.50   2166.50 o
   1  -7  -5  20945.40  18193.90   1409.53 o
   1   7  -5  20945.40  22148.40   1634.00 o
  -1  -7   5  20945.40  23363.40   1518.53 o
   1  -7  -5  20945.40  17776.50   2087.21 o
   1  -7  -4   2468.78   1849.50    391.69 o
   1  -7  -4   2468.78   2516.37    399.89 o
  -1  -7   4   2468.76   1787.13    636.09 <
   1  -7  -4   2468.78   2519.97    776.83 o
   1   7  -4   2468.76   -397.01    812.88 <
  -1   7   4   2468.78   2450.41    435.64 o
  -1  -7   4   2468.76   2510.38    509.26 o
   1   7  -4   2468.76   1665.99    454.45 o
  -1   7   4   2468.78   2499.58    431.36 o
  -1  -7   4   2468.76   2926.57    542.54 o
  -1   7   4   2468.78   2961.36    840.46 o
   1  -7  -3     60.35     75.56    188.29 <
   1  -7  -3     60.35    892.36    536.25 <
  -1  -7   3     60.35    127.14    242.21 <
  -1   7   3     60.35    341.83    283.67 <
  -1   7   3     60.35      2.40    278.27 <
  -1   7   3     60.35    -59.97    310.64 <
   1  -7  -3     60.35    119.94    135.43 <
  -1  -7   3     60.35   -352.63    494.91 <
   1   7  -3     60.35   -272.27    329.44 <
  -1   7   3     60.35    100.75    219.45 <
  -1   7   2    118.75    483.36    324.07 <
  -1  -7   2    118.74    426.99    431.23 <
  -1   7   2    118.75   -375.42    398.80 <
   1   7  -2    118.74    254.28    422.03 <
   1   7  -2    118.74    298.65    271.89 <
  -1   7   2    118.75    401.80    277.51 <
  -1   7   2    118.75    249.48    203.58 <
  -1   7   2    118.75    478.57    376.99 <
   1  -7  -2    118.75    296.26    225.04 <
  -1  -7   2    118.74    311.85    220.17 <
   1  -7  -2    118.75    241.08    314.06 <
   1  -7  -1  48686.50  47439.30   1688.31 o
  -1   7   1  48686.50  50962.00   1166.55 o
  -1   7   1  48686.50  43803.80   2272.40 o
   1  -7  -1  48686.50  45910.00   1676.68 o
  -1   7   1  48686.50  47747.50   1643.32 o
   1  -7  -1  48686.50  48344.80   1770.14 o
   1  -7  -1  48686.50  46042.00   2192.52 o
  -1  -7   1  48686.40  47765.50   2186.50 o
   1   7  -1  48686.40  48619.50   1734.06 o
   1   7  -1  48686.40  56090.70   1933.86 o
  -1   7   1  48686.50  47800.30   1717.04 o
  -1  -7   1  48686.40  48703.50   1650.38 o
  -1  -7   1  48686.40  48619.50   2144.60 o
   1   7  -1  48686.40  50994.30   2178.72 o
   1  -7  -1  48686.50  50185.90   1516.35 o
  -1   7   0   9457.74   9361.44    682.06 o
   1  -7   0   9457.74   8849.29    730.77 o
  -1  -7   0   9457.69   9132.35    820.84 o
  -1   7   0   9457.74   9543.75    678.38 o
  -1  -7   0   9457.69  10330.60    769.55 o
  -1  -7   0   9457.69   9976.74    997.74 o
   1   7   0   9457.69   9905.97    984.91 o
   1  -7   0   9457.74   9299.07    787.75 o
   1  -7   0   9457.74   7925.74    939.19 o
  -1   7   0   9457.74   8519.45    964.78 o
   1  -7   0   9457.74   9488.57    796.73 o
   1  -7   0   9457.74   9957.55    706.82 o
   1  -7   0   9457.74  10119.50    683.84 o
   1   7   0   9457.69   9132.35    856.45 o
   1   7   0   9457.69  10478.10    940.70 o
   1  -7   1  98150.40 101436.00   2409.25 o
  -1   7  -1  98150.40 102157.00   1721.49 o
   1   7   1  98150.60 103351.00   2154.76 o
  -1  -7  -1  98150.60  96193.10   2459.42 o
  -1  -7  -1  98150.60 105147.00   2953.16 o
   1   7   1  98150.60 101935.00   2001.65 o
   1  -7   1  98150.40 102247.00   3026.31 o
  -1   7  -1  98150.40  99135.30   2035.26 o
   1  -7   1  98150.40 100010.00   1811.17 o
   1  -7   1  98150.40  98635.10   2110.14 o
   1   7   1  98150.60  99971.30   3002.38 o
   1  -7   2  41891.40  43827.80   2328.58 o
   1  -7   2  41891.40  41461.40   1534.70 o
   1  -7   2  41891.40  42085.10   1489.81 o
   1   7   2  41891.20  39725.80   1862.83 o
   1   7   2  41891.20  42807.10   2248.51 o
  -1   7  -2  41891.40  40181.60   1601.35 o
  -1  -7  -2  41891.20  38865.90   1368.18 o
   1   7   2  41891.20  41805.60   1463.17 o
  -1  -7  -2  41891.20  43721.10   2399.13 o
  -1   7  -2  41891.40  40729.70   1591.02 o
  -1  -7  -3  20188.90  17852.10    826.41 o
  -1   7  -3  20188.80  19267.40   1830.13 o
  -1   7  -3  20188.80  19533.70    935.76 o
  -1  -7  -3  20188.90  19512.10   1869.13 o
   1   7   3  20188.90  20893.80   1837.77 o
   1   7   3  20188.90  20270.10   1081.83 o
  -1   7  -3  20188.80  17843.70   1286.08 o
   1  -7   3  20188.80  21144.50   1857.54 o
   1   7   3  20188.90  19109.10   1330.26 o
   1  -7   3  20188.80  20228.10   1173.80 o
  -1   7  -4  43387.00  43488.40   2181.69 o
  -1   7  -4  43387.00  42098.30   2153.74 o
   1   7   4  43386.90  46100.70   3026.32 o
   1  -7   4  43387.00  46676.40   1974.85 o
  -1   7  -4  43387.00  41010.40   2955.60 o
  -1   7  -4  43387.00  36565.40   1722.91 o
  -1   7  -4  43387.00  41289.90   1608.89 o
  -1  -7  -4  43386.90  44553.50   2225.20 o
   1   7   4  43386.90  40321.90   2189.79 o
  -1  -7  -4  43386.90  45251.50   2869.80 o
   1  -7   4  43387.00  46177.50   2957.77 o
   1  -7   4  43387.00  45580.20   1849.52 o
   1   7   4  43386.90  34426.80   2201.35 o
  -1   7  -5    529.69   1012.31    558.36 <
  -1   7  -5    529.69    484.56    553.03 <
  -1  -7  -5    529.68    788.02    532.92 <
   1  -7   5    529.69    404.20    517.21 <
   1  -7   5    529.69    489.36    714.92 <
   1   7   5    529.68   1451.29    542.29 <
   1  -7   5    529.69   -256.67    393.68 <
  -1   7  -5    529.69    157.12    590.54 <
  -1  -7  -5    529.68    640.49    621.04 <
   1   7   6   9576.08  10087.10   1356.00 o
   1  -7   6   9575.97  10277.80   1236.18 o
  -1   7  -6   9575.97   9639.70   1329.05 o
  -1  -7  -6   9576.08   7005.78   1634.76 o
   1   7   6   9576.08   9501.77   1134.95 o
   1   7   7    398.49    569.72    503.34 <
   1   7   7    398.49    371.82    603.35 <
  -1   7  -7    398.48   1013.51    695.15 <
   1  -7   7    398.48    539.74    466.21 <
  -1  -7  -7    398.49    407.80    650.07 <
   1   7   8    931.70   1116.66    750.21 <
  -1   7  -8    931.71   2716.68    959.70 <
  -1  -7  -8    931.70   1183.82    865.21 <
   1  -7   8    931.71   1761.94    769.79 <
   1   7   8    931.70   1266.58    816.87 <
   1  -7   9    165.69   1403.32    866.18 <
  -1   7  -9    165.69   -183.51    705.20 <
  -1  -8   9    129.53  -1109.46    806.88 <
   1  -8  -9    129.53    972.73    914.83 <
  -1   8   8   1126.97    161.92    715.22 <
  -1  -8   8   1126.98   -526.54    612.55 <
   1  -8  -8   1126.97   1616.81    831.54 <
  -1   8   8   1126.97    900.76    517.97 <
   1  -8  -7   1215.36   1399.72    730.83 <
  -1   8   7   1215.36   1102.26    468.43 <
   1   8  -7   1215.38   -578.12    773.17 <
  -1   8   7   1215.36    935.54    364.13 <
   1  -8  -7   1215.36   1096.27    594.26 <
  -1  -8   7   1215.38     26.39    494.21 <
  -1   8   6   3271.75   4217.14    675.48 o
  -1  -8   6   3271.76   2755.06    731.82 o
  -1   8   6   3271.75   2924.17    533.72 o
   1  -8  -5    826.41   -266.27    703.45 <
  -1  -8   5    826.42    761.63    659.86 <
  -1  -8   5    826.42   1248.59    478.63 <
  -1   8   5    826.41   1406.91    874.84 <
  -1  -8   5    826.42    949.94    450.38 <
  -1   8   5    826.41    253.08    287.59 <
   1   8  -5    826.42    310.65    372.23 <
  -1   8   5    826.41    869.58    349.98 <
   1  -8  -5    826.41    534.94    241.72 <
  -1   8   5    826.41   -123.54    515.56 <
   1  -8  -4  32351.50  30475.90   1272.65 o
   1   8  -4  32351.60  30492.70   2760.23 o
  -1  -8   4  32351.60  34587.50   1673.52 o
   1   8  -4  32351.60  32115.50   1822.35 o
   1  -8  -4  32351.50  27780.90   1514.28 o
  -1   8   4  32351.50  31911.60   1537.04 o
  -1   8   4  32351.50  32760.80   2343.21 o
  -1  -8   4  32351.60  30424.40   2624.48 o
  -1   8   4  32351.50  30459.20   1521.90 o
  -1  -8   4  32351.60  33073.90   1692.66 o
   1   8  -4  32351.60  32634.90   1784.37 o
   1  -8  -4  32351.50  32729.60   2300.85 o
  -1   8   3    181.11    245.88    267.34 <
   1   8  -3    181.11   -254.28    328.36 <
   1  -8  -3    181.11    497.76    510.37 <
  -1   8   3    181.11    103.15    200.42 <
  -1  -8   3    181.11    172.72    430.60 <
   1  -8  -3    181.11    123.54    162.04 <
  -1   8   3    181.11    278.26    290.06 <
   1  -8  -3    181.11    387.41    270.48 <
  -1  -8   3    181.11     23.99    246.00 <
  -1   8   3    181.11    170.32    305.87 <
   1   8  -2  34455.50  35111.70   1519.91 o
  -1   8   2  34455.60  33035.50   1741.26 o
  -1  -8   2  34455.50  34845.40   1479.88 o
   1  -8  -2  34455.60  35345.60   1840.45 o
  -1  -8   2  34455.50  35851.70   2164.82 o
  -1   8   2  34455.60  33984.20   1358.88 o
   1  -8  -2  34455.60  32634.90   1498.79 o
  -1   8   2  34455.60  30731.40   1743.65 o
  -1   8   2  34455.60  35531.50   1844.07 o
  -1   8   2  34455.60  32704.50   1558.22 o
  -1  -8   1   9469.46   9416.61   1012.29 o
   1  -8  -1   9469.40   9372.23    858.94 o
  -1   8   1   9469.40  10117.10    629.70 o
   1  -8  -1   9469.40   9139.54    734.48 o
  -1  -8   1   9469.46   9676.88    791.59 o
  -1   8   1   9469.40   8825.30    823.16 o
   1  -8  -1   9469.40   8988.42    776.55 o
  -1   8   1   9469.40   9932.36    763.11 o
   1  -8  -1   9469.40   9716.46    745.61 o
   1   8  -1   9469.46   9403.42    818.63 o
   1   8  -1   9469.46  10108.70   1101.76 o
  -1   8   1   9469.40   9031.60    994.46 o
  -1  -8   1   9469.46  10197.40   1037.66 o
   1  -8  -1   9469.40   8959.63    984.14 o
   1   8  -1   9469.46   9560.54   1061.92 o
  -1  -8   0   5433.84   5880.73    815.29 o
   1   8   0   5433.84   5370.98    774.67 o
   1  -8   0   5433.84   5195.87    624.94 o
   1  -8   0   5433.84   6176.99    595.40 o
   1   8   0   5433.84   5728.41    737.06 o
  -1  -8   0   5433.84   4933.19    676.00 o
  -1   8   0   5433.84   6097.83    593.73 o
  -1   8   0   5433.84   5331.40    567.26 o
  -1  -8   0   5433.84   5943.10    642.80 o
   1  -8   0   5433.84   5686.43    688.35 o
   1  -8   0   5433.84   4784.47    752.86 o
   1  -8   0   5433.84   6414.47    592.80 o
   1  -8   0   5433.84   5480.13    655.15 o
   1  -8   1  14156.20  14734.80   1377.94 o
   1   8   1  14156.10  16222.10   1097.78 o
  -1  -8  -1  14156.10  13913.20   1021.52 o
  -1   8  -1  14156.20  14613.70    891.52 o
   1  -8   1  14156.20  14864.40    892.52 o
  -1  -8  -1  14156.10  16288.10   1409.01 o
  -1   8  -1  14156.20  15152.20    890.62 o
   1  -8   1  14156.20  14053.50    909.38 o
   1   8   1  14156.10  15231.40   1282.58 o
   1  -8   1  14156.20  14351.00   1123.92 o
   1   8   1  14156.10  15823.90   1007.34 o
  -1  -8  -2   5303.67   5845.95    974.79 o
   1   8   2   5303.67   5464.54    714.33 o
  -1   8  -2   5303.71   5685.23    644.64 o
   1  -8   2   5303.71   5089.12    591.03 o
  -1  -8  -2   5303.67   5625.26    492.79 o
   1  -8   2   5303.71   6109.82    623.83 o
  -1   8  -2   5303.71   5442.95    613.57 o
   1  -8   2   5303.71   6602.78   1018.78 o
   1   8   2   5303.67   5806.37    618.79 o
   1   8   2   5303.67   6520.02    992.08 o
  -1  -8  -3    348.73   1510.06    549.66 <
  -1   8  -3    348.73    -46.78    291.78 <
   1  -8   3    348.73    466.57    306.66 <
   1  -8   3    348.73    977.52    550.83 <
   1   8   3    348.73    203.90    225.88 <
  -1  -8  -3    348.73    325.04    163.24 <
   1   8   3    348.73    259.07    284.48 <
  -1  -8  -3    348.73    668.07    561.76 <
  -1   8  -3    348.73    249.48    261.73 <
   1   8   3    348.73    391.01    473.69 <
  -1   8  -3    348.73    106.75    418.86 <
  -1  -8  -4   8166.95   6534.41    459.55 o
  -1  -8  -4   8166.95  10165.00   1131.05 o
  -1   8  -4   8166.96   8012.09    638.01 o
   1  -8   4   8166.96   9096.37   1464.36 o
   1   8   4   8166.95   6015.07    848.05 o
  -1   8  -4   8166.96   6899.04    961.40 o
  -1  -8  -4   8166.95   6132.61   1249.12 o
   1  -8   4   8166.96   7978.51    954.95 o
   1  -8   4   8166.96   9114.36    936.00 o
   1   8   4   8166.95   8581.82   1398.52 o
   1   8   4   8166.95   7030.97    921.74 o
  -1   8  -4   8166.96   7294.84   1361.06 o
  -1   8  -4   8166.96   6499.63    656.23 o
  -1   8  -5   2215.48   2216.52    742.43 <
  -1  -8  -5   2215.48   2951.76    973.82 o
  -1   8  -5   2215.48   1979.04    389.22 o
   1   8   5   2215.48   1101.06    443.17 <
   1  -8   5   2215.48   1745.15    720.24 <
  -1   8  -5   2215.48   1199.42    466.29 <
   1  -8   5   2215.48   2003.02    579.94 o
   1   8   5   2215.48   2817.43    679.32 o
  -1  -8  -5   2215.48   3475.91    816.35 o
  -1   8  -5   2215.48   1663.59    758.86 <
   1   8   6   2762.21   3592.25    812.31 o
  -1   8  -6   2762.20   1898.67    926.06 <
   1   8   6   2762.21   1807.52    584.12 o
  -1  -8  -6   2762.21   1850.70    799.93 <
  -1   8  -6   2762.20   2149.35    463.31 o
   1  -8   6   2762.20   1873.49    632.26 <
  -1  -8  -7   4596.33   3847.72   1031.46 o
  -1  -8  -7   4596.33   2997.34   1195.21 <
   1  -8   7   4596.37   3654.62    891.69 o
  -1   8  -7   4596.37   9970.74   1737.01 o
   1   8   7   4596.33   4314.30    966.22 o
   1   8   8    790.17  -1474.08   1109.99 <
  -1  -8  -8    790.17   1195.82    910.42 <
   1   8   8    790.17    178.71    490.51 <
   1  -8   8    790.15    792.81    651.28 <
   1  -8   8    790.15     99.55    539.55 <
   1  -8   9   2754.87   4783.27   1137.59 o
  -1  -9   9   3072.08   4091.21   1093.91 o
   1  -9  -9   3072.11   3092.09   1091.33 <
  -1   9   9   3072.11   2460.00   1000.63 <
   1  -9  -8   1976.08   2284.89   1009.51 <
  -1   9   8   1976.08   1820.71    600.87 o
  -1  -9   8   1976.05   1019.50    544.21 <
  -1  -9   7  12696.70  15237.40   1587.66 o
  -1   9   7  12696.70   9976.74   1709.27 o
  -1   9   7  12696.70  13127.60   1205.12 o
   1  -9  -7  12696.70  13944.40   1713.27 o
   1  -9  -7  12696.70   9042.39   1297.14 o
  -1  -9   6   1280.45    999.11    524.35 <
   1  -9  -6   1280.45    574.52    695.24 <
   1  -9  -6   1280.45   -531.34    604.64 <
  -1   9   6   1280.45   1280.98    701.66 <
  -1   9   6   1280.45   1159.83    456.54 <
   1  -9  -5   6362.54   6046.25    613.37 o
   1  -9  -5   6362.54   5451.34    643.56 o
  -1  -9   5   6362.55   6921.83    947.64 o
   1   9  -5   6362.55   6488.84    997.16 o
  -1   9   5   6362.54   7088.54   1339.26 o
  -1   9   5   6362.54   4303.50   1072.73 o
   1  -9  -5   6362.54   5200.67   1192.17 o
  -1   9   5   6362.54   5069.93    710.50 o
   1  -9  -4    247.04    201.50    216.00 <
   1  -9  -4    247.04    224.29    170.39 <
   1   9  -4    247.02    230.29    331.07 <
  -1  -9   4    247.02    233.89    329.86 <
   1  -9  -4    247.04    536.14    554.78 <
  -1  -9   4    247.02     95.95    289.24 <
   1   9  -4    247.02    196.70    543.38 <
  -1   9   4    247.04    543.34    535.55 <
  -1  -9   4    247.02    936.74    764.90 <
   1   9  -4    247.02    513.35    389.11 <
  -1   9   4    247.04    284.26    273.38 <
   1   9  -3   1298.39   1175.43    373.98 o
  -1  -9   3   1298.39   1369.73    464.88 <
   1  -9  -3   1298.41    682.47    348.02 <
  -1  -9   3   1298.39   1306.16    429.33 o
   1  -9  -3   1298.41   1191.02    331.99 o
  -1  -9   3   1298.39   1541.25    719.67 <
  -1   9   3   1298.41   1445.30    501.58 <
  -1   9   3   1298.41   1444.10    440.28 o
  -1   9   3   1298.41   1560.44    354.82 o
   1   9  -3   1298.39   1639.60    473.54 o
   1   9  -3   1298.39   1643.20    739.53 <
   1  -9  -2   6485.19   5523.31    890.85 o
  -1   9   2   6485.19   6770.70    716.90 o
   1  -9  -2   6485.19   6601.58    880.69 o
  -1   9   2   6485.19   5139.49    686.49 o
  -1  -9   2   6485.12   6613.58    708.40 o
  -1   9   2   6485.19   5601.27    754.41 o
  -1  -9   2   6485.12   7108.93   1062.60 o
   1  -9  -2   6485.19   6136.21    675.87 o
   1   9  -2   6485.12   6133.81    716.25 o
  -1   9   2   6485.19   5681.63    617.38 o
   1  -9  -1  17103.70  18282.70   1423.36 o
   1  -9  -1  17103.70  18276.70   1017.96 o
   1   9  -1  17103.60  18550.20   1150.95 o
   1  -9  -1  17103.70  16357.60   1071.61 o
   1  -9  -1  17103.70  17698.60   1221.10 o
  -1   9   1  17103.70  18084.80    848.01 o
  -1   9   1  17103.70  18330.70   1062.08 o
   1  -9  -1  17103.70  17970.80   1090.62 o
   1   9  -1  17103.60  17930.10   1514.71 o
  -1  -9   1  17103.60  18223.90   1450.97 o
   1   9  -1  17103.60  18002.00   1530.91 o
  -1  -9   1  17103.60  18565.80   1118.90 o
  -1  -9   1  17103.60  18012.80   1397.52 o
  -1   9   1  17103.70  17156.40   1190.40 o
   1   9   0   4443.24   5252.24    758.58 o
   1  -9   0   4443.27   4448.63    621.21 o
   1   9   0   4443.24   3675.01    656.42 o
  -1  -9   0   4443.24   4488.21    664.95 o
   1  -9   0   4443.27   5036.34    689.34 o
  -1  -9   0   4443.24   5074.73    815.00 o
   1  -9   0   4443.27   5000.36    789.50 o
  -1  -9   0   4443.24   4893.61    639.72 o
   1  -9   0   4443.27   5493.32    593.86 o
   1  -9   0   4443.27   4809.66    612.20 o
  -1   9   0   4443.27   4814.45    574.49 o
  -1   9   0   4443.27   4716.10    565.59 o
   1  -9   0   4443.27   5241.44    572.50 o
   1  -9   1  21734.10  21336.40   1060.59 o
  -1   9  -1  21734.10  25079.80   1148.07 o
   1   9   1  21734.20  23982.30   1374.96 o
   1  -9   1  21734.10  22479.40   1744.08 o
  -1  -9  -1  21734.20  24303.80   1768.34 o
   1  -9   1  21734.10  23760.40   1240.32 o
   1  -9   1  21734.10  23738.80   1151.09 o
   1   9   1  21734.20  22246.80   1639.92 o
  -1  -9  -1  21734.20  21764.60   1319.36 o
   1   9   1  21734.20  23458.20   1353.05 o
   1  -9   1  21734.10  21090.50   1448.99 o
  -1   9  -1  21734.10  21982.90   1182.41 o
  -1   9  -2    372.51    281.86    262.93 <
   1   9   2    372.49    524.14    352.14 <
   1   9   2    372.49    596.11    324.18 <
   1   9   2    372.49    519.35    449.41 <
  -1   9  -2    372.51    287.86    271.30 <
   1   9   2    372.49    271.07    288.12 <
  -1  -9  -2    372.49   -345.43    497.55 <
  -1  -9  -2    372.49    774.82    538.59 <
   1  -9   2    372.51    518.15    510.63 <
   1  -9   2    372.51    121.14    251.17 <
  -1  -9  -2    372.49    465.37    244.29 <
  -1   9  -3   2310.85   1426.10    639.04 <
   1   9   3   2310.96   2368.85    541.53 o
  -1  -9  -3   2310.96   2114.57    780.94 <
   1   9   3   2310.96   2756.26    812.18 o
   1  -9   3   2310.85   2446.81    507.01 o
  -1  -9  -3   2310.96   2185.33    317.57 o
   1  -9   3   2310.85   2328.07    781.90 <
  -1   9  -3   2310.85   2086.98    460.70 o
  -1  -9  -3   2310.96   1860.29    552.09 o
  -1   9  -3   2310.85   2364.05    536.78 o
   1   9   3   2310.96   2554.75    514.14 o
   1  -9   3   2310.85   2920.58    523.80 o
   1  -9   4   6483.83   7131.72    905.76 o
  -1  -9  -4   6483.77   5610.86    461.79 o
  -1   9  -4   6483.83   6037.86    662.55 o
   1   9   4   6483.77   5807.57    870.11 o
  -1  -9  -4   6483.77   4807.26   1162.96 o
   1   9   4   6483.77   7745.82   1358.29 o
   1  -9   4   6483.83   7652.27    887.70 o
   1   9   4   6483.77   6310.12    829.60 o
   1  -9   4   6483.83   7713.44   1432.73 o
  -1  -9  -4   6483.77   8836.09   1108.77 o
  -1   9  -4   6483.83   7354.81    936.70 o
  -1   9  -4   6483.83   5237.85    804.51 o
  -1   9  -4   6483.83   6235.76   1303.06 o
  -1  -9  -5   2010.14   4189.56    873.06 o
  -1   9  -5   2010.11   1836.30    347.71 o
   1  -9   5   2010.11   1836.30    559.14 o
  -1   9  -5   2010.11   2504.38    747.13 o
   1   9   5   2010.14   1210.21    523.59 <
  -1  -9  -5   2010.14   3053.71   1044.22 <
  -1   9  -5   2010.11   1923.86    354.97 o
  -1   9  -5   2010.11   1627.61    879.80 <
   1   9   5   2010.14   1203.01    479.75 <
  -1   9  -6   7280.93   5487.33   1479.89 o
   1   9   6   7280.92   9863.99   1183.13 o
  -1  -9  -6   7280.92   6413.27   1518.09 o
  -1   9  -6   7280.93   5746.40    649.42 o
   1   9   6   7280.92   5745.20    971.57 o
   1  -9   6   7280.93   7974.91   1105.05 o
   1  -9   7   4257.88   3307.99    887.33 o
  -1   9  -7   4257.88   5761.99   1663.00 o
   1   9   7   4257.93   4507.40    915.86 o
  -1  -9  -7   4257.93   2648.31   1150.19 <
   1   9   8    908.20   1099.86    757.40 <
   1  -9   8    908.19   -656.08    713.49 <
  -1  -9  -8    908.20    551.73    701.28 <
   1   9   9    362.56    224.29    593.86 <
  -1  10   9   6396.49   6137.41   1548.55 o
  -1 -10   9   6396.50   5381.78   1224.04 o
  -1  10   8     19.34  -1308.56    914.19 <
   1 -10  -8     19.34   -634.49    771.48 <
  -1  10   8     19.34   -238.68    395.55 <
  -1 -10   8     19.34  -1024.30    725.45 <
  -1  10   7   2169.03   1102.26    724.82 <
  -1 -10   7   2169.02   2368.85    790.22 <
   1 -10  -7   2169.03   1081.87    623.77 <
  -1  10   7   2169.03   3432.73    708.07 o
   1  10  -7   2169.02   3234.82    937.31 o
  -1  10   6      4.57   -371.82    422.80 <
   1 -10  -6      4.57    143.93    243.35 <
   1  10  -6      4.57   1092.67    619.43 <
   1 -10  -6      4.57   -755.63    856.38 <
  -1  10   6      4.57   -267.47    484.30 <
   1 -10  -6      4.57   -263.87    519.10 <
  -1 -10   6      4.57    320.24    526.23 <
  -1  10   5  29735.20  29593.20   2617.39 o
   1  10  -5  29735.30  32414.20   1949.69 o
   1  10  -5  29735.30  27598.50   3057.20 o
  -1  10   5  29735.20  26948.50   2427.71 o
   1 -10  -5  29735.20  27748.50   1500.11 o
   1 -10  -5  29735.20  26339.20   1330.73 o
   1 -10  -5  29735.20  29364.10   2614.00 o
  -1 -10   5  29735.30  34161.70   1871.44 o
  -1  10   5  29735.20  28795.60   1660.43 o
  -1  10   4   5128.82   4403.05    617.74 o
  -1 -10   4   5128.84   5282.23    777.15 o
   1  10  -4   5128.84   5405.77    816.08 o
   1  10  -4   5128.84   5393.77    821.10 o
  -1  10   4   5128.82   4546.98    910.46 o
  -1  10   4   5128.82   4638.14    939.18 o
  -1  10   4   5128.82   4696.91    692.15 o
  -1 -10   4   5128.84   5111.91    758.30 o
   1  10  -4   5128.84   3658.22   1100.06 o
  -1 -10   4   5128.84   5471.73   1279.93 o
   1 -10  -4   5128.82   4762.88    473.33 o
   1 -10  -4   5128.82   4217.14    586.83 o
   1 -10  -4   5128.82   5721.21   1045.60 o
   1 -10  -3  32277.40  30628.30   2214.20 o
  -1 -10   3  32277.40  34407.60   2546.75 o
   1  10  -3  32277.40  32819.60   1704.82 o
   1 -10  -3  32277.40  28959.90   1606.72 o
  -1 -10   3  32277.40  42029.90   1680.78 o
  -1  10   3  32277.40  32585.70   1643.03 o
  -1  10   3  32277.40  29870.20   2042.53 o
  -1  10   3  32277.40  30581.50   1449.23 o
   1  10  -3  32277.40  33256.20   1708.86 o
  -1 -10   3  32277.40  32795.60   1668.23 o
   1  10  -3  32277.40  31513.40   2664.27 o
   1  10  -2  27874.70  30136.50   1472.64 o
   1  10  -2  27874.70  28402.20   2200.34 o
  -1  10   2  27874.80  26732.60   1662.15 o
  -1  10   2  27874.80  24469.30   1734.76 o
   1  10  -2  27874.70  26348.80   1562.35 o
  -1 -10   2  27874.70  28011.10   2089.80 o
   1 -10  -2  27874.80  28899.90   1835.60 o
  -1  10   2  27874.80  28215.00   1499.63 o
  -1 -10   2  27874.70  34837.00   1616.97 o
   1 -10  -2  27874.80  26684.60   1438.93 o
   1 -10  -2  27874.80  28137.10   1924.30 o
  -1 -10   2  27874.70  26466.30   1516.18 o
   1 -10  -1  28639.70  28867.50   1375.12 o
  -1 -10   1  28639.70  27960.80   1884.82 o
   1  10  -1  28639.70  29454.00   1556.60 o
  -1 -10   1  28639.70  30245.70   1935.13 o
  -1  10   1  28639.70  28321.80   1462.60 o
   1 -10  -1  28639.70  27188.30   1896.23 o
   1 -10  -1  28639.70  28149.10   1500.07 o
  -1 -10   1  28639.70  29656.70   1515.12 o
   1  10  -1  28639.70  28747.60   2018.53 o
   1 -10  -1  28639.70  30028.60   1655.47 o
  -1  10   1  28639.70  28699.60   1156.27 o
  -1 -10   0  21049.10  23119.90   1702.47 o
   1 -10   0  21049.20  22118.40   1220.45 o
   1 -10   0  21049.20  22525.00   1351.55 o
  -1 -10   0  21049.10  22435.10   1321.53 o
   1 -10   0  21049.20  22586.20   1371.57 o
  -1  10   0  21049.20  22030.90   1219.35 o
   1 -10   0  21049.20  23439.00   1689.13 o
  -1 -10   0  21049.10  21058.10   1484.57 o
   1 -10   0  21049.20  19949.90   1289.65 o
   1  10   0  21049.10  21440.70   1563.27 o
   1  10   0  21049.10  18120.80   1543.26 o
   1  10   1   4193.01   5354.19    791.10 o
  -1  10  -1   4193.03   4927.20    621.35 o
  -1  10  -1   4193.03   3965.27    560.48 o
   1  10   1   4193.01   4736.49    729.54 o
   1 -10   1   4193.03   4112.79    820.17 o
   1 -10   1   4193.03   4217.14    721.71 o
  -1 -10  -1   4193.01   4320.29    853.65 o
  -1 -10  -1   4193.01   3832.13    677.94 o
   1  10   1   4193.01   5091.52    856.39 o
   1 -10   1   4193.03   4494.21    587.13 o
   1 -10   1   4193.03   4567.37    512.82 o
   1 -10   2   1050.83   1375.73    418.64 o
  -1  10  -2   1050.83   1167.03    357.75 o
  -1 -10  -2   1050.82    169.12    537.96 <
   1  10   2   1050.82   1228.20    500.36 <
  -1  10  -2   1050.83    594.91    316.84 <
   1 -10   2   1050.83   1215.01    643.38 <
   1  10   2   1050.82    918.75    419.32 <
  -1 -10  -2   1050.82    996.71    541.18 <
  -1 -10  -2   1050.82   1003.91    308.62 o
  -1  10  -2   1050.83    662.08    416.77 <
  -1 -10  -2   1050.82    578.12    320.46 <
   1  10   2   1050.82   1350.54    438.14 o
   1  10   2   1050.82    990.72    519.63 <
   1  10   3   9669.02  11131.80   1083.91 o
  -1  10  -3   9668.91   8463.07   1387.15 o
   1 -10   3   9668.91  10132.70   1517.15 o
  -1  10  -3   9668.91  10590.80   1016.55 o
   1  10   3   9669.02  11616.30   1452.40 o
   1  10   3   9669.02   9693.67   1054.94 o
  -1  10  -3   9668.91   9771.64    963.04 o
  -1 -10  -3   9669.02  10216.60   1532.67 o
  -1 -10  -3   9669.02   7438.77   1135.51 o
   1  10   3   9669.02   9678.08    950.91 o
  -1 -10  -3   9669.02   8863.68    677.84 o
   1 -10   3   9668.91  10540.50    938.15 o
   1 -10   3   9668.91  10725.20    969.97 o
   1  10   4      5.70    -61.17    343.01 <
   1 -10   4      5.70    479.77    408.11 <
  -1 -10  -4      5.70   -389.81    457.58 <
   1 -10   4      5.70    -39.58    314.24 <
  -1 -10  -4      5.70   -604.51    634.66 <
  -1  10  -4      5.70    424.59    409.50 <
   1  10   4      5.70     73.16    322.62 <
  -1 -10  -4      5.70    182.31    215.65 <
  -1  10  -4      5.70    853.98    720.44 <
  -1  10  -4      5.70   -849.19    559.01 <
   1  10   5  23088.40  25456.40   1603.62 o
  -1  10  -5  23088.30  21511.50   2620.36 o
  -1  10  -5  23088.30  27843.20   1932.92 o
  -1  10  -5  23088.30  20701.90   1341.36 o
   1  10   5  23088.40  22279.10   1796.09 o
   1 -10   5  23088.30  26845.30   1715.05 o
  -1 -10  -5  23088.40  26967.70   2611.09 o
  -1  10  -6   4541.30   4061.22   1455.84 <
  -1 -10  -6   4541.34   4117.59   1348.96 o
   1 -10   6   4541.30   4771.27    891.86 o
   1  10   6   4541.34   6373.69   1022.60 o
  -1 -10  -7   6020.10   3953.27   1539.49 <
   1 -10   7   6020.11   5303.81   1054.96 o
   1  10   7   6020.10   6502.03   1040.06 o
  -1 -10  -8  14746.60  18868.00   2271.10 o
   1  10   8  14746.60  15419.70   1804.76 o
   1 -10   8  14746.60  19886.30   1855.95 o
   1 -10   8  14746.60  16428.40   1893.94 o
  -1 -11   8   2199.04   1642.00    812.62 <
  -1  11   8   2199.05   1909.47    635.49 o
   1  11  -8   2199.04   2221.32    965.41 <
   1 -11  -8   2199.05   2295.68   1022.59 <
  -1  11   8   2199.05   1580.83    906.09 <
  -1  11   7   9279.83   8280.76   1574.81 o
   1  11  -7   9279.84  11539.60   1529.86 o
   1 -11  -7   9279.83   7960.52    871.85 o
  -1  11   7   9279.83   9854.40   1117.99 o
  -1 -11   7   9279.84  10437.30   1407.61 o
   1 -11  -6   9055.49   5198.27   1417.53 o
   1  11  -6   9055.38  10948.30   1387.94 o
  -1  11   6   9055.49   6972.20    969.91 o
  -1  11   6   9055.49   7479.55   1390.48 o
   1 -11  -6   9055.49   7618.69    740.39 o
  -1 -11   6   9055.38  10469.70   1276.24 o
   1  11  -5   1650.57   1639.60    872.03 <
  -1  11   5   1650.57   1339.75    416.39 o
   1  11  -5   1650.57   1424.91    563.97 <
   1 -11  -5   1650.57   1791.93    828.08 <
  -1 -11   5   1650.57   1957.45    640.76 o
   1 -11  -5   1650.57   1590.42    445.51 o
   1 -11  -5   1650.57   1441.70    302.37 o
  -1  11   5   1650.57   1146.64    456.87 <
  -1  11   5   1650.57   1767.94    682.95 <
  -1  11   5   1650.57   1256.99    677.21 <
  -1  11   4   6905.48   7513.14   1213.45 o
  -1  11   4   6905.48   6053.45    697.70 o
   1 -11  -4   6905.48   8487.06   1280.38 o
   1  11  -4   6905.47   6962.61    924.92 o
  -1  11   4   6905.48   8098.45   1161.39 o
   1  11  -4   6905.47   5367.38   1302.55 o
  -1 -11   4   6905.47   7473.56    995.18 o
   1 -11  -4   6905.48   6659.15    748.98 o
  -1 -11   4   6905.47   6878.65    894.06 o
  -1  11   4   6905.48   7370.41    880.87 o
   1 -11  -3     97.94    103.15    435.39 <
  -1  11   3     97.94    -98.35    377.79 <
  -1  11   3     97.94     65.97    197.93 <
   1 -11  -3     97.94    254.28    291.20 <
   1  11  -3     97.93    -16.79    304.67 <
  -1  11   3     97.94   1665.99    515.87 o
  -1 -11   3     97.93    261.47    330.79 <
  -1  11   3     97.94    -71.96    317.84 <
   1  11  -3     97.93    199.10    322.52 <
  -1 -11   3     97.93    599.71    545.98 <
   1  11  -3     97.93    398.21    542.94 <
  -1  11   3     97.94    122.34    414.98 <
  -1 -11   2   1251.68   1448.89    419.44 o
   1 -11  -2   1251.70   1354.14    528.33 <
   1  11  -2   1251.68    590.11    320.68 <
  -1 -11   2   1251.68   1328.95    654.51 <
  -1 -11   2   1251.68   1651.59    545.47 o
   1 -11  -2   1251.70   1073.48    398.23 <
   1  11  -2   1251.68   1271.38    404.05 o
  -1  11   2   1251.70   1244.99    413.85 o
   1 -11  -2   1251.70    792.81    284.35 <
  -1  11   2   1251.70   1105.86    510.54 <
   1  11  -2   1251.68   1350.54    648.40 <
   1 -11  -2   1251.70   1099.86    534.53 <
  -1  11   2   1251.70   1181.42    489.78 <
  -1  11   2   1251.70   -166.72    522.85 <
  -1 -11   1   3753.29   4060.02    633.51 o
  -1 -11   1   3753.29   4037.23    805.08 o
  -1  11   1   3753.22   3286.40    770.25 o
   1 -11  -1   3753.22   4302.30    802.87 o
   1 -11  -1   3753.22   3926.89    623.51 o
  -1 -11   1   3753.29   4208.75    651.71 o
   1  11  -1   3753.29   4295.11    662.45 o
  -1  11   1   3753.22   3884.91    594.07 o
  -1 -11   1   3753.29   3973.66    820.29 o
   1 -11  -1   3753.22   3967.67    708.43 o
   1  11  -1   3753.29   2352.05    554.70 o
   1 -11  -1   3753.22   3833.33    540.78 o
  -1  11   1   3753.22   4118.79    480.92 o
   1  11  -1   3753.29   4301.10    640.48 o
   1 -11   0  17285.10  18405.00   1193.04 o
   1  11   0  17285.10  18283.90   1234.61 o
   1 -11   0  17285.10  16796.60   1362.81 o
  -1  11   0  17285.10  18415.80   1166.58 o
  -1 -11   0  17285.10  19207.40   1288.07 o
  -1 -11   0  17285.10  19566.10   1286.03 o
   1 -11   0  17285.10  19479.70   1631.74 o
  -1 -11   0  17285.10  19780.80   1671.37 o
   1 -11   0  17285.10  15033.50   1195.09 o
  -1 -11   0  17285.10  17310.00   1457.78 o
   1  11   0  17285.10  14227.50   1451.38 o
  -1  11   0  17285.10  16118.90   1626.28 o
   1 -11   0  17285.10  17677.00   1310.42 o
  -1 -11  -1  21367.10  25150.50   1942.36 o
   1 -11   1  21367.30  19381.40   1181.31 o
  -1 -11  -1  21367.10  22345.10   1429.99 o
  -1  11  -1  21367.30  19907.90   1883.03 o
   1  11   1  21367.10  21958.90   1780.65 o
   1  11   1  21367.10  21755.00   1565.63 o
  -1  11  -1  21367.30  21346.00   1299.81 o
   1 -11   1  21367.30  21258.40   1528.10 o
   1 -11   1  21367.30  17868.90   1535.20 o
  -1 -11  -1  21367.10  21137.30   1490.35 o
   1 -11   1  21367.30  20935.80   1882.72 o
   1  11   1  21367.10  21452.70   1398.97 o
   1  11   1  21367.10  23866.00   1551.80 o
   1 -11   1  21367.30  23429.40   1304.10 o
  -1  11  -1  21367.30  24544.80   1287.83 o
  -1  11  -2  17732.10  18104.00   1855.26 o
   1  11   2  17732.20  18347.50   1424.21 o
  -1  11  -2  17732.10  18412.20   1240.48 o
  -1 -11  -2  17732.20  18267.10   1391.52 o
   1 -11   2  17732.10  16417.60    971.53 o
   1 -11   2  17732.10  23031.20   1273.36 o
  -1 -11  -2  17732.20  19485.70   1902.90 o
   1  11   2  17732.20  19067.10   1703.28 o
   1  11   2  17732.20  19407.70   1370.68 o
  -1 -11  -2  17732.20  16345.60   1098.07 o
   1 -11   2  17732.10  16853.00   1517.30 o
   1 -11   2  17732.10  18352.30   1859.02 o
  -1 -11  -2  17732.20  15236.20   1379.02 o
   1 -11   2  17732.10  18707.30   1212.41 o
  -1  11  -2  17732.10  17507.90   1226.35 o
   1  11   2  17732.20  19061.10   1398.67 o
  -1 -11  -3  23669.00  26389.50   2403.74 o
   1 -11   3  23669.20  24432.10   1517.14 o
   1  11   3  23669.00  25356.80   1529.72 o
  -1 -11  -3  23669.00  22627.00   2045.70 o
  -1 -11  -3  23669.00  21152.90   1191.86 o
  -1  11  -3  23669.20  25099.00   1520.24 o
  -1  11  -3  23669.20  21821.00   2238.64 o
  -1  11  -3  23669.20  25256.10   1482.64 o
   1  11   3  23669.00  24324.10   2111.08 o
   1  11   3  23669.00  23776.00   1647.90 o
   1  11   3  23669.00  23897.20   1688.26 o
   1 -11   3  23669.20  24970.60   2335.05 o
   1 -11   3  23669.20  25807.80   1454.01 o
  -1  11  -4   6452.35   7412.39    966.76 o
   1 -11   4   6452.35   7333.23    926.82 o
  -1 -11  -4   6452.45   5341.00   1296.38 o
  -1 -11  -4   6452.45   5627.66    579.46 o
   1  11   4   6452.45   6029.46    942.22 o
   1 -11   4   6452.35   5666.04    948.61 o
  -1 -11  -4   6452.45   3337.97    818.23 o
  -1  11  -4   6452.35   5964.69   1378.54 o
   1  11   4   6452.45   6965.00    876.89 o
  -1  11  -4   6452.35   4250.73    848.43 o
  -1 -11  -5   5051.51   3967.67    425.55 o
  -1  11  -5   5051.50   4442.63    617.99 o
  -1  11  -5   5051.50   3970.06   1329.04 o
   1  11   5   5051.51   3962.87    850.59 o
   1  11   5   5051.51   4091.21    753.65 o
  -1  11  -5   5051.50   5073.53    936.46 o
  -1 -11  -5   5051.51   6683.14   1534.05 o
   1 -11   5   5051.50   5919.11    932.65 o
  -1 -11  -6   2812.18   3000.94   1225.92 <
   1  11   6   2812.18   3809.34    874.51 o
   1 -11   6   2812.21   3538.28    844.81 o
  -1  11  -6   2812.21   3985.66   1004.68 o
  -1  11  -6   2812.21   1559.24   1133.90 <
  -1  11  -7    271.74     95.95    611.81 <
   1  11   7    271.74   1554.44    757.06 <
   1 -11   7    271.74   1328.95    675.21 <
  -1 -11  -7    271.74    -16.79    825.27 <
   1 -11   8    574.99   -557.73    722.84 <
   1  11   8    574.96    675.27    669.04 <
   1 -11   8    574.99   1320.56    806.03 <
   1  12  -8   1630.82   2878.60   1006.20 <
  -1 -12   8   1630.82   2254.90    872.07 <
   1 -12  -8   1630.83   2741.86   1006.04 <
  -1  12   8   1630.83   1543.65    812.41 <
  -1  12   7    623.88   1957.45    623.17 o
  -1  12   7    623.88   1185.02    804.34 <
   1  12  -7    623.86   2513.97    903.34 <
  -1 -12   7    623.86   2495.98    869.55 <
  -1  12   6     18.47   -596.11    536.15 <
   1 -12  -6     18.47     75.56    235.05 <
   1  12  -6     18.47    556.53    501.58 <
   1 -12  -6     18.47    -93.55    299.80 <
   1 -12  -6     18.47     75.56    633.28 <
  -1  12   6     18.47   -215.90    468.79 <
  -1 -12   6     18.47   -219.49    433.99 <
   1  12  -5   1094.79    562.53    699.41 <
  -1 -12   5   1094.79   1625.21    623.14 <
  -1  12   5   1094.83   1525.66    723.67 <
  -1  12   5   1094.83   1009.91    421.50 <
  -1  12   5   1094.83    816.80    391.36 <
   1  12  -5   1094.79    818.00    504.95 <
   1 -12  -5   1094.83   2140.96    965.68 <
   1 -12  -5   1094.83   1656.39    459.89 o
  -1  12   4   9089.81   8580.62   1270.23 o
  -1 -12   4   9089.85  10576.40   1121.00 o
   1 -12  -4   9089.81   9531.75    917.56 o
   1  12  -4   9089.85   7534.73   1542.86 o
  -1  12   4   9089.81   8259.17    784.82 o
  -1  12   4   9089.81   9514.96   1036.71 o
   1 -12  -4   9089.81  11360.90   1492.21 o
  -1  12   4   9089.81   9312.26   1372.14 o
   1  12  -4   9089.85   9603.72   1118.30 o
  -1  12   3   1070.12   1781.13    561.45 o
   1  12  -3   1070.12   1483.68    483.01 o
  -1  12   3   1070.12   1037.49    479.94 <
   1 -12  -3   1070.12   1102.26    431.59 <
  -1  12   3   1070.12   2353.25    648.20 o
  -1  12   3   1070.12    865.98    553.76 <
   1  12  -3   1070.12    966.73    476.69 <
   1 -12  -3   1070.12    961.93    555.80 <
   1 -12  -3   1070.12    891.17    394.45 <
  -1 -12   3   1070.12    993.12    747.49 <
  -1 -12   3   1070.12   1477.68    469.78 o
   1  12  -3   1070.12   1345.74    730.51 <
   1 -12  -2   5525.66   4797.66    960.35 o
  -1  12   2   5525.66   3352.37    685.44 o
  -1  12   2   5525.66   6133.81    787.90 o
  -1 -12   2   5525.62   7730.23    982.53 o
  -1  12   2   5525.66   5412.96    975.44 o
   1 -12  -2   5525.66   6304.13    774.77 o
   1 -12  -2   5525.66   6117.02   1005.18 o
  -1 -12   2   5525.62   5506.52   1077.31 o
  -1  12   2   5525.66   4340.68    781.46 o
   1  12  -2   5525.62   5386.57   1172.18 o
   1  12  -2   5525.62   6538.01    838.61 o
   1  12  -2   5525.62   5902.32    793.46 o
  -1 -12   2   5525.62   6000.67    795.28 o
   1 -12  -2   5525.66   4850.44    680.28 o
  -1 -12   2   5525.62   5759.59    995.91 o
  -1  12   1    483.64    521.75    347.70 <
   1 -12  -1    483.64    315.45    275.21 <
   1 -12  -1    483.64    573.32    528.72 <
  -1 -12   1    483.64   1535.25    541.44 <
   1  12  -1    483.64    955.93    428.48 <
  -1  12   1    483.64    477.37    458.19 <
   1 -12  -1    483.64    828.80    428.01 <
  -1 -12   1    483.64    255.48    427.42 <
  -1  12   1    483.64    381.41    245.10 <
   1 -12  -1    483.64    353.83    284.70 <
  -1 -12   1    483.64    796.41    577.22 <
  -1 -12   1    483.64    221.89    329.23 <
   1 -12  -1    483.64    542.14    423.22 <
   1  12  -1    483.64   -398.21    747.10 <
   1  12  -1    483.64    705.26    392.55 <
   1  12  -1    483.64    328.64    489.65 <
  -1  12   0    467.62    488.16    498.91 <
   1  12   0    467.63    669.27    374.64 <
  -1 -12   0    467.63    410.20    394.76 <
   1 -12   0    467.62    755.63    365.78 <
   1 -12   0    467.62    532.54    392.01 <
  -1  12   0    467.62    633.29    362.79 <
  -1 -12   0    467.63    430.59    339.55 <
   1 -12   0    467.62    919.95    588.70 <
  -1 -12   0    467.63    720.85    522.21 <
   1  12   0    467.63    -41.98    401.03 <
  -1 -12   0    467.63    237.48    362.70 <
   1 -12   0    467.62    271.07    354.28 <
   1 -12   0    467.62    229.09    329.18 <
   1 -12   0    467.62    485.76    320.18 <
   1  12   1   3906.63   4170.37    685.91 o
  -1  12  -1   3906.65   3949.67    630.25 o
  -1  12  -1   3906.65   4867.23    701.26 o
   1 -12   1   3906.65   3687.00    900.57 o
   1 -12   1   3906.65   3630.63    773.22 o
   1 -12   1   3906.65   5153.89    744.00 o
   1  12   1   3906.63   5430.95    920.99 o
  -1  12  -1   3906.65   3701.40    923.16 o
  -1 -12  -1   3906.63   4531.39    970.87 o
  -1 -12  -1   3906.63   4323.89    698.08 o
   1 -12   1   3906.65   4152.38    772.92 o
   1  12   1   3906.63   4416.25    910.67 o
   1 -12   1   3906.65   4791.66    709.92 o
  -1 -12  -1   3906.63   3940.08    761.21 o
   1 -12   1   3906.65   3746.97    541.23 o
   1  12   2   1896.30   2505.58    631.58 o
  -1  12  -2   1896.33   1388.92    436.16 o
  -1  12  -2   1896.33   1734.35    476.43 o
   1 -12   2   1896.33   1548.45    370.79 o
  -1  12  -2   1896.33   1603.62    692.59 <
   1  12   2   1896.30   2809.03    813.68 o
   1 -12   2   1896.33   2463.60    739.46 o
  -1 -12  -2   1896.30   1885.48    502.65 o
   1 -12   2   1896.33   2179.34    529.87 o
  -1 -12  -2   1896.30   1565.24    426.53 o
   1  12   2   1896.30   2144.55    628.94 o
   1 -12   2   1896.33   5915.52   1057.73 o
  -1 -12  -2   1896.30   1861.49    757.04 <
  -1 -12  -2   1896.30   1247.39    463.12 <
   1 -12   2   1896.33   1917.86    791.49 <
  -1  12  -3   5787.06   6082.23    892.42 o
  -1 -12  -3   5786.91   5114.31   1096.95 o
  -1  12  -3   5787.06   6370.09    857.15 o
   1 -12   3   5787.06   6697.54    850.91 o
  -1 -12  -3   5786.91   5669.64    639.41 o
   1 -12   3   5787.06   5181.47    861.91 o
   1  12   3   5786.91   6487.64    973.98 o
  -1 -12  -3   5786.91   6702.33   1340.09 o
   1  12   3   5786.91   7194.09    933.10 o
   1  12   3   5786.91   5874.74   1135.96 o
  -1  12  -3   5787.06   4813.25   1152.31 o
  -1  12  -4   2234.80   2191.33    574.92 o
  -1 -12  -4   2234.73   2134.96    379.19 o
   1  12   4   2234.73   2714.28    717.97 o
  -1 -12  -4   2234.73   1969.44    887.84 <
   1 -12   4   2234.80   3190.44    698.28 o
  -1  12  -4   2234.80   2872.60   1116.61 <
   1  12   4   2234.73   2751.46    628.22 o
   1 -12   5    104.19    424.59    470.85 <
   1  12   5    104.19   -268.67    498.71 <
  -1  12  -5    104.19    496.56    483.85 <
  -1  12  -5    104.19   -828.80    380.60 <
  -1  12  -5    104.19    -64.77    645.29 <
  -1 -12  -5    104.19    317.85    228.54 <
  -1  12  -6    288.53   1068.68    727.16 <
   1 -12   6    288.53    850.39    631.88 <
   1  12   6    288.54   -122.34    527.82 <
  -1 -12  -6    288.54   1387.72    991.60 <
  -1  12  -6    288.53    813.20    982.70 <
   1 -12   7   3055.84   4269.92   1093.21 o
   1 -12   7   3055.84   3236.02    935.28 o
  -1 -12  -7   3055.86   2112.17   1264.94 <
  -1  12  -7   3055.84   3583.85   1056.20 o
   1  12   7   3055.86   5422.56   1117.33 o
  -1  12  -7   3055.84   2262.10   1368.46 <
   1 -12   8   2202.97   2170.94    938.12 <
   1  12   8   2202.97   2121.77    818.51 <
  -1  12  -8   2202.97   1945.45   1005.16 <
   1 -12   8   2202.97   4178.76   1112.55 o
   1  13  -8    205.02   1851.90    887.78 <
   1 -13  -8    205.01    893.56    978.80 <
  -1  13   8    205.01   1162.23    722.97 <
  -1 -13   8    205.02   1788.33    903.87 <
  -1  13   7  27998.90  31141.60   2019.53 o
  -1  13   7  27998.90  26425.50   2839.11 o
   1 -13  -7  27998.90  23528.90   3239.60 o
  -1 -13   7  27999.10  38538.40   2428.57 o
   1  13  -7  27999.10  35051.70   2507.26 o
   1  13  -6   4007.28   4227.94    910.34 o
  -1  13   6   4007.32   4037.23    769.65 o
   1 -13  -6   4007.32   3828.53   1151.69 o
  -1 -13   6   4007.28   5169.48   1009.98 o
  -1  13   6   4007.32   5062.73   1180.96 o
   1 -13  -6   4007.32   3531.08    639.92 o
  -1  13   5  29751.50  30786.60   2512.84 o
  -1  13   5  29751.50  30827.40   1887.43 o
  -1  13   5  29751.50  24415.30   1673.80 o
  -1 -13   5  29751.60  32782.40   2036.46 o
   1 -13  -5  29751.50  27620.10   1682.48 o
   1  13  -5  29751.60  32455.00   2094.57 o
   1 -13  -5  29751.50  30551.50   2685.52 o
   1  13  -5  29751.60  27806.00   3276.82 o
  -1  13   4     14.78    455.78    267.45 <
   1 -13  -4     14.78    339.43    661.80 <
   1  13  -4     14.78   -211.10    579.18 <
   1 -13  -4     14.78    219.49    346.42 <
  -1 -13   4     14.78   -197.90    450.82 <
  -1  13   4     14.78    -32.38    428.19 <
  -1  13   4     14.78    281.86    495.11 <
  -1  13   4     14.78    460.58    406.98 <
   1  13  -4     14.78    145.13    392.13 <
   1  13  -3    819.72   1364.93    516.36 <
   1  13  -3    819.72   1310.96    854.80 <
  -1  13   3    819.73   1366.13    594.70 <
  -1  13   3    819.73   2547.56    706.98 o
   1 -13  -3    819.73    714.85    351.96 <
   1 -13  -3    819.73   1071.08    610.73 <
   1 -13  -3    819.73    977.52    441.79 <
  -1 -13   3    819.72    982.32    462.19 <
  -1  13   3    819.73   1051.89    579.58 <
  -1  13   2   6334.90   6278.94    958.02 o
   1  13  -2   6335.01   6632.77    883.50 o
   1 -13  -2   6334.90   7535.93   1183.36 o
  -1 -13   2   6335.01   8443.88   1092.15 o
   1  13  -2   6335.01   6169.79   1249.37 o
   1 -13  -2   6334.90   5825.56    790.15 o
   1  13  -2   6335.01   7630.68    927.30 o
  -1 -13   2   6335.01   7220.48   1229.48 o
  -1 -13   2   6335.01   5372.18   1026.40 o
  -1 -13   2   6335.01   7870.56    919.71 o
   1 -13  -2   6334.90   6792.29    836.92 o
  -1  13   2   6334.90   7538.33    881.27 o
  -1  13   2   6334.90   4937.99    818.84 o
  -1  13   2   6334.90   6277.74   1068.29 o
   1 -13  -2   6334.90   7359.61   1119.33 o
   1 -13  -1  54895.10  54098.40   3062.65 o
  -1  13   1  54895.10  54707.70   2986.41 o
   1 -13  -1  54895.10  59380.70   2594.64 o
   1  13  -1  54895.20  61423.30   2115.57 o
   1  13  -1  54895.20  54509.80   3166.86 o
  -1 -13   1  54895.20  52468.40   3004.12 o
   1 -13  -1  54895.10  52311.30   2462.23 o
  -1 -13   1  54895.20  56939.80   2992.83 o
  -1  13   1  54895.10  50467.80   1994.02 o
   1 -13  -1  54895.10  49251.60   2288.13 o
  -1 -13   1  54895.20  66195.70   2027.76 o
   1 -13  -1  54895.10  58381.50   2137.51 o
  -1  13   1  54895.10  53549.10   3044.39 o
   1  13  -1  54895.20  55754.80   3115.55 o
  -1 -13   1  54895.20  58878.10   2299.20 o
  -1  13   1  54895.10  57329.60   2173.93 o
   1  13  -1  54895.20  55083.10   2506.49 o
   1 -13   0   9731.17   8523.04    940.68 o
   1 -13   0   9731.17  10563.30   1028.51 o
   1 -13   0   9731.17  10707.20   1171.64 o
   1  13   0   9731.15  11250.50   1043.79 o
   1 -13   0   9731.17  11052.60   1007.01 o
  -1  13   0   9731.17  11371.70   1030.52 o
   1 -13   0   9731.17  10264.60   1120.79 o
  -1 -13   0   9731.15  10721.60   1093.09 o
  -1 -13   0   9731.15  11203.70   1424.97 o
   1 -13   0   9731.17  11311.70   1414.26 o
  -1 -13   0   9731.15  11420.80   1077.75 o
   1  13   0   9731.15   9502.97   1236.05 o
  -1 -13   0   9731.15   9305.06   1186.00 o
   1  13   0   9731.15   9018.40   1201.87 o
  -1  13   0   9731.17  10064.30   1392.82 o
   1 -13   1  43873.60  44955.30   2335.38 o
  -1 -13  -1  43873.50  41718.10   2395.16 o
  -1  13  -1  43873.60  46422.20   1953.98 o
  -1 -13  -1  43873.50  46199.10   2162.26 o
   1 -13   1  43873.60  54248.40   1802.26 o
   1 -13   1  43873.60  49797.30   1908.92 o
  -1 -13  -1  43873.50  49373.90   2875.55 o
   1 -13   1  43873.60  43143.00   2912.04 o
   1  13   1  43873.50  47031.50   2312.73 o
   1 -13   1  43873.60  39164.50   1930.88 o
  -1  13  -1  43873.60  43564.00   2941.22 o
   1  13   1  43873.50  46016.80   2086.06 o
   1 -13   1  43873.60  42164.20   2416.14 o
  -1  13  -1  43873.60  51303.80   1809.17 o
  -1 -13  -2   5310.81   4496.61    847.06 o
  -1  13  -2   5310.64   5229.45    747.41 o
   1 -13   2   5310.64   5203.06    764.60 o
  -1  13  -2   5310.64   3781.76   1038.38 o
  -1 -13  -2   5310.81   5241.44   1153.40 o
   1 -13   2   5310.64   4591.36    546.81 o
   1 -13   2   5310.64   4886.42    983.94 o
   1  13   2   5310.81   5159.88    924.39 o
  -1 -13  -2   5310.81   5247.44    698.01 o
   1  13   2   5310.81   4564.97   1007.70 o
  -1  13  -2   5310.64   4896.01    762.23 o
   1 -13   2   5310.64  11166.60   1329.64 o
   1 -13   3   2571.16   2240.51    574.18 o
   1 -13   3   2571.16   2169.74    714.37 o
  -1 -13  -3   2571.17   3182.05   1075.42 <
  -1  13  -3   2571.16   1997.03    809.74 <
  -1  13  -3   2571.16   2037.81    537.84 o
  -1 -13  -3   2571.17   2215.32    462.51 o
   1 -13   3   2571.16   3060.91    684.71 o
   1  13   3   2571.17   3034.52    734.49 o
  -1  13  -4  39362.40  37399.00   3370.02 o
   1  13   4  39362.60  40163.60   2397.03 o
  -1 -13  -4  39362.60  37175.90   3354.63 o
  -1  13  -4  39362.40  41730.10   2183.21 o
  -1 -13  -4  39362.60  34406.40   1779.66 o
   1 -13   4  39362.40  43559.20   2111.75 o
  -1  13  -5  10383.00   8118.84   1896.68 o
   1  13   5  10382.90  10036.70   1347.22 o
  -1 -13  -5  10382.90   8463.07    769.08 o
   1 -13   5  10383.00  11450.80   1296.41 o
  -1 -13  -5  10382.90  11208.50   1976.50 o
  -1  13  -5  10383.00  12614.20   1367.18 o
  -1  13  -6  15641.60  20188.60   1852.96 o
   1 -13   6  15641.60  19740.00   1755.40 o
  -1 -13  -6  15641.70  18291.10   2473.22 o
  -1  13  -6  15641.60  14896.70   2625.06 o
   1  13   6  15641.70  14884.70   1726.37 o
   1 -13   7   4849.72   6260.95   1210.91 o
   1  13   7   4849.65   7309.24   1253.17 o
   1 -13   7   4849.72   4985.97   1188.46 o
  -1  13  -7   4849.72   3953.27   1032.00 o
  -1 -13  -7   4849.65   3477.10   1479.27 <
  -1  13  -7   4849.72   3645.02   1625.23 <
   1 -13   8     31.19   1338.55    914.46 <
   1  13   8     31.19   1240.20    831.88 <
   1 -13   8     31.19   1005.11    894.19 <
  -1 -14   7   2038.15   4119.99   1029.39 o
  -1  14   7   2038.12   3799.75   1146.85 o
   1 -14  -7   2038.12    301.05    780.73 <
  -1  14   7   2038.12    684.87    482.67 <
   1  14  -7   2038.15   3549.07   1058.29 o
   1  14  -6   1084.57   2103.77    789.77 <
   1 -14  -6   1084.58    790.41    841.54 <
   1 -14  -6   1084.58    756.83    427.39 <
  -1  14   6   1084.58    382.61    624.16 <
  -1 -14   6   1084.57   1805.12    735.17 <
  -1  14   6   1084.58    382.61    415.11 <
   1  14  -5  43806.10  48024.60   2517.72 o
   1  14  -5  43806.10  40709.40   4066.28 o
   1 -14  -5  43806.50  39363.60   2189.15 o
  -1 -14   5  43806.10  49746.90   2437.25 o
  -1  14   5  43806.50  46527.70   3046.18 o
   1 -14  -5  43806.50  46268.60   3292.17 o
  -1  14   5  43806.50  46825.20   2335.12 o
  -1 -14   4   9613.36  11416.00   1214.25 o
   1  14  -4   9613.36  10214.20   1197.01 o
   1  14  -4   9613.36   8800.11   1830.41 o
   1 -14  -4   9613.34   9562.94    999.07 o
  -1  14   4   9613.34  10821.10   1182.54 o
  -1  14   4   9613.34  10083.50   1483.34 o
  -1  14   4   9613.34   9675.68   1389.08 o
   1 -14  -4   9613.34   8680.17   1480.55 o
   1 -14  -3 133031.00 134008.00   5087.86 o
   1 -14  -3 133031.00 126863.00   4126.08 o
   1  14  -3 133032.00 131353.00   5997.60 o
  -1  14   3 133031.00 135512.00   3859.97 o
  -1  14   3 133031.00 130109.00   4729.94 o
   1  14  -3 133032.00 136881.00   3819.39 o
  -1 -14   3 133032.00 140731.00   3410.54 o
  -1  14   3 133031.00 137211.00   4695.92 o
   1 -14  -2   1650.52    912.76    383.21 <
   1 -14  -2   1650.52   1212.61    433.89 <
  -1  14   2   1650.52    436.59    456.38 <
   1  14  -2   1650.55   1336.15    597.93 <
   1 -14  -2   1650.52    841.99    540.15 <
  -1  14   2   1650.52   1841.10    742.54 <
  -1 -14   2   1650.55   1366.13    788.08 <
   1  14  -2   1650.55   1815.91    839.96 <
   1  14  -2   1650.55   1193.42    495.95 <
   1 -14  -2   1650.52   2341.26    722.02 o
  -1 -14   2   1650.55   1665.99    549.22 o
  -1 -14   2   1650.55   1282.17    565.92 <
   1  14  -1  36812.30  37656.80   2097.96 o
  -1  14   1  36812.00  35803.70   2498.84 o
  -1  14   1  36812.00  34974.90   2561.58 o
   1 -14  -1  36812.00  32910.80   1835.32 o
  -1  14   1  36812.00  33282.60   1602.05 o
   1 -14  -1  36812.00  37331.80   2584.86 o
  -1 -14   1  36812.30  34530.00   2562.96 o
   1  14  -1  36812.30  36252.30   2734.64 o
   1 -14  -1  36812.00  40758.50   2292.88 o
  -1  14   1  36812.00  39775.00   1883.46 o
   1  14  -1  36812.30  38864.70   2640.39 o
   1 -14  -1  36812.00  39472.80   1909.24 o
   1 -14  -1  36812.00  35539.90   2051.27 o
  -1 -14   1  36812.30  39905.70   2014.44 o
  -1 -14   1  36812.30  37309.00   2573.59 o
   1 -14   0  29485.60  31577.00   1980.21 o
   1 -14   0  29485.60  28786.00   1940.74 o
  -1 -14   0  29485.50  31893.70   1859.61 o
   1 -14   0  29485.60  33126.60   1709.04 o
  -1 -14   0  29485.50  32503.00   2389.15 o
  -1  14   0  29485.60  32205.50   1707.37 o
  -1 -14   0  29485.50  27160.80   2118.69 o
  -1  14   0  29485.60  29888.20   2404.89 o
   1  14   0  29485.50  29421.70   2273.68 o
   1  14   0  29485.50  32171.90   2181.12 o
  -1  14  -1  21727.40  20683.90   2170.16 o
  -1  14  -1  21727.40  24077.10   1532.15 o
   1 -14   1  21727.40  20885.40   1730.46 o
  -1 -14  -1  21727.00  19651.20   1757.03 o
  -1  14  -1  21727.40  21166.10   1512.41 o
   1  14   1  21727.00  22645.00   1875.01 o
   1  14   1  21727.00  24217.40   1773.56 o
   1 -14   1  21727.40  22372.70   1522.47 o
   1 -14   1  21727.40  19626.00   1753.06 o
  -1 -14  -1  21727.00  24182.60   2195.45 o
   1 -14   1  21727.40  26516.70   1620.26 o
   1 -14   1  21727.40  18419.40   1326.69 o
  -1  14  -2  63575.20  64502.20   2577.90 o
   1 -14   2  63575.20  87136.30   1608.67 o
   1 -14   2  63575.20  59086.80   3179.69 o
  -1 -14  -2  63575.40  68352.30   3766.05 o
   1  14   2  63575.40  67242.80   2905.75 o
  -1 -14  -2  63575.40  59808.80   2518.17 o
   1 -14   2  63575.20  59819.60   3213.07 o
  -1  14  -2  63575.20  57430.40   3836.53 o
  -1 -14  -2  63575.40  58315.60   3198.35 o
   1 -14   2  63575.20  56833.10   2301.57 o
   1 -14   2  63575.20  68905.20   2401.57 o
  -1 -14  -3  63704.80  69034.80   4115.08 o
   1  14   3  63704.80  66806.20   2975.03 o
  -1  14  -3  63704.90  65832.30   2646.67 o
   1 -14   3  63704.90  53571.90   3474.64 o
  -1 -14  -3  63704.80  56228.60   2551.06 o
   1 -14   3  63704.90  71647.10   2362.22 o
  -1  14  -3  63704.90  59781.30   4099.68 o
   1  14   4   4907.92   5203.06    977.43 o
  -1  14  -4   4907.79   5023.15    892.02 o
  -1 -14  -4   4907.92   3643.82    597.91 o
   1 -14   4   4907.79   2799.44    894.41 o
  -1 -14  -4   4907.92   4254.33   1264.94 o
   1 -14   4   4907.79   5054.34    883.18 o
  -1  14  -4   4907.79   4391.06   1330.81 o
  -1  14  -5   7171.46   5670.84   1603.15 o
   1  14   5   7171.53   6857.06   1155.99 o
  -1  14  -5   7171.46   8845.69   1190.97 o
  -1 -14  -5   7171.53   8127.24   1752.95 o
   1 -14   5   7171.46   5438.15   1203.60 o
   1 -14   5   7171.46   8332.34   1155.22 o
  -1 -14  -6  24918.00  28941.90   3191.96 o
   1  14   6  24918.00  27014.40   2291.38 o
   1 -14   6  24918.10  30946.10   2162.86 o
   1 -14   6  24918.10  24680.40   2423.86 o
  -1  14  -6  24918.10  30123.30   2237.16 o
  -1  14  -6  24918.10  25368.80   3334.60 o
   1 -14   7   3100.88   2721.47   1068.71 <
   1  14   7   3100.88   5093.92   1143.86 o
  -1 -14  -7   3100.88   3039.32   1283.73 <
  -1  14  -7   3100.88   3685.80   1030.35 o
   1 -14   7   3100.88   3328.38    952.87 o
  -1  14  -7   3100.88   1440.50   1197.67 <
   1 -14   8  34719.30  42377.70   3024.57 o
   1  15  -7  22529.10  27956.00   2345.43 o
  -1  15   7  22529.20  23641.70   2559.38 o
  -1  15   7  22529.20  25101.40   1997.83 o
   1 -15  -7  22529.20  20376.90   2976.60 o
  -1 -15   7  22529.10  28219.80   2304.13 o
   1  15  -6  12497.50  11841.80   2576.52 o
   1 -15  -6  12497.30  10504.50   1933.70 o
   1  15  -6  12497.50  14358.20   1636.11 o
   1 -15  -6  12497.30  10692.80   1151.55 o
  -1 -15   6  12497.50  17035.30   1715.24 o
  -1  15   6  12497.30  12110.50   1797.06 o
  -1  15   6  12497.30  14515.30   1443.97 o
  -1  15   5  40609.20  45924.40   3039.24 o
  -1  15   5  40609.20  43176.60   2369.17 o
   1 -15  -5  40609.20  37968.70   2141.63 o
   1  15  -5  40609.40  35982.50   4000.07 o
   1  15  -5  40609.40  44776.60   2512.34 o
   1 -15  -5  40609.20  44055.70   3234.86 o
  -1 -15   5  40609.40  48376.00   2407.85 o
   1 -15  -4   6912.77   5854.35   1262.34 o
   1  15  -4   6912.82   6571.60   1010.54 o
   1  15  -4   6912.82   6300.53   1635.86 o
  -1  15   4   6912.77   7663.06   1090.09 o
  -1  15   4   6912.77   7090.94   1250.99 o
  -1 -15   4   6912.82   6915.83   1044.64 o
   1 -15  -4   6912.77   6807.88    890.70 o
  -1  15   3    529.62    430.59    544.74 <
  -1 -15   3    529.61    711.25    544.01 <
   1  15  -3    529.61    382.61    393.80 <
   1 -15  -3    529.62    516.95    603.33 <
   1 -15  -3    529.62    696.86    403.57 <
  -1  15   3    529.62   2170.94    770.16 <
  -1  15   3    529.62    564.92    503.66 <
   1  15  -3    529.61    699.26    679.68 <
  -1 -15   3    529.61    636.89    642.65 <
  -1  15   2  20364.70  18517.80   1741.77 o
  -1 -15   2  20364.50  22778.10   1616.67 o
  -1  15   2  20364.70  19882.70   1996.68 o
   1 -15  -2  20364.70  22112.40   1952.51 o
  -1 -15   2  20364.50  19985.90   2038.40 o
   1  15  -2  20364.50  20722.30   2213.34 o
   1  15  -2  20364.50  19859.90   1618.67 o
   1  15  -2  20364.50  20637.10   2313.87 o
   1 -15  -2  20364.70  19172.70   1533.82 o
   1 -15  -1  92168.60  99774.60   2751.00 o
   1 -15  -1  92168.60  83067.90   3228.54 o
   1 -15  -1  92168.60 102819.00   3358.98 o
   1  15  -1  92168.30  87695.20   4447.50 o
  -1  15   1  92168.60  80118.50   3099.27 o
  -1 -15   1  92168.30  96463.00   4021.31 o
  -1 -15   1  92168.30  86498.20   4333.87 o
  -1  15   1  92168.60  84492.80   4323.63 o
  -1  15   1  92168.60  89547.10   4291.84 o
   1 -15  -1  92168.60  84170.20   3678.06 o
  -1 -15   1  92168.30 101764.00   2803.71 o
   1  15  -1  92168.30  91190.30   4514.46 o
   1  15   0  43316.20  42534.90   2880.21 o
   1 -15   0  43316.20  45757.70   2490.76 o
  -1 -15   0  43316.20  40540.20   2680.28 o
   1 -15   0  43316.20  40751.30   2435.59 o
   1  15   0  43316.20  49090.90   2594.66 o
  -1 -15   0  43316.20  48158.90   2900.43 o
   1 -15   0  43316.20  47162.20   2104.44 o
  -1  15   0  43316.20  43665.90   3026.06 o
   1 -15   1  55214.70  56392.90   2812.04 o
   1  15   1  55215.10  60472.10   2723.28 o
   1 -15   1  55214.70  46722.00   2426.78 o
  -1 -15  -1  55215.10  63465.90   3391.28 o
  -1  15  -1  55214.70  57328.50   2452.28 o
   1 -15   1  55214.70  66126.20   2283.62 o
   1 -15   1  55214.70  51881.90   2938.99 o
  -1 -15  -1  55215.10  50129.60   2592.01 o
  -1 -15  -1  55215.10  52693.90   2983.24 o
  -1  15  -1  55214.70  53227.60   3543.20 o
   1 -15   1  55214.70  65819.10   2074.01 o
   1  15   1  55215.10  53679.80   3153.66 o
   1 -15   1  55214.70  45078.80   2826.97 o
   1 -15   2   1437.30   2200.93    591.31 o
   1 -15   2   1437.30   1540.05    364.80 o
   1  15   2   1437.24   2253.70    723.90 o
   1 -15   2   1437.30   1252.19    592.30 <
  -1 -15  -2   1437.24   1393.72    470.48 <
  -1  15  -2   1437.30    895.96    431.45 <
  -1 -15  -2   1437.24   1951.45    906.74 <
  -1  15  -2   1437.30    467.77    593.22 <
   1 -15   2   1437.30   1520.86    737.23 <
  -1 -15  -2   1437.24    904.36    463.57 <
   1  15   2   1437.24   1783.53    599.80 <
  -1  15  -3   4709.65   4255.53   1189.07 o
  -1  15  -3   4709.65   3703.79    740.14 o
   1 -15   3   4709.65   5811.17    891.97 o
   1  15   3   4709.67   4722.10    979.78 o
   1  15   3   4709.67   5342.20    968.31 o
  -1 -15  -3   4709.67   4549.38    693.42 o
   1 -15   3   4709.65   3651.02    981.94 o
  -1 -15  -3   4709.67   5412.96   1311.51 o
  -1  15  -4  56247.40  62782.20   2641.12 o
  -1 -15  -4  56247.50  60774.40   4240.65 o
   1 -15   4  56247.40  62941.70   2590.87 o
  -1  15  -4  56247.40  53226.50   4280.04 o
   1 -15   4  56247.40  36687.70   3429.24 o
   1  15   4  56247.50  62656.30   2906.50 o
  -1 -15  -4  56247.50  51348.20   2370.97 o
  -1 -15  -5  20782.10  19295.00   2662.97 o
   1  15   5  20782.10  22088.40   2015.19 o
  -1  15  -5  20782.10  23687.30   1887.30 o
   1 -15   5  20782.10  13041.20   1957.10 o
  -1  15  -5  20782.10  18804.40   2829.87 o
   1 -15   5  20782.10  23695.60   1874.51 o
  -1 -15  -6  19651.10  23495.30   2989.52 o
  -1  15  -6  19651.20  25188.90   2061.56 o
   1 -15   6  19651.20  20089.00   2251.61 o
   1  15   6  19651.10  21259.60   2080.05 o
  -1  15  -6  19651.20  19400.50   3070.72 o
   1 -15   6  19651.20  25422.80   2043.83 o
   1 -15   7    960.99   1802.72   1023.70 <
   1 -15   7    960.99   1337.35    761.39 <
   1  15   7    960.97   1657.59    881.27 <
  -1  15  -7    960.99   1410.51    842.78 <
   1 -16  -7   3189.92   1150.24    898.79 <
   1  16  -7   3189.91   3840.53   1104.35 o
  -1 -16   6      6.28   -163.12    626.02 <
   1 -16  -6      6.28   -247.08    738.69 <
   1  16  -6      6.28   -302.25    540.63 <
   1  16  -6      6.28   -700.46   1114.66 <
  -1  16   6      6.28   -531.34    627.68 <
  -1  16   6      6.28   -337.04    481.74 <
   1  16  -5    546.91    686.07    581.35 <
  -1  16   5    546.89   1177.83    701.97 <
  -1 -16   5    546.91   1012.31    659.43 <
   1 -16  -5    546.89   1815.91   1064.70 <
  -1  16   5    546.89   1012.31    552.40 <
   1 -16  -5    546.89    624.90    438.73 <
   1  16  -5    546.91    322.64    772.70 <
  -1  16   4  14616.60  16291.70   1546.45 o
   1 -16  -4  14616.60  12530.30   1823.81 o
   1  16  -4  14616.60  14105.10   1503.77 o
   1 -16  -4  14616.60  13712.90   1328.05 o
   1  16  -4  14616.60  12478.70   2315.50 o
  -1 -16   4  14616.60  15851.50   1532.06 o
  -1  16   4  14616.60  15862.30   1866.90 o
  -1  16   3   6413.57   6929.02   1303.36 o
   1  16  -3   6413.49   7128.12   1579.36 o
  -1 -16   3   6413.49   6566.80    982.28 o
   1 -16  -3   6413.57   6685.54   1258.37 o
  -1  16   3   6413.57   8447.48   1151.34 o
   1  16  -3   6413.49   6743.11   1013.14 o
  -1 -16   3   6413.49   6848.66   1275.50 o
   1 -16  -3   6413.57   6312.52    895.28 o
  -1  16   3   6413.57   5860.34   1079.74 o
   1 -16  -2  17125.50  15486.80   1456.86 o
   1  16  -2  17125.50  16651.50   2019.71 o
  -1  16   2  17125.50  16585.50   1858.83 o
  -1 -16   2  17125.50  19862.30   1588.26 o
  -1 -16   2  17125.50  17530.70   1960.83 o
  -1  16   2  17125.50  18586.10   1735.35 o
   1  16  -2  17125.50  18333.10   1569.65 o
   1  16  -2  17125.50  17650.60   2264.39 o
   1 -16  -2  17125.50  19813.10   1957.23 o
   1 -16  -1     25.47    761.63    609.01 <
  -1 -16   1     25.48    341.83    648.61 <
  -1  16   1     25.47    482.17    602.71 <
   1  16  -1     25.48   -940.34    872.55 <
   1 -16  -1     25.47     58.77    383.80 <
  -1  16   1     25.47  -1182.62    887.13 <
   1  16  -1     25.48    985.92    802.90 <
  -1 -16   1     25.48    135.53    450.92 <
  -1  16   1     25.47    115.14    243.41 <
   1 -16   0    103.63    176.31    395.74 <
   1 -16   0    103.63    658.48    539.77 <
  -1 -16   0    103.63    450.98    526.01 <
  -1 -16   0    103.63    394.61   1466.74 <
   1  16   0    103.63   -272.27    571.90 <
  -1  16   0    103.63     22.79    522.96 <
   1  16   0    103.63   2824.62    906.24 o
   1 -16   1  13609.60  15725.50   1550.38 o
  -1 -16  -1  13609.60  16142.90   1916.71 o
   1 -16   1  13609.60  11209.70   1274.11 o
   1 -16   1  13609.60  12018.10   1098.81 o
   1  16   1  13609.60  12927.30   1612.24 o
   1 -16   1  13609.60  15708.70   1368.32 o
  -1 -16  -1  13609.60  13188.80   1532.07 o
  -1  16  -1  13609.60  12873.30   1817.92 o
   1  16   1  13609.60  16384.00   1608.00 o
  -1 -16  -1  13609.60  12477.50   1276.26 o
   1 -16   1  13609.60  13746.50   1516.69 o
   1  16   2  13674.20  15605.60   1668.10 o
   1  16   2  13674.20  15442.50   1566.28 o
   1 -16   2  13674.30  13007.70   1604.87 o
   1 -16   2  13674.30  16772.60   1434.26 o
  -1 -16  -2  13674.20  13115.60   1234.34 o
   1 -16   2  13674.30  13458.60   1550.57 o
  -1 -16  -2  13674.20  13119.20   1570.56 o
  -1  16  -2  13674.30  14405.00   1333.24 o
  -1  16  -2  13674.30  11813.00   1812.05 o
   1 -16   2  13674.30  12087.70    961.68 o
  -1 -16  -2  13674.20  16705.50   2080.79 o
  -1  16  -3   8078.57   8941.64   1102.92 o
   1 -16   3   8078.57   8758.13   1118.68 o
   1 -16   3   8078.57   8362.32   1360.80 o
  -1 -16  -3   8078.61   7368.01    887.90 o
  -1  16  -3   8078.57   7134.12   1567.65 o
   1  16   3   8078.61   9097.57   1321.24 o
  -1 -16  -3   8078.61   8867.28   1708.05 o
   1  16   3   8078.61   9319.46   1291.79 o
  -1  16  -4   4090.26   4574.57   1471.80 o
   1 -16   4   4090.26   2755.06    915.63 o
   1 -16   4   4090.26   6271.74    998.03 o
  -1 -16  -4   4090.25   5839.95   1526.86 o
  -1  16  -4   4090.26   4740.09    885.63 o
   1  16   4   4090.25   4491.81    990.08 o
   1  16   4   4090.25   4928.40   1019.97 o
  -1 -16  -4   4090.25   3811.74    656.47 o
   1  16   5   1894.95   1037.49    656.64 <
  -1  16  -5   1894.94   1490.87    706.29 <
   1 -16   5   1894.94   1146.64    636.05 <
  -1  16  -5   1894.94   1755.94   1307.82 <
   1 -16   5   1894.94   1614.41    868.50 <
  -1 -16  -5   1894.95   1632.40   1126.01 <
   1  16   6   1071.99   1047.09    657.38 <
  -1 -16  -6   1071.99   3480.70   1509.44 <
  -1  16  -6   1071.99   2235.71    849.13 <
   1 -16   6   1071.99   2973.35   1145.76 <
  -1  16  -6   1071.99    929.55   1188.90 <
   1 -16   6   1071.99    275.87    581.10 <
   1  16   7  10050.80  14054.70   1788.41 o
   1 -17  -7   5688.92   2638.71   1360.76 <
  -1  17   6   3042.94   3715.79   1122.44 o
  -1 -17   6   3042.96   3826.13   1022.57 o
   1  17  -6   3042.96   2741.86    906.63 o
  -1  17   6   3042.94   3594.65    935.53 o
   1 -17  -6   3042.94   2262.10   1153.15 <
   1  17  -6   3042.96   2940.97   1496.16 <
  -1  17   5   3970.63   4626.15   1216.52 o
  -1  17   5   3970.63   4399.46    874.17 o
   1  17  -5   3970.63   4322.69    985.92 o
   1 -17  -5   3970.63   5627.66   1517.21 o
  -1 -17   5   3970.63   4692.11   1020.37 o
   1 -17  -5   3970.63   3773.36    976.99 o
   1  17  -5   3970.63   3531.08   1510.24 <
   1 -17  -4   1252.80    972.73    470.50 <
  -1  17   4   1252.80    320.24    482.70 <
   1 -17  -4   1252.80    702.86    639.92 <
  -1 -17   4   1252.85   1368.53    815.15 <
  -1  17   4   1252.80   2308.87    845.74 <
  -1 -17   4   1252.85   1650.40    627.39 <
   1  17  -4   1252.85   1805.12   1077.48 <
   1  17  -4   1252.85    484.56    500.49 <
   1 -17  -3     11.52   -218.29    651.15 <
   1  17  -3     11.52    588.91    756.10 <
  -1  17   3     11.52    141.53    532.48 <
   1  17  -3     11.52    450.98    510.32 <
   1 -17  -3     11.52    875.57    545.91 <
  -1 -17   3     11.52    495.36    621.87 <
  -1  17   3     11.52   1757.14    781.74 <
   1  17  -3     11.52     68.37    798.80 <
  -1 -17   3     11.52   -165.52    467.67 <
   1  17  -2     13.48    645.28    705.52 <
   1  17  -2     13.48   -386.21    490.01 <
  -1  17   2     13.48    778.42    654.61 <
  -1 -17   2     13.48     49.18    491.75 <
   1 -17  -2     13.48    217.09    612.78 <
   1 -17  -2     13.48    -14.39    392.21 <
  -1 -17   2     13.48    554.13    602.50 <
   1  17  -2     13.48  -1366.13   1006.58 <
  -1  17   2     13.48   2146.95    850.18 <
   1  17  -1   5054.97   6202.18   1333.78 o
   1 -17  -1   5055.03   5983.88   1110.12 o
  -1 -17   1   5054.97   4917.60   1132.49 o
  -1 -17   1   5054.97   2865.40    534.37 o
   1  17  -1   5054.97   2531.97    688.80 o
  -1  17   1   5055.03   4771.27   1126.80 o
   1 -17  -1   5055.03   4148.78    861.69 o
  -1  17   1   5055.03   4000.05    541.30 o
  -1 -17   1   5054.97   4910.41    913.44 o
  -1  17   1   5055.03   3298.39    757.18 o
   1  17   0   3080.67   5991.08   1180.88 o
   1 -17   0   3080.62   3395.54    861.90 o
  -1 -17   0   3080.67   3762.57   1037.93 o
   1 -17   0   3080.62   2408.43    739.80 o
  -1  17   0   3080.62   2762.25    970.19 <
  -1  17   0   3080.62   2358.05    905.75 <
   1  17   0   3080.67   3437.52   1032.35 o
   1 -17   1  12532.00  14020.00   1385.68 o
   1  17   1  12531.80  13258.30   1608.76 o
   1 -17   1  12532.00   9219.91   1198.03 o
  -1 -17  -1  12531.80  13036.40   1836.23 o
   1 -17   1  12532.00   9642.10   1070.21 o
   1  17   1  12531.80  11551.60   1616.20 o
   1 -17   1  12532.00  13940.80   1562.75 o
  -1 -17  -1  12531.80  10620.80   1273.03 o
  -1  17  -1  12532.00  10251.40   1778.17 o
   1 -17   1  12532.00  11353.70   1507.08 o
   1 -17   2   7965.72   7166.51   1369.39 o
  -1 -17  -2   7965.88   7771.01   1001.58 o
   1 -17   2   7965.72   7640.28   1261.79 o
   1 -17   2   7965.72   6990.19    760.51 o
   1 -17   2   7965.72   5797.97   1069.69 o
   1  17   2   7965.88   8911.66   1417.20 o
   1  17   2   7965.88   9941.95   1361.76 o
  -1  17  -2   7965.72   8634.59   2752.55 o
  -1 -17  -2   7965.88  10078.70   1706.73 o
  -1  17  -2   7965.72   7701.45   1043.44 o
   1 -17   2   7965.72   8397.11   1137.96 o
  -1 -17  -2   7965.88   7035.77   1218.94 o
  -1  17  -3   7765.16   6568.00   1661.29 o
  -1  17  -3   7765.16   7672.66   1107.41 o
   1 -17   3   7765.16   7207.29   1351.89 o
   1 -17   3   7765.16   7511.94   1318.07 o
   1  17   3   7765.12   8905.66   1342.87 o
  -1 -17  -3   7765.12   7795.00   1579.28 o
  -1 -17  -3   7765.12   6370.09    873.39 o
   1  17   3   7765.12   9692.47   1378.06 o
   1 -17   3   7765.16   9566.54   1212.23 o
   1  17   4   6054.70   6005.47   1155.65 o
  -1 -17  -4   6054.70   5770.39    838.38 o
  -1 -17  -4   6054.70   6548.81   1620.54 o
   1  17   4   6054.70   7339.22   1194.91 o
   1 -17   4   6054.71   3543.07   1093.11 o
  -1  17  -4   6054.71   5758.39   1018.80 o
   1 -17   4   6054.71   7262.46   1143.78 o
  -1  17  -4   6054.71   5770.39   1815.72 o
  -1  17  -5   1808.32   2649.51    832.67 o
   1 -17   5   1808.32   2585.94    862.16 <
  -1  17  -5   1808.32   3585.05   1396.61 <
  -1 -17  -5   1808.41   1236.60   1132.78 <
   1 -17   5   1808.32   1636.00    823.65 <
   1  17   5   1808.41   1144.24    725.06 <
  -1 -17  -6   1414.65   4293.91   1646.05 <
   1 -17   6   1414.68   3008.13   1220.46 <
   1 -17   6   1414.68   1488.47    853.68 <
  -1  17  -6   1414.68   2211.72    905.05 <
   1  17   6   1414.65    432.99    650.44 <
   1 -18  -7    160.40      9.60   1310.98 <
   1 -18  -6    640.80   -340.63    885.30 <
  -1  18   6    640.80    419.80    552.21 <
   1 -18  -5   8439.50  10015.10   1894.22 o
   1  18  -5   8439.48   9753.65   1417.52 o
  -1 -18   5   8439.48  11129.40   1495.31 o
   1 -18  -5   8439.50   8186.01   1108.01 o
   1  18  -5   8439.48   7315.23   1988.30 o
  -1  18   5   8439.50   8497.86   1582.48 o
  -1  18   5   8439.50  10135.10   1338.55 o
  -1  18   4    121.67    190.71    489.30 <
   1  18  -4    121.67     94.75    458.19 <
   1  18  -4    121.67   -910.36   1015.65 <
  -1 -18   4    121.67    548.13    607.42 <
   1 -18  -4    121.67     14.39    406.63 <
  -1  18   4    121.67   1867.49    949.08 <
  -1 -18   4    121.67   -429.39    677.20 <
   1 -18  -4    121.67    -99.55    701.65 <
   1  18  -3  26955.60  28516.10   2145.40 o
   1  18  -3  26955.60  26595.80   3134.24 o
  -1  18   3  26955.70  29336.50   2151.61 o
   1 -18  -3  26955.70  28333.80   2722.60 o
   1 -18  -3  26955.70  24531.60   1965.57 o
  -1  18   3  26955.70  29635.20   2607.14 o
  -1 -18   3  26955.60  30621.10   2125.74 o
  -1 -18   3  26955.60  26875.30   2647.87 o
   1  18  -3  26955.60  29711.90   2987.01 o
  -1 -18   2     80.92    651.28    620.28 <
  -1  18   2     80.91   1315.76    866.49 <
   1  18  -2     80.92  -2048.60   1068.84 <
  -1  18   2     80.91     68.37    650.09 <
   1  18  -2     80.92    332.24    430.24 <
   1 -18  -2     80.91    375.42    702.58 <
   1  18  -2     80.92   2385.64   1146.06 <
  -1 -18   2     80.92    426.99    706.09 <
   1 -18  -2     80.91   -159.52    437.69 <
  -1 -18   1   9601.15  10514.10   1602.92 o
   1 -18  -1   9601.29   9614.51   1281.94 o
   1  18  -1   9601.15   9911.97   1755.38 o
  -1 -18   1   9601.15   5676.83    746.53 o
   1 -18  -1   9601.29  10283.80   1477.37 o
  -1 -18   1   9601.15  10437.30   1331.72 o
   1  18  -1   9601.15   7475.96   1324.86 o
  -1  18   1   9601.29   8283.16   1291.72 o
  -1  18   1   9601.29  10126.70   1654.82 o
  -1 -18   0   7236.33   8984.82   1572.96 o
   1  18   0   7236.33  10906.30   1503.55 o
   1  18   0   7236.33   7298.44   1491.35 o
   1 -18   0   7236.27   7649.87   1210.06 o
  -1  18   0   7236.27   5204.26   1153.78 o
  -1  18   0   7236.27   7627.08   1504.20 o
   1 -18   0   7236.27   6608.78   1149.61 o
  -1 -18   0   7236.33   7088.54   1152.44 o
   1 -18   1   1902.39   2939.77    765.23 o
  -1 -18  -1   1902.41   1993.43    889.48 <
   1 -18   1   1902.39   2522.37    847.53 <
   1  18   1   1902.41   1821.91    829.23 <
   1 -18   1   1902.39   1250.99    459.60 <
  -1  18  -1   1902.39   1650.40    924.68 <
   1 -18   1   1902.39   2107.37    790.35 <
  -1 -18  -1   1902.41   1962.24    668.86 <
   1  18   1   1902.41   3473.51    955.15 o
   1 -18   1   1902.39   1648.00    609.84 <
  -1 -18  -2  10755.30   9409.41   1144.82 o
  -1 -18  -2  10755.30  12893.70   2026.38 o
  -1  18  -2  10755.30  10298.20   1273.22 o
   1 -18   2  10755.30  10700.00   1496.62 o
  -1  18  -2  10755.30   8824.10   1706.30 o
   1  18   2  10755.30  12502.70   1584.37 o
   1 -18   2  10755.30   8373.12   1285.24 o
   1 -18   2  10755.30   9766.84   1555.52 o
   1 -18   2  10755.30  13133.60   1354.68 o
   1  18   2  10755.30  11954.60   1626.48 o
  -1  18  -3   7910.57   7258.86   1141.34 o
  -1 -18  -3   7910.52   8635.79   1788.57 o
  -1 -18  -3   7910.52   6722.72    961.68 o
   1  18   3   7910.52   9153.94   1440.50 o
   1 -18   3   7910.57   8263.97   1211.72 o
  -1  18  -3   7910.57   6858.26   1701.91 o
   1 -18   3   7910.57   5784.78   1299.53 o
   1 -18   3   7910.57   7174.90   1330.44 o
   1  18   3   7910.52   9793.23   1450.60 o
   1 -18   4    205.90   -303.45    567.09 <
   1 -18   4    205.90    885.17    875.55 <
  -1  18  -4    205.90    756.83    994.75 <
  -1  18  -4    205.90   -303.45    562.29 <
  -1 -18  -4    205.89    217.09    734.03 <
   1 -18   4    205.90    949.94    779.21 <
   1  18   4    205.89    128.34    590.16 <
   1  18   5   1832.05   2681.89    889.28 <
  -1  18  -5   1832.05   2188.93    805.01 <
  -1 -18  -5   1832.05    958.33    994.55 <
   1 -18   5   1832.05   2204.53    819.33 <
   1 -18   5   1832.05   1301.37    857.38 <
   1  18   6   5905.01   6102.62   1350.82 o
  -1  18  -6   5905.03   6206.97   1258.27 o
   1 -19  -6   3036.76   3135.27   1453.19 <
  -1  19   5   1504.84    999.11    776.65 <
   1  19  -5   1504.86   1024.30    711.97 <
  -1 -19   5   1504.86   1367.33    794.60 <
   1 -19  -5   1504.84   2433.61   1140.10 <
   1 -19  -5   1504.84   1333.75    640.18 <
  -1 -19   5   1504.86   1356.54    888.13 <
   1  19  -5   1504.86    963.13   1150.33 <
  -1  19   5   1504.84   3152.06   1095.31 <
  -1  19   4     81.73    458.18    793.63 <
  -1 -19   4     81.74   -491.76    564.16 <
   1  19  -4     81.74  -1204.21   1284.95 <
   1  19  -4     81.74   -167.92    931.90 <
  -1  19   4     81.73     92.36    561.32 <
   1  19  -4     81.74   -482.17    523.36 <
  -1 -19   4     81.74   -544.53    578.41 <
   1 -19  -4     81.73   -404.20    623.23 <
   1 -19  -4     81.73   -266.27    421.90 <
   1  19  -3    377.59   -420.99   1067.29 <
  -1  19   3    377.59    764.03    762.05 <
   1  19  -3    377.59   1820.71   1082.39 <
   1  19  -3    377.59    197.90    482.39 <
  -1 -19   3    377.59   1289.37    678.09 <
   1 -19  -3    377.59   1057.88    735.80 <
   1 -19  -3    377.59    486.96    577.91 <
  -1  19   3    377.59   1337.35    780.22 <
  -1 -19   3    377.59    995.52    651.89 <
   1  19  -2   2322.48   3288.80   1187.64 <
  -1  19   2   2322.50   2632.72   1029.67 <
   1 -19  -2   2322.50   2557.15    742.96 o
   1 -19  -2   2322.50   3758.97   1107.69 o
  -1 -19   2   2322.48   2128.96    900.69 <
   1  19  -2   2322.48    436.59    982.44 <
  -1 -19   2   2322.48   3303.19    861.48 o
  -1  19   2   2322.50   4142.78   1103.95 o
   1 -19  -1   5477.62   6305.33   1217.20 o
  -1 -19   1   5477.55   6527.22   1122.06 o
   1  19  -1   5477.55   4151.18   1034.93 o
  -1  19   1   5477.62   6322.12   1357.14 o
  -1  19   1   5477.62   2827.02    808.17 o
  -1 -19   1   5477.55   6685.54   1379.38 o
   1  19  -1   5477.55   6076.24   1506.87 o
   1 -19  -1   5477.62   4987.17    988.47 o
  -1  19   0   5185.46   2770.65    932.84 o
   1  19   0   5185.46   7996.50   1408.27 o
   1 -19   0   5185.46   6259.75   1204.84 o
   1 -19   0   5185.46   4588.96   1028.59 o
   1  19   0   5185.46   6144.60   1456.51 o
  -1 -19   0   5185.46   5412.96   1230.63 o
  -1 -19   0   5185.46   5176.68    988.43 o
  -1  19   0   5185.46   5350.59   1309.36 o
   1 -19   1   2838.33   2371.24    648.47 o
  -1  19  -1   2838.33   2537.96    960.32 <
  -1 -19  -1   2838.34   4103.20   1141.69 o
   1 -19   1   2838.33   2831.82    852.84 o
   1  19   1   2838.34   4953.58   1094.73 o
   1  19   1   2838.34   2343.66    863.44 <
   1 -19   1   2838.33   2307.68    829.02 <
  -1 -19  -1   2838.34   2404.83    701.85 o
  -1 -19  -2    219.78     62.37    424.70 <
   1  19   2    219.78    301.05    582.82 <
  -1  19  -2    219.77  -1454.89    655.15 <
   1 -19   2    219.77   -521.75    523.28 <
  -1 -19  -2    219.78   -356.23    635.39 <
   1 -19   2    219.77    165.52    422.25 <
   1 -19   2    219.77   1033.90    665.84 <
   1  19   2    219.78    -52.77    573.38 <
   1 -19   2    219.77    309.45    596.01 <
  -1  19  -2    219.77    800.01    904.62 <
  -1  19  -3     42.51    726.85    641.61 <
   1  19   3     42.52    646.48    644.28 <
  -1 -19  -3     42.52    -35.98    803.61 <
   1 -19   3     42.51    304.65    516.68 <
   1 -19   3     42.51   -957.13    788.33 <
   1  19   3     42.52   -686.07    643.97 <
   1 -19   3     42.51   1201.81    865.76 <
  -1 -19  -3     42.52   -397.01    515.20 <
   1 -19   3     42.51   1316.96    655.53 <
  -1  19  -3     42.51    291.46    723.08 <
   1 -19   4   2934.78   4152.38   1036.58 o
  -1 -19  -4   2934.78   2621.92   1302.94 <
   1  19   4   2934.78   2686.69    928.92 <
  -1  19  -4   2934.78   2699.88    786.41 o
   1 -19   4   2934.78    903.16    836.86 <
   1 -19   4   2934.78   2492.39    964.84 <
  -1  19  -4   2934.78   4030.04   1494.03 <
   1  19   5   2776.23   3517.89   2134.63 <
   1 -19   5   2776.22   2475.59    881.28 <
  -1 -19  -5   2776.23   2084.58   1327.05 <
  -1  19  -5   2776.22   2723.87    901.14 o
   1 -20  -6   3609.52   2314.87   1316.26 <
  -1  20   5      8.27     50.38    604.50 <
   1 -20  -5      8.27    242.28    767.51 <
  -1  20   5      8.27     32.38    754.43 <
  -1 -20   5      8.27    554.13    861.81 <
   1  20  -4   4672.73   2181.74   1343.62 <
  -1  20   4   4672.67   5555.69   1455.65 o
  -1 -20   4   4672.73   5427.35   1500.23 o
  -1 -20   4   4672.73   5309.81   1149.48 o
   1  20  -4   4672.73   5333.80   1141.96 o
   1 -20  -4   4672.67   3826.13    839.99 o
   1 -20  -4   4672.67   3887.31   1361.10 <
  -1  20   4   4672.67   6136.21   1175.46 o
  -1  20   3   3083.48   2238.11    819.47 <
   1  20  -3   3083.45   3220.43    883.99 o
  -1 -20   3   3083.45   2559.55    862.78 <
   1 -20  -3   3083.48   2781.44   1013.17 <
  -1  20   3   3083.48   4445.03   1219.96 o
   1 -20  -3   3083.48   2635.12    722.61 o
   1  20  -3   3083.45    748.43   1002.88 <
  -1 -20   3   3083.45   2715.48   1056.66 <
   1  20  -3   3083.45   1743.95   1136.06 <
  -1 -20   2   2618.67   3461.51    888.75 o
   1  20  -2   2618.67    756.83   1007.64 <
  -1  20   2   2618.63   2468.40   1117.47 <
  -1 -20   2   2618.67   2783.84   1061.66 <
   1 -20  -2   2618.63   2208.12    752.71 <
   1  20  -2   2618.67   2354.45   1179.14 <
   1 -20  -2   2618.63   2794.64   1065.20 <
  -1  20   2   2618.63   4593.76   1088.86 o
   1 -20  -1   3889.41   5438.15   1235.07 o
  -1 -20   1   3889.42   3178.45    904.83 o
  -1  20   1   3889.41   4297.50   1193.61 o
  -1 -20   1   3889.42   5633.65   1300.80 o
   1 -20  -1   3889.41   3556.27    894.45 o
   1  20  -1   3889.42   5074.73   1555.50 o
  -1  20   1   3889.41   1896.28    801.06 <
   1  20  -1   3889.42   5642.05   1326.20 o
  -1  20   0   1790.92   -213.50   1000.40 <
   1  20   0   1790.94   3288.80   1123.36 <
  -1 -20   0   1790.94   3156.86   1086.95 <
  -1 -20   0   1790.94   1636.00    692.97 <
   1  20   0   1790.94   1839.90   1007.30 <
   1 -20   0   1790.92   1657.59    623.37 <
   1 -20   0   1790.92   1680.38    793.39 <
  -1  20   0   1790.92   1989.83    875.72 <
  -1  20  -1    142.84   -576.92    952.92 <
   1  20   1    142.85   -500.16    791.07 <
   1 -20   1    142.84   -239.88    586.36 <
  -1 -20  -1    142.85    253.08    629.60 <
  -1  20  -1    142.84   -341.83    805.77 <
   1 -20   1    142.84    307.05    561.15 <
  -1 -20  -1    142.85    254.28    566.02 <
   1  20   1    142.85    871.97    811.85 <
   1 -20   2      4.73   -361.02    556.11 <
  -1 -20  -2      4.73   -634.49    705.43 <
   1 -20   2      4.73   -495.36    544.92 <
   1 -20   2      4.73   -579.32    557.85 <
   1  20   2      4.73   -821.60    857.36 <
  -1  20  -2      4.73    594.91    843.72 <
   1  20   2      4.73    320.24    575.44 <
  -1 -20  -2      4.73   -399.40    470.76 <
   1 -20   2      4.73   -147.53    707.60 <
   1  20   3      2.16     52.77    674.07 <
  -1  20  -3      2.16   -411.40    577.59 <
   1 -20   3      2.16    455.78    589.55 <
   1 -20   3      2.16   -164.32    550.44 <
  -1 -20  -3      2.16    621.30    864.07 <
  -1 -20  -3      2.16   -169.12    458.06 <
   1 -20   3      2.16   -440.18    575.11 <
  -1  20  -3      2.16   1116.66   1195.35 <
   1  20   4   3562.77   4287.91   1134.45 o
  -1  20  -4   3562.76   2973.35    926.01 o
  -1 -20  -4   3562.77   3230.03   1429.17 <
   1 -20   4   3562.76   4062.42   1052.25 o
   1 -20   4   3562.76   3880.11   1147.74 o
  -1 -21   5   7783.35   7621.08   1863.10 o
   1 -21  -5   7783.19   8195.60   1779.05 o
  -1  21   4      0.15    137.93    599.66 <
  -1  21   4      0.15   2625.52   1236.10 <
   1 -21  -4      0.15   -164.32    513.26 <
  -1 -21   4      0.15   1787.13   1190.33 <
   1 -21  -4      0.15    543.34    834.23 <
   1  21  -3     61.12   -267.47    637.89 <
   1 -21  -3     61.10    405.40    829.71 <
  -1  21   3     61.10    906.76    811.64 <
   1 -21  -3     61.10   -464.17    631.48 <
  -1 -21   3     61.12    107.95    705.24 <
   1  21  -3     61.12   -958.33   1164.42 <
  -1  21   3     61.10   2052.20    900.62 <
  -1 -21   2     16.97  -1005.11    848.24 <
   1  21  -2     16.97  -1574.83   1257.04 <
   1  21  -2     16.97    743.64    868.57 <
   1 -21  -2     16.97    -56.37    592.50 <
  -1  21   2     16.97   1628.81    975.60 <
  -1 -21   2     16.97   -955.93    675.24 <
  -1  21   2     16.97    728.04   1048.69 <
  -1 -21   2     16.97   -286.66    633.06 <
   1 -21  -2     16.97    314.25    826.21 <
   1 -21  -1   8844.97  10996.20   1690.04 o
  -1 -21   1   8844.90   6834.27   1358.28 o
   1  21  -1   8844.90  12405.60   1918.91 o
  -1  21   1   8844.97   8732.94   1778.86 o
   1 -21  -1   8844.97   7194.09   1292.94 o
  -1  21   1   8844.97   7624.68   1463.85 o
   1  21  -1   8844.90   8978.82   1859.95 o
  -1 -21   1   8844.90  11359.70   1853.94 o
  -1  21   0      6.09  -1115.46   1060.57 <
   1  21   0      6.09   2033.01   1108.31 <
   1 -21   0      6.09    736.44    684.80 <
  -1 -21   0      6.09    452.18    738.40 <
  -1  21   0      6.09   -359.83    850.11 <
   1 -21   0      6.09   -297.45    682.23 <
  -1 -21   0      6.09   -358.62    511.70 <
   1  21   0      6.09   1271.38   1095.11 <
   1  21   1   7661.45   9448.99   1790.02 o
  -1 -21  -1   7661.45   8986.02   1765.82 o
   1 -21   1   7661.40   8463.07   1505.62 o
   1  21   1   7661.45   8627.39   1475.48 o
  -1  21  -1   7661.40   5929.91   1557.51 o
  -1  21  -1   7661.40   3782.96   1108.55 o
   1 -21   1   7661.40   7612.69   1444.71 o
  -1 -21  -1   7661.45   7266.06   1163.49 o
   1 -21   2   5241.55   6842.66   1248.51 o
  -1 -21  -2   5241.48   6072.64   1568.68 o
  -1 -21  -2   5241.48   3475.91    864.54 o
   1  21   2   5241.48   6076.24   1280.33 o
   1 -21   2   5241.55   6492.44   1381.78 o
   1  21   2   5241.48   4296.31   1245.03 o
  -1  21  -2   5241.55   5152.69   1568.34 o
  -1 -21  -3   1134.19   1289.37    920.65 <
  -1  21  -3   1134.17   1805.12    773.94 <
   1 -21   3   1134.17   2294.48    905.71 <
  -1  21  -4  11426.50  10923.10   1573.77 o
  -1 -22   4   2688.80   1734.35   1061.12 <
   1 -22  -3  11549.00  10616.00   1501.26 o
  -1  22   3  11549.00  13275.10   2215.69 o
  -1 -22   3  11549.00  11615.10   2090.90 o
  -1  22   2   1101.33   1144.24    907.83 <
  -1 -22   2   1101.34   1626.41   1041.74 <
   1  22  -2   1101.34   1230.60   1116.33 <
  -1  22   2   1101.33   2834.22   1053.81 <
   1 -22  -2   1101.33    903.16    720.29 <
  -1  22   1   3028.19   3846.52   1348.95 <
   1 -22  -1   3028.19   2648.31    882.04 o
  -1 -22   1   3028.20   2720.27   1141.27 <
   1  22  -1   3028.20   4976.37   1662.26 <
   1  22   0   2563.61   2071.39   1098.67 <
  -1 -22   0   2563.61   2691.49    950.28 <
  -1 -22   0   2563.61   2697.48   1063.08 <
  -1  22   0   2563.65   1872.29   1069.55 <
  -1 -22  -1   3165.92   3888.50   1214.61 o
  -1 -22  -1   3165.92   2619.52    877.37 <
   1  22   1   3165.92   4371.87   1434.91 o
  -1 -22  -2   8506.59  12117.70   2255.32 o
  -1 -22  -2   8506.59   7657.07   1275.74 o
  -1 -23   3   1221.12   2101.38   1237.11 <
  -1 -23   2   8113.04   6220.17   1622.91 o
  -1  23   2   8112.99   8323.94   1933.70 o
  -1 -23   1  10100.10   8493.06   1811.26 o
   1  23  -1  10100.10   9835.21   2216.97 o
   1  23   0  18046.10  17367.50   2715.26 o
  -1 -23   0  18046.10  24333.70   2896.92 o
  -1 -23  -1   4055.67   3713.39   1486.99 <
  -2   0   9    305.38   1456.09   1053.88 <
   2   0  -9    305.38   3165.26   1070.18 <
   2   0  -8  46871.10  62261.60   2686.96 o
  -2   0   8  46871.10  53032.10   2163.45 o
  -2   0   8  46871.10  67199.60   2908.65 o
   2   0  -7   5556.37   5915.52   1007.36 o
   2   0  -7   5556.37   3641.43    568.28 o
  -2   0   7   5556.37   6275.34   1162.91 o
  -2   0   6 220491.00 206092.00   7994.35 o
   2   0  -6 220491.00 229416.00   1719.12 o
  -2   0   6 220491.00 200987.00   5331.36 o
   2   0  -6 220491.00 208358.00   6165.55 o
  -2   0   6 220491.00 227987.00   5265.20 o
  -2   0   5   1468.57    844.39    479.47 <
  -2   0   5   1468.57    766.43    260.82 o
   2   0  -5   1468.57    609.30    398.08 <
   2   0  -5   1468.57   1971.84    328.06 o
  -2   0   5   1468.57   1657.59    665.79 <
   2   0  -4  46795.90  40613.40   2129.20 o
  -2   0   4  46795.90  42634.40   2296.73 o
  -2   0   4  46795.90  38166.60   1949.18 o
  -2   0   4  46795.90  40838.90   2327.31 o
   2   0  -4  46795.90  47171.80    993.24 o
   2   0  -3  87760.50  82583.30   3133.40 o
  -2   0   3  87760.50  81187.20   2645.04 o
  -2   0   3  87760.50  82048.40   2792.88 o
   2   0  -3  87760.50  84129.40   2433.80 o
  -2   0   3  87760.50  83297.00   2788.20 o
   2   0  -2  84074.70  92239.80    949.90 o
   2   0  -2  84074.70  85313.20   1408.17 o
   2   0  -2  84074.70  93051.80    539.96 o
  -2   0   2  84074.70  87821.20   1753.06 o
   2   0  -2  84074.70  84614.00   1135.76 o
  -2   0   2  84074.70  83322.20   1791.88 o
   2   0  -2  84074.70  82064.00   2368.75 o
  -2   0   2  84074.70  76232.40   2087.61 o
  -2   0   2  84074.70  84997.80   1799.68 o
  -2   0   1 380339.00 419806.00  24056.40 o
   2   0  -1 380339.00 429199.00  24045.10 o
  -2   0   1 380339.00 428033.00  24251.40 o
  -2   0   1 380339.00 419192.00  23746.00 o
  -2   0   1 380339.00 425593.00  23970.10 o
   2   0  -1 380339.00 398211.00  23348.80 o
  -2   0   1 380339.00 433713.00  24244.20 o
  -2   0   1 380339.00 417331.00  23966.80 o
   2   0  -1 380339.00 408666.00  23528.00 o
  -2   0   0 222090.00 250962.00  14404.90 o
   2   0   0 222090.00 249448.00  14354.80 o
  -2   0   0 222090.00 227522.00   2474.36 o
   2   0   0 222090.00 240049.00  14049.10 o
  -2   0   0 222090.00 235732.00  13991.20 o
   2   0   0 222090.00 239836.00  14069.80 o
  -2   0   0 222090.00 247613.00  14108.00 o
   2   0   0 222090.00 248907.00  14175.80 o
  -2   0   0 222090.00 243136.00  14085.90 o
  -2   0   0 222090.00 249325.00  14261.60 o
  -2   0   0 222090.00 239482.00  14116.50 o
   2   0   1   1762.86   2115.77    420.59 o
   2   0   1   1762.86   2104.97    301.68 o
   2   0   1   1762.86   2112.17    413.37 o
   2   0   1   1762.86   2072.59    293.71 o
  -2   0  -1   1762.86   1911.87    260.12 o
  -2   0  -1   1762.86   2444.41    355.77 o
   2   0   1   1762.86   2036.61    427.61 o
  -2   0  -1   1762.86   1639.60    401.84 o
   2   0   1   1762.86   1746.35    395.98 o
   2   0   2  11097.50  12150.10   1224.49 o
   2   0   2  11097.50  12273.60    783.50 o
   2   0   2  11097.50  11196.50    574.72 o
   2   0   2  11097.50  11424.40    933.27 o
   2   0   2  11097.50  11238.50   1026.61 o
  -2   0  -2  11097.50  12892.50   1194.24 o
  -2   0  -2  11097.50  11384.90    831.48 o
   2   0   3 210888.00 216178.00   4002.99 o
  -2   0  -3 210888.00 202099.00   6356.21 o
  -2   0  -3 210888.00 218651.00   3679.61 o
   2   0   3 210888.00 196516.00   4387.70 o
   2   0   3 210888.00 201285.00   5043.44 o
   2   0   3 210888.00 224788.00   1396.82 o
   2   0   3 210888.00 221730.00   3422.41 o
  -2   0  -3 210888.00 208109.00   4686.63 o
  -2   0  -4  34285.40  34533.60   2102.43 o
   2   0   4  34285.40  31608.20   1765.72 o
  -2   0  -4  34285.40  37150.70   2063.23 o
   2   0   4  34285.40  26543.10   1340.65 o
   2   0   4  34285.40  30293.60   2729.28 o
   2   0   4  34285.40  35633.40   2068.65 o
   2   0   4  34285.40  33667.60   1966.36 o
   2   0   5 154228.00 183627.00   1354.93 o
   2   0   5 154228.00 134378.00   7157.85 o
  -2   0  -5 154228.00 172841.00   3453.02 o
  -2   0  -5 154228.00 178131.00   2389.27 o
   2   0   5 154228.00 168709.00   1766.49 o
   2   0   5 154228.00 125714.00   6051.16 o
   2   0   6     59.30   1074.68    820.61 <
   2   0   6     59.30    227.89    141.04 <
  -2   0  -6     59.30   1140.64    827.55 <
   2   0   6     59.30    453.38    560.78 <
   2   0   7   7927.88  10883.50   1705.67 o
   2   0   8  15423.40  19328.60   2054.30 o
  -2   0  -8  15423.40  21942.10   2055.60 o
   2   0   9   9970.38  15161.80   1966.47 o
  -2   1  10  27434.20  34623.50   2936.03 o
   2  -1 -10  27434.20  37269.40   2650.18 o
   2   1 -10  27434.20  36230.70   2648.03 o
  -2  -1  10  27434.20  36485.00   2970.64 o
   2  -1  -9   8952.73  11305.70   1563.67 o
   2   1  -9   8952.73  11322.50   1533.86 o
  -2  -1   9   8952.73   8039.68   1480.49 o
  -2   1   9   8952.73  10225.00   1653.99 o
  -2  -1   8  31736.50  43784.70   2678.13 o
  -2   1   8  31736.60  48525.90   2705.02 o
  -2   1   8  31736.60  39054.20   1743.40 o
   2  -1  -8  31736.60  44594.30   2409.46 o
   2   1  -8  31736.50  41740.90   2464.42 o
  -2  -1   7    103.95   -290.26    609.07 <
  -2   1   7    103.95   -111.55    260.22 <
   2   1  -7    103.95    133.13    456.96 <
   2  -1  -7    103.95    415.00    607.72 <
  -2   1   7    103.95   -214.70    348.82 <
   2   1  -7    103.95   1378.13    456.63 <
   2  -1  -7    103.95   -521.75    396.99 <
  -2   1   7    103.95    596.11    753.76 <
   2   1  -6   2994.40   4694.51   1077.14 o
   2  -1  -6   2994.40   4802.46   1001.47 o
  -2   1   6   2994.40   5850.75   1335.22 o
  -2   1   6   2994.40   4109.20   1154.81 o
  -2  -1   6   2994.40   3461.51   1049.56 o
   2   1  -6   2994.40   3574.26    472.31 o
  -2  -1   6   2994.40   2372.44    773.82 o
  -2   1   6   2994.40   2952.96    454.03 o
  -2  -1   5  39903.50  32281.10   2335.83 o
  -2   1   5  39903.50  41833.20   2423.30 o
   2   1  -5  39903.50  35716.20   2094.61 o
   2  -1  -5  39903.50  35620.20   2171.71 o
   2  -1  -5  39903.50  33379.70   1529.36 o
   2   1  -5  39903.50  38492.80   1370.10 o
  -2  -1   5  39903.50  37622.10   2278.33 o
  -2   1   4 141939.00 139987.00   4151.12 o
   2  -1  -4 141939.00 116446.00   5028.41 o
  -2  -1   4 141939.00 137388.00   4007.44 o
  -2   1   4 141939.00 138173.00   4158.00 o
   2   1  -4 141939.00 136766.00   3713.10 o
  -2   1   4 141939.00 129696.00   4186.49 o
  -2  -1   4 141939.00 137255.00   3917.30 o
  -2  -1   4 141939.00 121790.00   4230.06 o
   2  -1  -4 141939.00 127932.00   3333.64 o
  -2  -1   3  16623.20  15327.30    920.84 o
  -2   1   3  16623.20  14234.70   1073.07 o
  -2   1   3  16623.20  14686.80   1079.28 o
   2  -1  -3  16623.20  13710.50   1024.39 o
   2   1  -3  16623.20  15723.10   1162.42 o
   2   1  -3  16623.20  15871.90    982.39 o
  -2   1   3  16623.20  13948.00   1213.48 o
  -2   1   3  16623.20  14065.50   1177.96 o
  -2  -1   3  16623.20  14550.10   1054.47 o
  -2  -1   3  16623.20  14844.00   1006.89 o
   2   1  -3  16623.20  14618.50    970.19 o
  -2   1   2 101901.00  87249.10   3237.62 o
   2  -1  -2 101901.00 106834.00   1760.08 o
  -2   1   2 101901.00 109776.00   1581.39 o
  -2   1   2 101901.00  91125.60   3146.87 o
   2  -1  -2 101901.00 100019.00   2329.44 o
  -2  -1   2 101901.00  97429.70   2294.70 o
   2   1  -2 101901.00 107018.00   1470.71 o
   2   1  -2 101901.00 100741.00   2258.44 o
   2   1  -2 101901.00 100872.00   2168.32 o
   2   1  -2 101901.00  97410.50   2091.92 o
  -2  -1   2 101901.00  98070.20   2517.72 o
   2  -1  -2 101901.00  97784.70   2218.47 o
  -2  -1   2 101901.00 101022.00   1976.38 o
   2  -1  -1  28357.00  28236.60    558.17 o
  -2   1   1  28357.00  28241.40   1154.65 o
  -2   1   1  28357.00  28975.50    527.80 o
  -2  -1   1  28357.00  29013.90    884.43 o
   2   1  -1  28357.00  26261.20    897.09 o
  -2  -1   1  28357.00  29129.00   1100.25 o
  -2  -1   1  28357.00  26162.80    878.76 o
   2  -1  -1  28357.00  30570.70    980.96 o
  -2  -1   1  28357.00  28375.80   1047.07 o
   2   1  -1  28357.00  30351.20    832.23 o
   2   1  -1  28357.00  28271.40    836.97 o
  -2  -1   1  28357.00  29895.40   1151.99 o
   2  -1  -1  28357.00  27484.60    962.04 o
  -2   1   1  28357.00  32681.70    521.73 o
  -2  -1   1  28357.00  28817.20    823.60 o
  -2   1   1  28357.00  27321.50   1269.19 o
  -2   1   1  28357.00  30031.00   1223.75 o
   2   1  -1  28357.00  31224.40   1063.22 o
   2   1  -1  28357.00  28867.50   1021.63 o
  -2   1   1  28357.00  29061.80    620.28 o
  -2   1   1  28357.00  28265.40   1101.92 o
   2  -1   0   6368.22   7041.77    482.64 o
  -2   1   0   6368.22   6848.66    554.79 o
   2   1   0   6368.21   7299.64    605.62 o
  -2  -1   0   6368.21   7035.77    642.92 o
  -2   1   0   6368.22   7916.14    479.47 o
  -2   1   0   6368.22   7564.71    568.17 o
  -2   1   0   6368.22   7070.55    497.92 o
  -2   1   0   6368.22   6295.73    601.54 o
   2  -1   0   6368.22   7392.00    567.57 o
  -2  -1   0   6368.21   7233.67    457.66 o
  -2   1   0   6368.22   6851.06    605.02 o
  -2   1   0   6368.22   6733.52    635.02 o
  -2  -1   0   6368.21   6004.27    435.85 o
   2  -1   0   6368.22   5767.99    593.97 o
   2   1   0   6368.21   6251.35    350.50 o
   2  -1   0   6368.22   7336.82    512.45 o
   2   1   0   6368.21   8284.36    605.34 o
  -2  -1   0   6368.21   6935.02    508.82 o
   2   1   0   6368.21   7586.30    616.95 o
  -2  -1   0   6368.21   7712.24    620.61 o
  -2   1   0   6368.22   7481.95    682.76 o
  -2  -1   0   6368.21   6455.25    589.04 o
   2  -1   1 160493.00 154914.00   2972.13 o
   2  -1   1 160493.00 180059.00  10566.80 o
  -2  -1  -1 160493.00 166514.00   9981.27 o
  -2   1  -1 160493.00 162999.00   2977.49 o
   2  -1   1 160493.00 165506.00   2602.24 o
   2  -1   1 160493.00 174239.00  10315.30 o
   2   1   1 160493.00 166594.00   9987.74 o
   2  -1   1 160493.00 155227.00   3846.06 o
  -2   1  -1 160493.00 163257.00   2491.73 o
   2  -1   1 160493.00 168790.00  10101.80 o
  -2   1  -1 160493.00 165463.00    994.72 o
  -2  -1  -1 160493.00 159066.00   3779.27 o
  -2  -1  -1 160493.00 160323.00   2001.18 o
   2   1   1 160493.00 164914.00   2558.02 o
   2   1   1 160493.00 161951.00   3327.03 o
  -2   1  -1 160493.00 165572.00   1784.52 o
   2  -1   1 160493.00 168909.00   2301.57 o
   2   1   1 160493.00 172784.00    312.00 o
   2  -1   2  37496.90  37863.10   1563.35 o
  -2   1  -2  37496.90  35465.50   2120.21 o
   2   1   2  37496.80  36820.80   2117.95 o
  -2  -1  -2  37496.80  32660.10   2144.56 o
   2  -1   2  37496.90  38763.90   2056.23 o
   2  -1   2  37496.90  37409.80   1164.18 o
  -2  -1  -2  37496.80  36181.60    937.50 o
   2  -1   2  37496.90  32880.80   1764.17 o
  -2  -1  -2  37496.80  37959.10   1297.01 o
   2  -1   2  37496.90  34624.70   1620.10 o
   2   1   2  37496.80  39198.10   1681.41 o
   2   1   2  37496.80  38530.00   1147.24 o
  -2   1  -2  37496.90  36471.80   1598.93 o
  -2   1  -2  37496.90  36903.60   1693.87 o
  -2  -1  -3  77574.40  78506.50   3353.38 o
  -2   1  -3  77574.40  86686.50   2157.61 o
   2  -1   3  77574.40  78465.80   2549.97 o
   2  -1   3  77574.40  72615.00   2712.32 o
   2   1   3  77574.40  85129.70   1540.72 o
   2   1   3  77574.40  84303.30   2397.24 o
   2  -1   3  77574.40  75424.00   1917.95 o
   2  -1   3  77574.40  88458.10   1827.06 o
  -2   1  -3  77574.40  72122.00   3766.21 o
  -2   1  -3  77574.40  77018.10   2811.16 o
  -2   1  -4   2736.88   4136.78    811.34 o
   2  -1   4   2736.88   2921.78    847.69 o
  -2  -1  -4   2736.87   2083.38    765.16 <
   2   1   4   2736.87   3122.08   1005.96 o
   2  -1   4   2736.88   3420.73    586.04 o
   2  -1   4   2736.88   2492.39    385.35 o
   2  -1   4   2736.88   2919.38    687.85 o
   2   1   4   2736.87   3635.43    684.02 o
   2  -1   4   2736.88   3553.87    761.62 o
   2   1   4   2736.87   2657.90    703.58 o
  -2  -1  -4   2736.87   3643.82    761.73 o
   2   1   4   2736.87   2577.54    630.09 o
  -2   1  -4   2736.88   3687.00    738.09 o
  -2  -1  -4   2736.87   1085.47    419.94 <
   2   1   5   6364.57   5540.10   1063.96 o
  -2   1  -5   6364.56   8996.81   1150.88 o
  -2   1  -5   6364.56   9249.89   1222.92 o
  -2  -1  -5   6364.57   9195.92   1313.31 o
   2  -1   5   6364.56   6065.44   1521.37 o
   2   1   5   6364.57   4642.94   1324.93 o
   2  -1   5   6364.56   6260.95   1076.13 o
  -2  -1  -5   6364.57   6788.69   1215.45 o
   2  -1   5   6364.56   5511.31    545.17 o
   2  -1   5   6364.56   7473.56    813.06 o
   2   1   5   6364.57   9289.47   1420.37 o
   2  -1   5   6364.56  10420.50   1201.21 o
  -2  -1  -6  10102.90  11477.20   1440.68 o
  -2   1  -6  10102.90  11988.20   1435.10 o
   2  -1   6  10102.90  10848.70    968.93 o
   2  -1   6  10102.90   5420.16   1223.35 o
   2  -1   6  10102.90   8738.94    678.03 o
   2   1   6  10102.90   6488.84   1155.54 o
   2   1   6  10102.90  13037.60   1528.64 o
   2  -1   6  10102.90  12799.00   1445.76 o
   2   1   7  39839.60  53844.20   2698.69 o
  -2   1  -7  39839.60  53528.70   2546.58 o
  -2  -1  -7  39839.60  51806.30   2618.96 o
   2  -1   7  39839.60  40056.90   3069.72 o
   2   1   7  39839.60  44427.50   2853.12 o
   2  -1   7  39839.60  52203.40   2612.78 o
   2  -1   8   6442.54   9000.41   1483.93 o
  -2   1  -8   6442.54  11316.50   1567.68 o
  -2  -1  -8   6442.55  11236.10   1590.54 o
   2   1   8   6442.55  11002.20   1609.97 o
   2  -1   9   9034.73  12309.60   1809.82 o
   2   1   9   9034.72  14709.60   1912.63 o
   2   2 -10    443.60   6955.41   1574.82 o
  -2   2  10    443.60   8024.09   1892.11 o
   2  -2 -10    443.60   7088.54   1512.29 o
  -2  -2  10    443.60   7302.04   1753.86 o
   2   2  -9    587.38   1692.38    935.40 <
   2  -2  -9    587.38   2479.19   1007.61 <
  -2  -2   9    587.38    828.80    991.48 <
  -2   2   9    587.38   3453.12   1306.27 <
   2  -2  -8   2209.71   5823.16   1259.15 o
  -2   2   8   2209.71   9219.91   1697.43 o
  -2  -2   8   2209.71   3751.77   1173.66 o
   2   2  -8   2209.71   3325.98   1010.50 o
  -2   2   8   2209.71   1283.37    370.70 o
  -2   2   8   2209.71   3083.70    683.55 o
  -2   2   7  11911.80  11141.40   1133.01 o
   2  -2  -7  11911.80  13495.80   1538.31 o
   2   2  -7  11911.80  11981.00   1400.70 o
  -2   2   7  11911.80  14987.90   1786.71 o
   2  -2  -7  11911.80   9612.11    884.16 o
  -2  -2   7  11911.80   9999.53   1428.32 o
  -2  -2   6   2371.61   1109.46    502.27 <
   2   2  -6   2371.61   2077.39    536.61 o
  -2   2   6   2371.60   2908.58   1030.49 <
  -2   2   6   2371.60   3113.68    920.42 o
  -2  -2   6   2371.61   1826.71    657.69 <
   2  -2  -6   2371.60   1508.86    325.87 o
   2  -2  -6   2371.60   2306.48    668.62 o
  -2  -2   6   2371.61   2901.39   1028.13 <
   2   2  -6   2371.61   2221.32    405.03 o
   2   2  -5  15730.50  12354.00   1530.41 o
   2  -2  -5  15730.60  13273.90    771.39 o
   2  -2  -5  15730.60  14361.80   1386.12 o
   2   2  -5  15730.50  13783.70   1277.34 o
  -2   2   5  15730.60  12529.10   1149.11 o
  -2  -2   5  15730.50  14291.00   1387.81 o
  -2   2   5  15730.60  15936.60   1658.86 o
  -2   2   5  15730.60  15189.40   1795.88 o
  -2  -2   5  15730.50  12989.70   1381.24 o
   2  -2  -4    195.35    645.28    137.70 o
  -2   2   4    195.35    170.32    445.01 <
  -2   2   4    195.35    -70.77    489.40 <
  -2  -2   4    195.35   -292.66    372.69 <
   2   2  -4    195.35     95.95    268.78 <
   2  -2  -4    195.35    113.94    328.72 <
  -2   2   4    195.35     81.56    244.81 <
  -2  -2   4    195.35    221.89    280.61 <
   2   2  -3     75.27    278.26    289.90 <
   2  -2  -3     75.27    -35.98    277.07 <
  -2   2   3     75.27     94.75    233.87 <
   2   2  -3     75.27      8.40    173.94 <
   2   2  -3     75.27    284.26    274.27 <
  -2  -2   3     75.27      4.80    215.92 <
  -2  -2   3     75.27    319.04    272.96 <
  -2   2   3     75.27   -261.47    475.92 <
   2   2  -3     75.27     86.36    155.91 <
  -2  -2   2  18673.50  18183.10    917.41 o
   2   2  -2  18673.50  19515.70    916.87 o
   2  -2  -2  18673.50  16023.00    932.00 o
   2   2  -2  18673.50  18920.80    779.81 o
   2  -2  -2  18673.50  18140.00    994.21 o
  -2   2   2  18673.50  19869.50    977.08 o
   2  -2  -2  18673.50  19922.30    897.82 o
   2   2  -2  18673.50  19086.30    866.16 o
  -2   2   2  18673.50  17381.90    626.70 o
   2   2  -2  18673.50  18766.10    857.54 o
  -2  -2   2  18673.50  18060.80    849.05 o
  -2  -2   2  18673.50  17642.20    853.85 o
   2   2  -2  18673.50  18213.10    886.77 o
   2  -2  -1   4439.23   4921.20    480.43 o
  -2   2   1   4439.23   4386.26    526.41 o
  -2   2   1   4439.23   4315.50    487.23 o
   2   2  -1   4439.22   4412.65    425.26 o
   2   2  -1   4439.22   3727.78    359.96 o
  -2   2   1   4439.23   4696.91    568.33 o
  -2  -2   1   4439.22   4362.27    362.07 o
  -2   2   1   4439.23   5122.70    486.32 o
  -2   2   1   4439.23   5188.67    467.12 o
  -2   2   1   4439.23   4708.90    423.59 o
  -2  -2   1   4439.22   4249.53    399.55 o
  -2  -2   1   4439.22   3988.06    445.56 o
   2   2  -1   4439.22   4585.36    403.88 o
  -2  -2   1   4439.22   4699.31    473.73 o
   2   2  -1   4439.22   5131.10    452.53 o
  -2  -2   0  18531.00  19699.20    953.53 o
   2   2   0  18531.00  18367.80    992.02 o
  -2   2   0  18531.00  20155.00    995.87 o
   2  -2   0  18531.00  18131.60    708.81 o
   2   2   0  18531.00  16085.40    805.94 o
  -2   2   0  18531.00  19238.60   1132.90 o
   2   2   0  18531.00  19430.50    829.60 o
  -2   2   0  18531.00  18160.30   1010.54 o
  -2   2   0  18531.00  19139.10    739.55 o
  -2   2   0  18531.00  17632.60   1082.23 o
  -2   2   0  18531.00  19768.80    809.84 o
  -2  -2   0  18531.00  19203.80   1142.92 o
   2   2   0  18531.00  19864.70   1088.56 o
  -2  -2   0  18531.00  18251.50    971.09 o
   2   2   0  18531.00  19521.70    912.00 o
  -2   2   0  18531.00  15522.80   1069.24 o
   2  -2   0  18531.00  20312.10    816.54 o
   2  -2   0  18531.00  20110.60    995.50 o
  -2  -2   0  18531.00  17878.50    843.88 o
   2  -2   0  18531.00  19711.20   1035.09 o
   2  -2   0  18531.00  18030.80    979.69 o
  -2  -2   0  18531.00  16333.60    872.87 o
  -2  -2  -1   4101.74   4351.48    669.06 o
   2  -2   1   4101.73   4333.49    575.22 o
   2  -2   1   4101.73   4646.53    556.94 o
   2  -2   1   4101.73   2352.05    411.36 o
  -2   2  -1   4101.73   3808.14    582.86 o
  -2   2  -1   4101.73   4102.00    391.00 o
   2   2   1   4101.74   4143.98    517.34 o
   2  -2   1   4101.73   4303.50    460.94 o
  -2   2  -1   4101.73   3912.49    395.60 o
   2   2   1   4101.74   4794.06    606.52 o
   2  -2   1   4101.73   4292.71    310.46 o
   2   2   1   4101.74   4333.49    644.02 o
  -2   2  -1   4101.73   4050.43    513.13 o
  -2  -2  -1   4101.74   3838.13    326.74 o
  -2   2  -1   4101.73   4291.51    579.60 o
  -2   2  -1   4101.73   3719.39    612.69 o
  -2   2  -2   5494.87   4736.49    702.71 o
   2   2   2   5494.86   6589.59    748.48 o
   2  -2   2   5494.87   5291.82    674.36 o
   2  -2   2   5494.87   4157.17    474.80 o
  -2   2  -2   5494.87   4713.70    605.71 o
   2   2   2   5494.86   4892.42    834.07 o
   2  -2   2   5494.87   5866.34    730.67 o
   2  -2   2   5494.87   4750.88    806.36 o
  -2  -2  -2   5494.86   4686.12    824.95 o
  -2  -2  -2   5494.86   4911.61    295.17 o
   2  -2   2   5494.87   5674.43    537.65 o
   2   2   2   5494.86   5049.54    388.78 o
   2  -2   3    206.79    602.11    431.96 <
   2  -2   3    206.79    -95.95    329.89 <
  -2   2  -3    206.79    355.03    413.54 <
  -2  -2  -3    206.79    794.01    601.91 <
   2   2   3    206.79    554.13    285.38 <
   2  -2   3    206.79   -400.61    536.86 <
   2  -2   3    206.79    344.23    234.67 <
   2  -2   3    206.79     83.96    241.24 <
   2   2   3    206.79    -67.17    329.92 <
  -2   2  -3    206.79    147.53    346.70 <
   2  -2   4  20638.50  15910.20   2031.22 o
  -2   2  -4  20638.50  20212.50   1793.97 o
  -2  -2  -4  20638.50  19118.70   2059.67 o
  -2  -2  -4  20638.50  22265.90   1666.19 o
   2   2   4  20638.50  21565.50   2216.88 o
  -2   2  -4  20638.50  22805.70   1530.32 o
   2  -2   4  20638.50  16795.40   1111.68 o
   2  -2   4  20638.50  22184.40   1703.39 o
   2  -2   4  20638.50  19967.90   1321.40 o
   2   2   4  20638.50  21073.70   1582.67 o
  -2   2  -4  20638.50  23081.50   1623.45 o
  -2  -2  -4  20638.50  19536.10   1672.59 o
   2   2   4  20638.50  21384.40   1344.27 o
   2  -2   4  20638.50  19424.50   1498.75 o
   2  -2   5   1590.87    482.17    285.13 <
   2  -2   5   1590.87    465.37    567.74 <
   2   2   5   1590.88   1035.10    496.25 <
   2  -2   5   1590.87    939.14    287.04 o
  -2  -2  -5   1590.88   1199.42    588.64 <
  -2   2  -5   1590.87   1664.79    632.83 <
   2   2   5   1590.88   1830.31    904.45 <
  -2  -2  -5   1590.88   1021.90    573.81 <
   2  -2   5   1590.87    520.55    431.05 <
   2   2   5   1590.88   1073.48    528.28 <
   2   2   5   1590.88   1626.41    622.28 <
   2  -2   5   1590.87   1725.96    732.10 <
  -2  -2  -5   1590.88    388.61    566.56 <
  -2   2  -5   1590.87   2901.39    744.09 o
   2  -2   6   7999.22   6485.24    685.78 o
   2  -2   6   7999.22   4457.03   1080.41 o
  -2   2  -6   7999.22  10359.40   1349.32 o
   2   2   6   7999.22   4524.19    982.62 o
  -2  -2  -6   7999.22  10195.00   1423.89 o
   2  -2   6   7999.22   7808.19   1203.62 o
   2   2   6   7999.22  10234.60   1418.24 o
   2  -2   7      3.31    943.94    372.82 <
   2  -2   7      3.31    748.43    742.43 <
   2   2   7      3.31   3793.75   1121.50 o
  -2   2  -7      3.31   4160.77   1089.12 o
  -2  -2  -7      3.31   5170.68   1263.16 o
   2  -2   7      3.31   2215.32   1039.57 <
   2   2   7      3.31   5744.00   1397.23 o
   2   2   8    203.81   1555.64    931.70 <
  -2   2  -8    203.81   1304.96    841.45 <
  -2  -2  -8    203.81   2145.75    949.81 <
   2  -2   8    203.81  -1083.07    668.57 <
   2  -2   9   1376.94   5555.69   1374.47 o
   2   2   9   1376.93   6296.93   1412.89 o
   2   3 -10   5940.00   7515.54   1407.45 o
  -2  -3  10   5940.00   7617.49   1551.83 o
  -2   3  10   5940.02   8718.55   1613.71 o
   2  -3 -10   5940.02   9356.64   1527.75 o
   2   3  -9   6606.42   7321.23   1354.80 o
   2  -3  -9   6606.43   7309.24   1330.81 o
  -2  -3   9   6606.42   8527.84   1558.87 o
  -2   3   9   6606.43   9552.14   1725.99 o
  -2   3   8   6767.96  10921.90   1641.43 o
   2  -3  -8   6767.96   4030.04    670.43 o
   2   3  -8   6767.96   6198.58   1178.06 o
   2  -3  -8   6767.96   9511.36   1400.65 o
  -2  -3   8   6767.96   8162.02   1417.65 o
  -2   3   8   6767.96   7573.11    897.16 o
   2   3  -8   6767.96   7254.06    843.03 o
  -2   3   7   4635.90   5885.53   1285.07 o
   2  -3  -7   4635.90   2595.53    518.86 o
   2  -3  -7   4635.90   4750.88   1043.45 o
   2   3  -7   4635.91   4241.13    931.61 o
  -2   3   7   4635.90   3715.79    708.32 o
  -2  -3   7   4635.91   4351.48   1014.10 o
   2  -3  -6    474.90   1302.56    628.86 <
  -2  -3   6    474.90    265.07    635.96 <
  -2   3   6    474.90   1459.69    782.21 <
  -2   3   6    474.90   -128.34    590.37 <
   2   3  -6    474.90    833.59    498.93 <
   2   3  -6    474.90   -255.48    538.65 <
  -2  -3   6    474.90    951.14    520.01 <
  -2  -3   6    474.90    584.11    474.67 <
   2  -3  -6    474.90    382.61    251.04 <
   2   3  -5      9.81    109.15    300.99 <
  -2  -3   5      9.81    125.94    368.15 <
  -2  -3   5      9.81    181.11    368.08 <
  -2  -3   5      9.81    134.34    557.68 <
   2   3  -5      9.81    104.35    315.39 <
   2  -3  -5      9.81    225.49    407.61 <
  -2   3   5      9.81    235.09    588.77 <
  -2   3   5      9.81   -310.65    610.22 <
  -2   3   5      9.81    104.35    275.81 <
   2  -3  -5      9.81    214.70    174.70 <
  -2   3   4  11863.80  10824.70   1347.39 o
   2  -3  -4  11863.80  11419.60   1157.35 o
  -2  -3   4  11863.90  11831.00    974.88 o
  -2   3   4  11863.80  12285.60    949.06 o
   2   3  -4  11863.90  11779.50    802.99 o
   2   3  -4  11863.90  10281.40    642.01 o
   2   3  -4  11863.90  12316.80   1002.80 o
  -2   3   4  11863.80  10668.80   1269.06 o
  -2  -3   4  11863.90  12595.10   1042.09 o
  -2   3   3  13671.10  11948.60   1224.46 o
   2   3  -3  13671.10  13649.30    784.13 o
   2  -3  -3  13671.10  11783.10   1059.59 o
  -2  -3   3  13671.10  14058.30    880.18 o
  -2  -3   3  13671.10  14180.70    907.25 o
  -2   3   3  13671.10  12983.70    972.61 o
   2  -3  -3  13671.10  12501.50    901.08 o
   2   3  -3  13671.10  13125.20    779.53 o
   2   3  -3  13671.10  12519.50    949.87 o
  -2   3   2  42274.10  41623.30   1715.31 o
   2   3  -2  42274.00  40229.60   1470.11 o
   2  -3  -2  42274.10  36482.60   1705.30 o
   2  -3  -2  42274.10  43019.40   1345.19 o
   2  -3  -2  42274.10  44650.60   1327.37 o
   2   3  -2  42274.00  41602.90   1381.02 o
  -2  -3   2  42274.00  46907.90   1135.53 o
  -2  -3   2  42274.00  43568.80   1216.12 o
  -2  -3   2  42274.00  40521.00   1364.99 o
  -2   3   2  42274.10  46922.30   1239.44 o
   2   3  -2  42274.00  44194.90   1281.59 o
   2   3  -1  53092.50  54096.00   1365.55 o
   2   3  -1  53092.50  49874.10   1733.83 o
   2  -3  -1  53092.50  55229.50   1394.13 o
  -2   3   1  53092.50  54724.50   1452.18 o
   2   3  -1  53092.50  53141.30   1270.09 o
   2  -3  -1  53092.50  57352.40   1607.88 o
  -2  -3   1  53092.50  51489.70   1419.02 o
  -2   3   1  53092.50  55253.50   1749.89 o
   2  -3  -1  53092.50  55462.20   1394.95 o
  -2  -3   1  53092.50  51200.60   1672.82 o
  -2  -3   1  53092.50  54646.60   1320.78 o
   2   3  -1  53092.50  53843.00   1374.37 o
  -2  -3   1  53092.50  55591.70   1827.79 o
   2  -3   0  40813.50  42990.60   1538.15 o
   2  -3   0  40813.50  38178.60   1094.02 o
   2  -3   0  40813.50  43068.60   1229.32 o
  -2  -3   0  40813.50  36476.60   1460.09 o
  -2   3   0  40813.50  41847.60   1238.83 o
  -2   3   0  40813.50  38935.40    880.98 o
  -2   3   0  40813.50  37117.10   1793.74 o
  -2  -3   0  40813.50  42470.10   1757.08 o
   2   3   0  40813.50  40144.40   1359.51 o
  -2  -3   0  40813.50  42856.30   1030.87 o
   2   3   0  40813.50  39458.40   1232.86 o
   2   3   0  40813.50  40750.10   1440.01 o
   2  -3   0  40813.50  39029.00   1548.29 o
   2   3   0  40813.50  44783.80    971.73 o
  -2   3   0  40813.50  38424.50   1752.60 o
  -2   3   0  40813.50  40445.50   1475.77 o
   2   3   0  40813.50  43800.20   1622.29 o
  -2  -3   0  40813.50  39757.00   1341.09 o
  -2  -3   0  40813.50  44938.50   1123.00 o
  -2   3   0  40813.50  40248.80   1770.38 o
  -2  -3   0  40813.50  39930.90   1533.10 o
  -2  -3  -1  79909.70  82903.60   1424.66 o
  -2   3  -1  79909.70  83451.70   1871.78 o
  -2   3  -1  79909.70  78987.50   1570.89 o
  -2  -3  -1  79909.70  82150.40   2686.74 o
   2   3   1  79909.70  81521.90   2554.86 o
   2  -3   1  79909.70  83171.10   2191.36 o
  -2   3  -1  79909.70  80699.10   1456.96 o
   2  -3   1  79909.70  85393.60   1439.14 o
  -2   3  -1  79909.70  79181.80   1912.68 o
  -2   3  -1  79909.70  83093.10   2277.67 o
   2   3   1  79909.70  80949.70   2233.74 o
  -2   3  -1  79909.70  81957.30   1991.59 o
   2   3   1  79909.70  81183.60   1853.92 o
  -2   3  -1  79909.70  81478.70   2335.32 o
   2  -3   1  79909.70  78846.00   1400.13 o
   2  -3   1  79909.70  71988.90   2426.34 o
   2  -3   1  79909.70  83347.40   1999.17 o
  -2   3  -2  15826.30  13414.30   1090.59 o
  -2  -3  -2  15826.30  15537.20   1480.23 o
   2  -3   2  15826.30  16982.50    803.36 o
  -2   3  -2  15826.30  15639.20   1264.97 o
   2   3   2  15826.30  16940.50   1460.85 o
   2  -3   2  15826.30  16288.10    915.01 o
  -2   3  -2  15826.30  14649.70    946.74 o
  -2  -3  -2  15826.30  14038.00    565.14 o
   2   3   2  15826.30  17667.40   1155.12 o
   2  -3   2  15826.30  16791.80   1237.31 o
  -2   3  -2  15826.30  15109.00    991.35 o
   2  -3   2  15826.30  14298.20   1368.04 o
   2   3   3  15686.90  15653.60   1618.79 o
   2  -3   3  15686.90  13793.30   1067.21 o
  -2   3  -3  15686.90  12977.70   1108.92 o
  -2  -3  -3  15686.90  12021.70   1280.67 o
   2  -3   3  15686.90  15076.70    969.70 o
  -2   3  -3  15686.90  14575.30   1409.11 o
  -2  -3  -3  15686.90  16012.20   1632.01 o
   2   3   3  15686.90  16218.50   1196.83 o
   2  -3   3  15686.90  13962.40   1578.63 o
   2   3   3  15686.90  16342.00    766.42 o
   2  -3   3  15686.90  15958.20   1397.14 o
  -2  -3  -4    194.99   -257.87    437.58 <
   2  -3   4    194.99    346.63    270.67 <
   2  -3   4    194.99    482.17    410.75 <
  -2   3  -4    194.99   -389.81    425.22 <
   2   3   4    194.99    416.20    367.73 <
   2   3   4    194.99    238.68    533.70 <
   2  -3   4    194.99   -593.71    502.55 <
  -2   3  -4    194.99    752.03    416.78 <
   2  -3   4    194.99     39.58    573.38 <
  -2   3  -4    194.99   -149.93    446.16 <
  -2  -3  -4    194.99    963.13    614.38 <
   2   3   4    194.99     93.55    364.71 <
  -2  -3  -5   1965.18   1168.23    534.10 <
  -2   3  -5   1965.18   2168.54    673.75 o
   2  -3   5   1965.18    490.56    423.29 <
   2   3   5   1965.18   1908.27    646.89 <
  -2  -3  -5   1965.18   2047.40    721.50 <
  -2   3  -5   1965.18   2083.38    668.41 o
   2  -3   5   1965.18   2174.54    832.32 <
   2  -3   5   1965.18    877.97    858.96 <
   2   3   5   1965.18    513.35    347.19 <
   2  -3   5   1965.18   1610.81    420.90 o
  -2  -3  -5   1965.18   1149.04    703.23 <
   2  -3   6   1540.78    590.11    470.99 <
   2   3   6   1540.77   1680.38    747.70 <
  -2  -3  -6   1540.77   1489.67    773.86 <
   2  -3   6   1540.78    178.71    605.53 <
   2   3   6   1540.77   1487.28    687.55 <
   2  -3   6   1540.78   1880.68    453.81 o
   2   3   6   1540.77   1266.58    655.05 <
  -2   3  -6   1540.78   2648.31    817.82 o
   2   3   7   6332.83   8368.32   1423.95 o
  -2   3  -7   6332.83   8024.09   1255.89 o
  -2  -3  -7   6332.83   6927.82   1271.04 o
   2  -3   7   6332.83   8073.26   1305.19 o
   2  -3   7   6332.83   5775.18    696.42 o
   2  -3   8   3547.97   5089.12   1113.55 o
  -2   3  -8   3547.97   5120.30   1099.80 o
   2   3   8   3547.97   6121.82   1285.92 o
  -2  -3  -8   3547.97   4809.66   1131.36 o
   2   3   9   5377.74   8319.14   1510.94 o
   2  -3   9   5377.75   6846.26   1375.12 o
   2  -4 -10    976.66   4423.44   1265.75 o
  -2   4   9    571.78   1761.94   1043.36 <
   2   4  -9    571.78   -367.02    675.30 <
   2  -4  -9    571.78   2072.59    905.32 <
  -2  -4   9    571.78   1559.24    902.33 <
  -2   4   8  20653.50  26395.50   2408.96 o
   2   4  -8  20653.50  19293.80   1929.96 o
  -2   4   8  20653.50  25467.20   1410.51 o
  -2  -4   8  20653.50  24640.80   2126.06 o
   2  -4  -8  20653.50  26546.70   2086.01 o
   2   4  -8  20653.50  21612.30   1417.13 o
   2  -4  -8  20653.50  18924.40   1351.82 o
  -2  -4   7   2509.86   1985.03    766.39 <
   2   4  -7   2509.86   1928.66    651.05 <
  -2   4   7   2509.87   2914.58    938.67 o
   2  -4  -7   2509.87   2367.65    486.26 o
   2  -4  -7   2509.87   2446.81    817.26 <
  -2   4   6  27365.70  27067.20   2375.85 o
  -2  -4   6  27365.70  24275.00   2055.68 o
  -2  -4   6  27365.70  26878.90   2005.64 o
   2   4  -6  27365.70  22737.30   2213.58 o
   2  -4  -6  27365.70  28526.90   1125.79 o
   2  -4  -6  27365.70  29077.40   2080.61 o
  -2  -4   6  27365.70  31325.10   2981.14 o
  -2   4   6  27365.70  30041.80   2651.79 o
   2   4  -6  27365.70  27295.10   1902.31 o
   2   4  -5  24301.40  24119.00   1619.76 o
  -2   4   5  24301.30  22779.30   2149.71 o
  -2  -4   5  24301.40  26099.30   2536.94 o
  -2  -4   5  24301.40  21825.80   1662.65 o
   2   4  -5  24301.40  21316.00   1817.36 o
   2  -4  -5  24301.30  24054.30   1822.58 o
   2  -4  -5  24301.30  19208.60   1186.96 o
  -2  -4   5  24301.40  24321.70   1646.08 o
  -2  -4   4  25383.60  24847.10   1435.54 o
   2  -4  -4  25383.70  22668.90   1718.25 o
  -2   4   4  25383.70  22431.50   1927.97 o
   2   4  -4  25383.60  25458.80   1555.09 o
   2   4  -4  25383.60  24038.70   1111.07 o
  -2  -4   4  25383.60  23361.00   1424.17 o
  -2   4   4  25383.70  25812.60   1366.12 o
  -2   4   4  25383.70  26040.50    685.42 o
   2   4  -4  25383.60  22461.40   1041.57 o
  -2  -4   4  25383.60  24229.40   2344.14 o
  -2  -4   3  44045.80  38400.50   1803.85 o
   2   4  -3  44045.80  34005.80   2018.20 o
  -2   4   3  44045.70  42032.30   2152.69 o
   2   4  -3  44045.80  39835.00   1863.04 o
  -2  -4   3  44045.80  40246.40   2821.79 o
  -2  -4   3  44045.80  43186.10   1630.79 o
   2  -4  -3  44045.70  39872.20   1816.37 o
   2  -4  -3  44045.70  42509.70   1624.04 o
   2   4  -3  44045.80  41894.40   1405.40 o
  -2   4   3  44045.70  39628.70   1272.50 o
  -2   4   3  44045.70  44710.60   1695.39 o
   2  -4  -2   6073.90   6936.22    607.45 o
  -2   4   2   6073.90   8187.21    636.17 o
  -2   4   2   6073.90   6359.30    702.78 o
   2   4  -2   6073.85   6502.03    567.92 o
  -2   4   2   6073.90   7550.32    651.12 o
   2   4  -2   6073.85   6548.81    559.24 o
  -2  -4   2   6073.85   6544.01    511.44 o
  -2  -4   2   6073.85   5410.56    966.46 o
   2  -4  -2   6073.90   6215.37    543.09 o
  -2   4   2   6073.90   6467.25    577.45 o
   2   4  -2   6073.85   4578.17    572.51 o
  -2  -4   2   6073.85   6286.14    539.90 o
  -2  -4   1   6052.20   6674.75    775.66 o
  -2   4   1   6052.21   6075.04    674.78 o
  -2  -4   1   6052.20   4429.44    521.88 o
  -2  -4   1   6052.20   6472.04    762.91 o
   2   4  -1   6052.20   5747.60    560.61 o
   2  -4  -1   6052.21   6504.43    625.97 o
  -2  -4   1   6052.20   6641.16    564.61 o
   2  -4  -1   6052.21   6630.37    692.47 o
   2   4  -1   6052.20   5843.55    580.84 o
  -2  -4   1   6052.20   6260.95    501.20 o
  -2   4   1   6052.21   6564.40    568.04 o
   2   4  -1   6052.20   6312.52    509.37 o
   2  -4  -1   6052.21   6817.48    607.78 o
  -2  -4   0  16696.00  16775.00    846.64 o
   2  -4   0  16696.00  17731.00   1110.82 o
  -2  -4   0  16696.00  18459.00    787.15 o
   2  -4   0  16696.00  16662.30    483.76 o
  -2   4   0  16696.00  16695.90   1155.04 o
  -2  -4   0  16696.00  18375.00   1247.48 o
   2   4   0  16696.00  18860.80   1205.16 o
  -2  -4   0  16696.00  18576.50    827.21 o
  -2  -4   0  16696.00  15882.70    927.03 o
   2  -4   0  16696.00  17032.90    946.38 o
  -2   4   0  16696.00  16422.40    910.35 o
  -2   4   0  16696.00  15769.90    978.76 o
   2  -4   0  16696.00  16808.60    978.90 o
  -2  -4   0  16696.00  16877.00    737.40 o
   2  -4   0  16696.00  17541.40    527.43 o
   2   4   0  16696.00  18214.30    737.56 o
   2   4   0  16696.00  16764.20    981.93 o
  -2  -4   0  16696.00  16447.60   1012.49 o
   2  -4   0  16696.00  18027.20   1122.86 o
  -2   4   0  16696.00  17178.00    541.72 o
  -2   4   0  16696.00  17218.80    467.22 o
   2   4   0  16696.00  17010.10    808.38 o
   2  -4   1   2613.44   2797.04    432.61 o
   2   4   1   2613.48   2176.94    427.92 o
  -2   4  -1   2613.44   2334.06    535.59 o
   2  -4   1   2613.44   2672.30    341.94 o
   2   4   1   2613.48   2173.34    363.04 o
   2   4   1   2613.48   2326.87    354.95 o
  -2  -4  -1   2613.48   2498.38    580.53 o
  -2  -4  -1   2613.48   2633.92    329.45 o
  -2   4  -1   2613.44   2704.68    435.24 o
  -2   4  -1   2613.44   2750.26    408.03 o
   2  -4   1   2613.44   2206.92    270.07 o
   2  -4   1   2613.44   3419.53    549.14 o
  -2   4  -1   2613.44   1638.40    248.34 o
   2   4   1   2613.48   2601.53    556.66 o
  -2   4  -1   2613.44   1919.06    234.14 o
   2  -4   1   2613.44   2601.53    509.90 o
  -2   4  -1   2613.44   2794.64    433.86 o
  -2   4  -2  17385.70  16988.50   1397.06 o
  -2   4  -2  17385.70  15779.50   1089.63 o
   2  -4   2  17385.70  18078.80   1041.76 o
  -2   4  -2  17385.70  17648.20   1126.06 o
  -2   4  -2  17385.70  16669.50    953.34 o
   2  -4   2  17385.70  15290.10   1142.57 o
  -2   4  -2  17385.70  16134.50   1053.40 o
   2   4   2  17385.80  16418.80   1224.37 o
  -2  -4  -2  17385.80  16604.70   1595.97 o
   2  -4   2  17385.70  15357.30   1426.73 o
   2  -4   2  17385.70  18395.40   1382.82 o
   2  -4   2  17385.70  17239.20    839.66 o
   2   4   3  32320.90  30334.40   1022.48 o
  -2   4  -3  32320.70  31924.80   1556.15 o
  -2  -4  -3  32320.90  29618.40   2356.06 o
   2   4   3  32320.90  35994.50   2345.97 o
   2   4   3  32320.90  35385.10   1633.09 o
  -2   4  -3  32320.70  31708.90   2106.94 o
   2  -4   3  32320.70  36720.10   2033.88 o
   2  -4   3  32320.70  30540.70   1929.31 o
  -2  -4  -3  32320.90  35798.90   1823.20 o
   2  -4   3  32320.70  34826.20   1361.41 o
   2  -4   3  32320.70  32868.80   1481.32 o
   2  -4   3  32320.70  31305.90   2295.91 o
  -2   4  -3  32320.70  30102.90   1892.74 o
   2  -4   4   6315.71   7024.98   1398.68 o
  -2   4  -4   6315.71   6238.16    831.40 o
   2  -4   4   6315.71   6101.43   1069.25 o
  -2  -4  -4   6315.70   6775.50   1230.67 o
   2   4   4   6315.70   6077.44   1213.12 o
   2  -4   4   6315.71   4574.57    684.70 o
   2   4   4   6315.70   6070.24    870.15 o
  -2   4  -4   6315.71   6750.31    974.07 o
   2   4   4   6315.70   5204.26    627.47 o
  -2   4  -4   6315.71   7155.71   1142.97 o
  -2  -4  -4   6315.70   4761.68    838.23 o
   2  -4   4   6315.71   6278.94    837.85 o
  -2  -4  -5  49159.60  42635.60   3552.11 o
  -2   4  -5  49159.60  45785.30   2560.18 o
   2  -4   5  49159.60  49360.70   2432.25 o
   2  -4   5  49159.60  60130.30   3585.29 o
  -2   4  -5  49159.60  44019.70   3322.82 o
   2  -4   5  49159.60  37758.80   2334.73 o
   2  -4   5  49159.60  44113.30   3127.26 o
   2   4   5  49159.60  51673.20   2546.18 o
  -2  -4  -5  49159.60  45190.40   2841.18 o
   2   4   6    892.63    916.35    555.24 <
   2   4   6    892.63   -289.06    698.76 <
  -2  -4  -6    892.63   -261.47    797.06 <
  -2   4  -6    892.64    707.66    463.71 <
  -2  -4  -6    892.63   1239.00    697.92 <
   2  -4   6    892.64     62.37    617.59 <
   2  -4   6    892.64    815.60    448.93 <
   2  -4   6    892.64   1343.35    621.62 <
   2   4   6    892.63    646.48    550.11 <
   2   4   7  13577.60  16165.70   1905.81 o
   2  -4   7  13577.60  13734.50   1144.55 o
  -2  -4  -7  13577.60  15500.00   1815.72 o
   2  -4   7  13577.60  16572.30   1656.10 o
  -2   4  -7  13577.60  15490.40   1687.22 o
   2  -4   8    320.16   1217.41    759.03 <
  -2   4  -8    320.16   1235.40    762.55 <
   2   4   8    320.16   1789.53    953.54 <
  -2  -4  -8    320.16   2059.40    880.58 <
   2   4   9     69.76   2963.76   1179.30 <
   2  -4   9     69.76   2737.07   1115.70 <
  -2   5   9    645.04   1008.71    881.89 <
   2   5  -9    645.04   1454.89    911.43 <
   2  -5  -9    645.04   1778.73    820.57 <
  -2  -5   9    645.04   1113.06    840.71 <
  -2   5   8     16.86    261.47    366.73 <
  -2  -5   8     16.86    323.84    589.84 <
  -2   5   8     16.86    901.96    848.87 <
   2  -5  -8     16.86   1352.94    796.36 <
   2   5  -8     16.86    453.38    653.19 <
   2   5  -8     16.86   -141.53    363.32 <
  -2  -5   7   5724.66   5203.06   1036.81 o
   2  -5  -7   5724.62   5161.08   1114.77 o
   2  -5  -7   5724.62   5644.45    703.21 o
  -2   5   7   5724.62   3964.07   1101.86 o
   2   5  -7   5724.66   4660.93    962.14 o
  -2  -5   6   5054.85   5986.28    997.27 o
   2  -5  -6   5054.84   2903.78    530.64 o
  -2  -5   6   5054.85   4635.74   1324.19 o
  -2   5   6   5054.84   4723.30   1000.57 o
   2   5  -6   5054.85   5570.08    982.75 o
   2   5  -6   5054.85   5117.91   1027.15 o
  -2   5   6   5054.84   4392.26   1198.36 o
   2  -5  -6   5054.84   5387.77   1058.71 o
  -2  -5   6   5054.85   6030.66   1000.24 o
  -2  -5   5   8094.02   9389.02   1612.84 o
   2   5  -5   8094.02  11467.60   1165.64 o
  -2  -5   5   8094.02   7541.92    984.38 o
   2  -5  -5   8093.99   8761.73   1158.88 o
   2   5  -5   8094.02   8557.83   1123.96 o
  -2   5   5   8093.99   6606.38   1260.48 o
  -2  -5   5   8094.02   9490.97   1047.37 o
  -2   5   5   8093.99   7785.40    578.71 o
   2   5  -5   8094.02   7612.69    632.07 o
  -2   5   4   7400.46   6162.60    473.79 o
   2  -5  -4   7400.46   6196.18    698.34 o
  -2   5   4   7400.46   5837.55   1000.45 o
   2   5  -4   7400.43   7066.96    539.69 o
  -2  -5   4   7400.43   6517.62   1296.95 o
  -2   5   4   7400.46   7442.37    771.46 o
   2  -5  -4   7400.46   7089.74    996.12 o
  -2  -5   4   7400.43   6582.39    786.14 o
   2  -5  -4   7400.46   6990.19    709.22 o
  -2   5   3    895.63   1634.80    285.35 o
  -2  -5   3    895.64    868.38    295.25 <
   2   5  -3    895.64    772.42    318.60 <
  -2   5   3    895.63    490.56    317.37 <
   2   5  -3    895.64    666.88    323.90 <
  -2   5   3    895.63    785.62    283.83 <
   2  -5  -3    895.63    852.78    316.93 <
   2  -5  -3    895.63    868.38    270.08 o
  -2  -5   3    895.64    534.94    549.17 <
   2   5  -2   2559.61   2276.49    378.50 o
  -2  -5   2   2559.61   2612.33    683.19 o
   2   5  -2   2559.61   2720.27    447.49 o
  -2  -5   2   2559.61   2468.40    388.82 o
  -2   5   2   2559.69   2379.64    412.76 o
  -2  -5   2   2559.61   2288.48    340.41 o
  -2   5   2   2559.69   2445.61    465.64 o
   2  -5  -2   2559.69   2468.40    435.45 o
  -2   5   2   2559.69   2121.77    440.83 o
  -2   5   2   2559.69   2636.31    422.26 o
   2  -5  -2   2559.69   2732.27    407.49 o
   2   5  -2   2559.61   1204.21    360.69 o
   2  -5  -1   5474.31   5384.18    380.90 o
   2  -5  -1   5474.31   5576.08    743.02 o
  -2  -5   1   5474.34   4108.00    564.50 o
   2  -5  -1   5474.31   5516.11    676.85 o
  -2  -5   1   5474.34   6229.76    772.92 o
  -2  -5   1   5474.34   6391.68    778.18 o
   2  -5  -1   5474.31   5631.25    588.95 o
  -2   5   1   5474.31   5716.41    559.10 o
  -2   5   1   5474.31   5589.28    427.02 o
   2  -5  -1   5474.31   5879.53    630.49 o
  -2  -5   1   5474.34   6668.75    596.69 o
   2   5  -1   5474.34   5753.60    572.73 o
   2   5  -1   5474.34   5577.28    528.76 o
   2   5  -1   5474.34   6608.78    659.63 o
  -2   5   1   5474.31   5525.71    647.84 o
  -2  -5   1   5474.34   5351.79    534.32 o
  -2  -5   0    574.84    555.33    241.19 <
  -2   5   0    574.87    356.23    297.02 <
   2  -5   0    574.87    536.14    189.78 <
   2  -5   0    574.87    432.99    248.94 <
  -2   5   0    574.87    737.64    197.76 o
  -2  -5   0    574.84   1122.65    445.82 <
   2   5   0    574.84    491.76    215.18 <
  -2   5   0    574.87    488.16    153.03 o
   2   5   0    574.84    623.70    193.94 o
   2  -5   0    574.87    694.46    365.31 <
  -2  -5   0    574.84    564.92    280.71 <
   2  -5   0    574.87    572.12    307.06 <
  -2  -5   0    574.84    473.77    198.52 <
  -2  -5   0    574.84    716.05    217.25 o
   2   5   0    574.84    683.67    316.11 <
  -2  -5   0    574.84    482.17    351.75 <
   2  -5   0    574.87    479.77    253.54 <
  -2   5   0    574.87    789.22    309.46 <
  -2   5   0    574.87    614.10    251.65 <
  -2   5  -1   3940.55   4191.96    529.08 o
   2   5   1   3940.51   4039.63    417.52 o
   2  -5   1   3940.55   4326.29    559.22 o
   2  -5   1   3940.55   4194.36    390.65 o
   2  -5   1   3940.55   4119.99    657.02 o
   2  -5   1   3940.55   3206.04    533.28 o
  -2   5  -1   3940.55   3928.09    387.71 o
  -2  -5  -1   3940.51   3895.70    366.97 o
  -2  -5  -1   3940.51   4357.48    772.98 o
  -2   5  -1   3940.55   4227.94    610.65 o
   2   5   1   3940.51   3952.07    609.12 o
   2  -5   1   3940.55   4069.62    384.18 o
  -2   5  -1   3940.55   4303.50    714.57 o
   2   5   1   3940.51   3800.95    495.57 o
  -2   5  -1   3940.55   3875.31    393.76 o
  -2   5  -2   1904.91   2462.40    659.88 o
   2   5   2   1904.92   1751.15    432.13 o
   2  -5   2   1904.91   1962.24    429.97 o
  -2   5  -2   1904.91   1958.65    381.96 o
  -2   5  -2   1904.91   1987.43    432.09 o
   2   5   2   1904.92   1967.04    371.04 o
   2  -5   2   1904.91   1830.31    600.26 o
   2  -5   2   1904.91   2101.38    339.01 o
   2  -5   2   1904.91   2475.59    496.29 o
  -2   5  -2   1904.91   2421.62    411.88 o
  -2   5  -2   1904.91   2358.05    441.98 o
   2  -5   2   1904.91   2294.48    639.73 o
  -2  -5  -2   1904.92   1855.50    683.99 <
   2  -5   3   9313.02   7631.88    987.59 o
   2   5   3   9312.93   9613.31   1315.35 o
   2  -5   3   9313.02   9258.29    799.14 o
  -2   5  -3   9313.02   9760.84    857.61 o
  -2  -5  -3   9312.93   8490.66   1297.97 o
  -2   5  -3   9313.02   8555.43    959.58 o
   2  -5   3   9313.02  10135.10   1248.70 o
   2  -5   3   9313.02   9008.81    897.41 o
   2   5   3   9312.93   9332.65   1027.47 o
  -2   5  -3   9313.02   9489.77    898.72 o
  -2  -5  -3   9312.93   9753.65   1085.75 o
  -2   5  -3   9313.02   8531.44    768.99 o
   2  -5   3   9313.02   9682.88   1347.86 o
  -2   5  -3   9313.02   9008.81   1167.94 o
   2  -5   4   6693.67   4894.81    759.93 o
   2  -5   4   6693.67   6521.22   1013.80 o
  -2   5  -4   6693.67   6383.29    850.09 o
   2  -5   4   6693.67   7743.42    874.93 o
  -2  -5  -4   6693.63   8475.07   1386.42 o
   2  -5   4   6693.67   7640.28   1386.57 o
  -2   5  -4   6693.67   6190.18   1148.55 o
  -2   5  -4   6693.67   4837.24    919.20 o
   2   5   4   6693.63   8051.67    955.54 o
   2   5   4   6693.63   6920.63   1300.90 o
  -2   5  -4   6693.67   6481.64   1013.20 o
  -2  -5  -4   6693.63   6770.70   1007.47 o
   2  -5   4   6693.67   7402.79   1169.84 o
  -2  -5  -5   3339.14   2845.01    796.11 o
  -2  -5  -5   3339.14   3226.43   1050.33 o
   2  -5   5   3339.16   3639.03   1203.30 o
  -2   5  -5   3339.16   2922.98    719.12 o
  -2   5  -5   3339.16   2673.50    889.19 o
   2  -5   5   3339.16   2578.74    602.35 o
   2  -5   5   3339.16   3767.36    757.93 o
   2   5   5   3339.14   2425.22    700.66 o
   2  -5   5   3339.16   2759.85    886.22 o
  -2  -5  -6     76.44   -633.29    940.78 <
   2   5   6     76.44    380.21    469.74 <
   2   5   6     76.44    185.91    434.10 <
  -2   5  -6     76.44     87.56    428.19 <
  -2  -5  -6     76.44    666.88    691.10 <
   2  -5   6     76.44    286.66    437.54 <
   2  -5   6     76.44    857.58    633.93 <
   2  -5   7   2972.08   2209.32    768.72 <
   2   5   7   2972.07   2871.40    929.10 o
  -2   5  -7   2972.08   2785.04    859.07 o
  -2  -5  -7   2972.07   2723.87    925.36 <
   2  -5   7   2972.08   2998.54    625.79 o
   2   5   7   2972.07   3704.99    956.79 o
  -2  -5  -8   3931.95   4383.86   1193.17 o
   2   5   8   3931.95   4243.53   1198.03 o
  -2   5  -8   3931.95   5120.30   1160.27 o
   2  -5   8   3931.95   3860.92   1011.76 o
   2  -5   9   7945.77   9949.15   1553.56 o
  -2   6   9   5846.35   6975.80   1547.72 o
   2   6  -9   5846.32   6385.69   1367.47 o
  -2  -6   9   5846.32   6054.65   1405.99 o
   2  -6  -9   5846.35   7528.73   1414.75 o
  -2  -6   8     68.00   1268.98    737.85 <
   2   6  -8     68.00    887.57    776.87 <
   2  -6  -8     67.99    654.88    616.65 <
  -2   6   8     67.99    350.23    689.41 <
  -2   6   8     67.99   -545.73    380.02 <
   2   6  -8     68.00   -605.71    432.67 <
  -2   6   7  10583.50  10724.00   1638.60 o
   2   6  -7  10583.50   8417.50    835.00 o
   2  -6  -7  10583.50  10273.00   1456.61 o
   2  -6  -7  10583.50   6983.00    925.44 o
  -2   6   7  10583.50  10777.90   1038.69 o
  -2  -6   7  10583.50  12024.10   1461.41 o
   2   6  -7  10583.50  12375.60   1702.46 o
  -2   6   6   9027.01   6728.72   1532.48 o
   2   6  -6   9026.99  11081.40   1310.80 o
  -2   6   6   9027.01   8469.07    746.14 o
   2  -6  -6   9027.01   9517.36   1359.26 o
   2  -6  -6   9027.01   6828.27    828.09 o
   2   6  -6   9026.99   8062.47    691.92 o
  -2  -6   6   9026.99  10117.10   1181.61 o
  -2   6   5   6160.66   6711.93    562.98 o
  -2  -6   5   6160.67   6232.16   1373.75 o
   2  -6  -5   6160.66   6147.00    996.92 o
  -2   6   5   6160.66   5498.12   1192.67 o
  -2  -6   5   6160.67   5760.79    858.20 o
  -2  -6   5   6160.67   5312.21    796.45 o
   2   6  -5   6160.67   6464.85    979.99 o
   2   6  -5   6160.67   5542.50    425.92 o
   2   6  -5   6160.67   5513.71    491.03 o
  -2   6   4  22613.90  21593.10   1874.78 o
   2   6  -4  22613.80  23181.10   1472.16 o
  -2  -6   4  22613.80  19623.60   2192.72 o
   2  -6  -4  22613.90  19575.70   1332.85 o
  -2  -6   4  22613.80  23566.10   1351.36 o
   2  -6  -4  22613.90  23141.50   1190.83 o
  -2   6   4  22613.90  20764.30    966.19 o
  -2   6   3   4392.36   4155.97    640.65 o
   2  -6  -3   4392.36   4304.70    561.75 o
  -2   6   3   4392.36   5849.55    497.35 o
   2   6  -3   4392.36   4169.17    574.89 o
  -2   6   3   4392.36   4115.19    690.13 o
  -2   6   3   4392.36   4844.44    630.06 o
  -2  -6   3   4392.36   4268.72    557.63 o
  -2  -6   3   4392.36   3748.17    899.21 o
   2  -6  -3   4392.36   4265.12    502.78 o
  -2  -6   2  14096.90  14966.30   1417.86 o
   2  -6  -2  14097.00  14878.70    946.58 o
  -2   6   2  14097.00  14558.50   1063.38 o
  -2  -6   2  14096.90  13969.60    763.66 o
  -2   6   2  14097.00  12759.40    884.12 o
  -2   6   2  14097.00  16258.10    871.51 o
  -2  -6   2  14096.90  14554.90    879.34 o
   2  -6  -2  14097.00  13820.90   1013.06 o
  -2   6   2  14097.00  14632.90    963.21 o
   2   6  -2  14096.90  12394.80   1125.16 o
   2   6  -2  14096.90  14023.60    902.31 o
   2   6  -2  14096.90  15069.50    940.41 o
   2  -6  -2  14097.00  14824.80    853.43 o
   2  -6  -1    439.50   1291.77    222.40 o
   2   6  -1    439.48   1530.45    515.86 <
   2  -6  -1    439.50    746.04    359.71 <
   2   6  -1    439.48    796.41    285.84 <
   2  -6  -1    439.50    713.65    207.94 o
   2   6  -1    439.48    862.38    304.66 <
  -2   6   1    439.50    568.52    239.20 <
   2  -6  -1    439.50    530.14    251.45 <
  -2   6   1    439.50    719.65    270.72 <
  -2  -6   1    439.48    888.77    286.29 o
   2  -6  -1    439.50    664.48    303.61 <
  -2  -6   1    439.48   1023.10    427.89 <
  -2  -6   1    439.48    545.73    339.05 <
  -2  -6   1    439.48   1151.44    357.89 o
   2  -6  -1    439.50    710.05    320.19 <
  -2   6   1    439.50    976.32    245.33 o
  -2  -6   0   1954.58   2448.01    418.18 o
   2   6   0   1954.58   2289.68    382.86 o
   2  -6   0   1954.58   2400.03    427.39 o
  -2  -6   0   1954.58   2456.40    333.67 o
   2   6   0   1954.58   2323.27    306.77 o
   2  -6   0   1954.58   2492.39    566.88 o
  -2   6   0   1954.58   1997.03    276.33 o
  -2  -6   0   1954.58   2518.77    377.95 o
   2  -6   0   1954.58   2232.11    485.23 o
  -2  -6   0   1954.58   2492.39    603.17 o
   2  -6   0   1954.58   2223.72    434.63 o
   2  -6   0   1954.58    644.09    352.80 <
   2   6   0   1954.58   2510.38    484.20 o
  -2   6   0   1954.58   2493.58    329.27 o
   2  -6   0   1954.58   2963.76    332.83 o
  -2  -6   0   1954.58   2408.43    415.11 o
   2   6   1   9091.72   8898.46    782.55 o
  -2   6  -1   9091.69   8953.63    748.83 o
   2  -6   1   9091.69   9546.15    587.31 o
  -2   6  -1   9091.69   8308.35    603.05 o
   2  -6   1   9091.69   9287.07    593.67 o
   2  -6   1   9091.69   9620.51   1033.15 o
   2  -6   1   9091.69   8988.42    843.45 o
  -2  -6  -1   9091.72   9386.62    510.22 o
  -2  -6  -1   9091.72  10234.60   1158.32 o
  -2   6  -1   9091.69   8464.27    615.32 o
  -2  -6  -1   9091.72   8571.02    470.04 o
  -2   6  -1   9091.69   8159.62   1034.39 o
   2  -6   1   9091.69   9162.33    782.44 o
  -2  -6  -1   9091.72   8945.24    805.15 o
   2   6   1   9091.72   9595.32    862.46 o
   2  -6   2   2733.58   2744.26    399.23 o
   2   6   2   2733.55   3155.66    593.38 o
  -2  -6  -2   2733.55   3896.90    871.60 o
   2  -6   2   2733.58   2665.10    536.96 o
   2  -6   2   2733.58   2440.81    679.10 o
   2   6   2   2733.55   2300.48    366.82 o
  -2   6  -2   2733.58   2061.79    364.09 o
   2  -6   2   2733.58   2801.83    468.00 o
  -2   6  -2   2733.58   1096.27    348.85 o
  -2   6  -2   2733.58   2908.58    705.96 o
   2  -6   2   2733.58   3142.47    727.60 o
  -2  -6  -2   2733.55   2733.47    350.23 o
  -2   6  -2   2733.58   3065.71    494.21 o
  -2   6  -3  16901.40  16442.80   1634.03 o
   2  -6   3  16901.40  18040.40   1837.81 o
   2  -6   3  16901.40  17178.00   1042.26 o
  -2   6  -3  16901.40  19476.10   1147.57 o
   2   6   3  16901.40  18942.40   1811.57 o
   2   6   3  16901.40  15635.60   1353.49 o
  -2   6  -3  16901.40  17485.10   1141.20 o
  -2  -6  -3  16901.40  18168.70   1448.07 o
  -2  -6  -3  16901.40  15736.30   1803.90 o
  -2   6  -3  16901.40  15104.20   1083.90 o
  -2   6  -3  16901.40  15753.10   1234.77 o
   2  -6   3  16901.40  15166.60   1290.82 o
   2  -6   3  16901.40  18052.40   1688.91 o
  -2   6  -4  15677.90  15690.80   1584.12 o
  -2  -6  -4  15677.80  15911.40   1906.02 o
  -2   6  -4  15677.90  16014.60   1262.44 o
   2  -6   4  15677.90  14349.80   1477.56 o
   2  -6   4  15677.90  18186.70   2057.20 o
   2  -6   4  15677.90  11136.60   1220.96 o
   2  -6   4  15677.90  15521.60   1207.86 o
   2   6   4  15677.80  17867.70   1382.82 o
  -2   6  -4  15677.90  16703.10   1228.24 o
   2  -6   4  15677.90  15922.20   1768.69 o
  -2   6  -4  15677.90  15172.60   1751.01 o
   2   6   4  15677.80  16268.90   1934.90 o
  -2   6  -4  15677.90  13152.80   1423.42 o
  -2  -6  -4  15677.80  16063.80   1548.54 o
   2  -6   5   3273.55   2851.01    968.67 <
   2  -6   5   3273.55   4018.04    723.59 o
  -2  -6  -5   3273.51   3191.64   1064.48 o
  -2   6  -5   3273.55   3195.24    740.86 o
   2  -6   5   3273.55   4313.10   1272.02 o
   2  -6   5   3273.55   3268.41    976.36 o
   2   6   5   3273.51   2281.29    468.06 o
  -2   6  -5   3273.55   2516.37    963.57 <
   2  -6   5   3273.55   3108.88    693.87 o
   2   6   5   3273.51   3222.83    787.32 o
  -2   6  -6  11818.60   8782.12   1775.03 o
  -2  -6  -6  11818.60   9543.75   1790.04 o
   2  -6   6  11818.60  11747.10   1227.45 o
   2   6   6  11818.60  11033.40   1431.46 o
   2   6   6  11818.60  10310.20   1103.54 o
   2  -6   6  11818.60  11339.30   1316.25 o
  -2   6  -6  11818.60  11470.00   1387.53 o
   2   6   7     30.61    319.04    504.65 <
  -2   6  -7     30.61   -455.78    498.21 <
  -2  -6  -7     30.61   -254.28    894.64 <
   2  -6   7     30.61    602.11    518.26 <
   2   6   7     30.61  -1127.45    840.47 <
   2  -6   7     30.61    634.49    589.05 <
  -2  -6  -7     30.61   -358.62    666.53 <
   2  -6   8   3187.04   3745.77    985.89 o
   2   6   8   3187.04   3450.72   1144.78 o
  -2   6  -8   3187.04   2961.36    902.59 o
  -2  -6  -8   3187.04   3540.67   1147.71 o
   2  -6   9      3.91   1946.65    959.24 <
  -2   7   9   1591.86   1469.28    965.99 <
   2  -7  -9   1591.86   2402.43   1003.38 <
   2  -7  -8   8683.48  11905.40   1600.08 o
  -2  -7   8   8683.53   8298.75   1340.77 o
   2   7  -8   8683.53   6877.45    743.05 o
  -2   7   8   8683.48  10003.10   1702.26 o
  -2   7   8   8683.48  10754.00   1013.28 o
   2  -7  -7   3546.61   3541.87    943.98 o
  -2   7   7   3546.61   3447.12    574.77 o
   2  -7  -7   3546.61   1933.46    542.09 o
   2   7  -7   3546.61   2776.65    434.11 o
  -2  -7   7   3546.61   3129.27    831.54 o
  -2   7   7   3546.61   3988.06    676.48 o
   2  -7  -6    395.97    726.85    574.87 <
  -2   7   6    395.97    166.72    664.68 <
   2   7  -6    395.98    349.03    190.92 <
  -2   7   6    395.97    543.34    304.08 <
  -2  -7   6    395.98    -81.56    460.82 <
  -2  -7   5    269.06     26.39    357.60 <
  -2   7   5    269.05    322.64    510.87 <
   2   7  -5    269.06   -274.67    404.01 <
  -2   7   5    269.05    -67.17    278.44 <
  -2  -7   5    269.06    285.46    314.21 <
  -2  -7   5    269.06    741.24    787.18 <
   2  -7  -5    269.05    490.56    311.14 <
  -2  -7   4  11514.50   9759.64   1644.72 o
   2   7  -4  11514.50  11509.60   1054.41 o
  -2   7   4  11514.60  11506.00   1393.89 o
   2  -7  -4  11514.60  11064.60    933.02 o
  -2   7   4  11514.60  10473.30    740.33 o
  -2  -7   4  11514.50  11598.30   1079.72 o
  -2   7   4  11514.60  11038.20   1404.07 o
   2  -7  -4  11514.60  10956.70    866.58 o
  -2  -7   4  11514.50  11485.60   1019.09 o
   2   7  -4  11514.50  11101.80   1115.88 o
  -2  -7   3  17744.40  18738.50   1823.17 o
  -2  -7   3  17744.40  17575.00   1119.48 o
  -2   7   3  17744.50  17395.10   1320.92 o
   2   7  -3  17744.40  18039.20   1168.21 o
   2  -7  -3  17744.50  17553.40    995.27 o
   2  -7  -3  17744.50  16830.20   1119.57 o
  -2   7   3  17744.50  17053.30   1240.73 o
  -2   7   3  17744.50  18436.20    951.05 o
   2  -7  -3  17744.50  16908.20   1443.02 o
  -2   7   2  43346.00  43886.60   1823.46 o
  -2  -7   2  43346.30  46436.60   2353.39 o
  -2   7   2  43346.00  48663.90   1235.67 o
  -2   7   2  43346.00  36766.90   1849.59 o
   2   7  -2  43346.30  43595.10   1724.14 o
   2  -7  -2  43346.00  44224.80   1660.26 o
  -2  -7   2  43346.30  42089.90   1681.65 o
   2  -7  -2  43346.00  46746.00   1582.85 o
   2   7  -2  43346.30  43286.90   2186.96 o
  -2   7   1  45045.80  49724.20   1414.83 o
   2   7  -1  45045.50  43945.40   2404.81 o
  -2   7   1  45045.80  47137.00   1303.72 o
   2  -7  -1  45045.80  48747.80   1808.13 o
  -2  -7   1  45045.50  47697.10   1535.68 o
   2   7  -1  45045.50  46772.40   1577.76 o
  -2  -7   1  45045.50  51030.30   2153.38 o
   2   7  -1  45045.50  46979.90   1689.46 o
   2  -7  -1  45045.80  48149.30   1033.17 o
  -2  -7   1  45045.50  46640.50   1951.78 o
   2   7  -1  45045.50  47619.20   1806.47 o
   2  -7  -1  45045.80  48560.70   2150.80 o
   2  -7  -1  45045.80  47451.30   1809.48 o
   2  -7  -1  45045.80  47432.10   1679.36 o
   2  -7  -1  45045.80  47357.70   1171.47 o
  -2   7   1  45045.80  46783.20   1853.89 o
   2  -7   0  39262.90  39848.20   1854.49 o
   2  -7   0  39262.90  43777.50   1963.26 o
   2  -7   0  39262.90  39106.90   1120.22 o
  -2   7   0  39262.90  37748.00   1338.86 o
   2   7   0  39262.90  40805.30   1733.09 o
  -2  -7   0  39262.90  41065.60   1608.58 o
  -2  -7   0  39262.90  44083.30   2110.41 o
   2  -7   0  39262.90  39998.10   1617.18 o
   2  -7   0  39262.90  41483.00   1610.79 o
  -2  -7   0  39262.90  42970.30    881.83 o
  -2   7   0  39262.90  42476.10   1058.84 o
   2   7   0  39262.90  37035.50   1917.12 o
  -2  -7   0  39262.90  42100.70   1474.83 o
   2  -7   0  39262.90  41516.60   1142.83 o
   2   7   0  39262.90  39721.00   1551.85 o
  -2  -7   0  39262.90  40290.80   1453.37 o
   2   7   0  39262.90  41523.80    950.15 o
   2  -7   0  39262.90  41475.80   1062.67 o
   2   7   1  42883.80  31938.00   1906.78 o
   2  -7   1  42883.90  41286.30   1435.75 o
   2  -7   1  42883.90  44287.20   1288.67 o
  -2  -7  -1  42883.80  46925.90   2412.75 o
   2  -7   1  42883.90  44152.90   1824.69 o
  -2   7  -1  42883.90  41702.50   1438.46 o
   2   7   1  42883.80  42647.60   1907.81 o
  -2  -7  -1  42883.80  41556.10   1851.29 o
   2  -7   1  42883.90  42175.00   1690.04 o
   2  -7   1  42883.90  45182.00   2270.60 o
  -2  -7  -1  42883.80  40718.90   1366.14 o
  -2   7  -1  42883.90  42182.20   1396.66 o
  -2  -7  -2   8466.45   9391.42   1003.20 o
   2   7   2   8466.45   7902.95    878.52 o
  -2  -7  -2   8466.45   7937.73    504.22 o
  -2   7  -2   8466.36   7806.99    691.49 o
  -2  -7  -2   8466.45  10085.90   1314.21 o
   2  -7   2   8466.36   7836.98    724.63 o
   2   7   2   8466.45   7714.64    569.17 o
  -2   7  -2   8466.36   8748.54    878.52 o
   2  -7   2   8466.36   9313.46    918.16 o
  -2   7  -2   8466.36   8767.73    746.08 o
   2  -7   2   8466.36   8657.38    685.14 o
   2  -7   2   8466.36   8801.31   1153.80 o
  -2   7  -2   8466.36   7980.91    729.18 o
  -2   7  -2   8466.36   7760.22   1147.71 o
  -2   7  -3  15633.50  14431.40   1653.69 o
  -2   7  -3  15633.50  17260.80   1078.09 o
  -2  -7  -3  15633.70  15759.10   1839.73 o
   2   7   3  15633.70  17961.20   1798.08 o
   2  -7   3  15633.50  17992.40   1721.86 o
  -2   7  -3  15633.50  14492.50   1166.50 o
  -2  -7  -3  15633.70  18485.40   1476.48 o
  -2  -7  -3  15633.70  11820.20    656.73 o
   2  -7   3  15633.50  16841.00   1044.41 o
   2  -7   3  15633.50  14268.20   1321.60 o
  -2   7  -3  15633.50  13920.40   1092.28 o
   2   7   3  15633.70  15525.20   1317.64 o
  -2   7  -4    112.61    816.80    517.45 <
   2  -7   4    112.61    -38.38    344.25 <
  -2   7  -4    112.61    361.02    317.32 <
   2  -7   4    112.61    641.69    679.20 <
   2  -7   4    112.61     79.16    397.02 <
  -2  -7  -4    112.60   -453.38    527.06 <
   2   7   4    112.60    409.00    428.88 <
  -2  -7  -4    112.60    357.43    514.23 <
   2   7   4    112.60   -287.86    188.77 <
   2  -7   4    112.61    569.72    701.01 <
   2   7   4    112.60    471.37    541.58 <
   2  -7   4    112.61    185.91    428.12 <
  -2   7  -4    112.61    225.49    539.64 <
   2   7   4    112.60     -9.60    155.99 <
  -2   7  -4    112.61    247.08    296.04 <
  -2   7  -4    112.61   1657.59    833.32 <
  -2   7  -5    483.19    448.58    374.32 <
   2   7   5    483.17    964.33    399.49 <
   2  -7   5    483.19   -129.54    430.95 <
  -2  -7  -5    483.17    584.11    765.05 <
  -2   7  -5    483.19   -461.77    606.58 <
   2  -7   5    483.19   1508.86    995.03 <
   2  -7   5    483.19    369.42    623.87 <
   2   7   5    483.17   2017.42    704.63 <
   2   7   5    483.17    524.14    252.88 <
  -2   7  -5    483.19    581.72    667.88 <
   2  -7   5    483.19    263.87    399.85 <
  -2   7  -5    483.19   1099.86    534.87 <
   2  -7   6    447.69   -435.39    504.60 <
   2   7   6    447.69   -152.33    284.68 <
  -2   7  -6    447.69    250.68    522.03 <
  -2  -7  -6    447.69   -231.49    648.98 <
   2   7   6    447.69    -62.37    457.31 <
   2   7   6    447.69   1073.48    448.09 <
   2  -7   6    447.69    492.96    521.65 <
  -2   7  -6    447.69     17.99    836.19 <
   2  -7   7  11050.80  11468.80   1430.17 o
  -2  -7  -7  11050.80  13581.00   1783.86 o
   2  -7   7  11050.80  14469.70   1392.85 o
   2   7   7  11050.80  12154.90   1560.95 o
  -2   7  -7  11050.80  12428.30   1551.94 o
  -2  -7  -7  11050.80   7466.36   1964.56 o
   2  -7   8   1098.78   1336.15    717.45 <
   2   7   8   1098.75   1240.20    776.70 <
  -2   7  -8   1098.78   1856.69    833.70 <
  -2  -7  -8   1098.75   2304.08    916.36 <
   2   7   8   1098.75   2003.02    813.47 <
   2  -7   9   6127.38   8968.03   1499.21 o
  -2  -8   9    420.32    123.54    615.56 <
  -2   8   9    420.32   -760.43    855.33 <
   2  -8  -9    420.32   1174.23    916.93 <
  -2   8   8  17571.20  16521.90   2160.71 o
   2  -8  -8  17571.20  19930.70   2073.73 o
  -2  -8   8  17571.20  17744.20   1882.78 o
  -2  -8   7   2357.00   2325.67    729.48 o
  -2   8   7   2356.98   2322.07    506.54 o
  -2   8   7   2356.98   2978.15    596.42 o
   2  -8  -7   2356.98   3027.32    907.80 o
   2   8  -6  40950.70  32636.10   2568.18 o
  -2   8   6  40950.60  38082.60   3343.76 o
   2  -8  -6  40950.60  39247.30   2675.08 o
  -2   8   6  40950.60  39080.60   1675.22 o
  -2  -8   6  40950.70  41920.80   2365.43 o
  -2   8   6  40950.60  39698.20   1973.93 o
   2  -8  -6  40950.60  35202.80   2055.84 o
  -2   8   5    229.50     65.97    473.87 <
  -2  -8   5    229.48    316.65    345.26 <
  -2  -8   5    229.48    897.16    476.30 <
   2   8  -5    229.48   -699.26    569.45 <
  -2   8   5    229.50    518.15    625.63 <
   2  -8  -5    229.50    103.15    253.25 <
  -2  -8   5    229.48    562.53    671.14 <
   2   8  -5    229.48     47.98    371.95 <
  -2   8   5    229.50    458.18    261.87 <
   2  -8  -5    229.50    651.28    304.16 <
  -2  -8   4   4706.93   4465.42    672.01 o
   2  -8  -4   4706.93   4796.46    655.72 o
  -2  -8   4   4706.93   5133.50    770.62 o
  -2   8   4   4706.93   3646.22    837.45 o
  -2   8   4   4706.93   6181.79   1024.01 o
   2   8  -4   4706.93   4884.02    826.32 o
  -2   8   4   4706.93   4116.39    689.00 o
   2   8  -4   4706.93   4645.34    700.24 o
   2  -8  -4   4706.93   3376.35    883.49 o
  -2  -8   4   4706.93   3709.79   1000.43 o
  -2   8   4   4706.93   4891.22    549.05 o
   2  -8  -4   4706.93   4013.24    543.31 o
  -2  -8   3  26355.20  27466.60   2222.62 o
  -2   8   3  26355.30  27093.60   1511.29 o
   2   8  -3  26355.20  27760.50   1441.57 o
  -2   8   3  26355.30  26188.00   1608.98 o
   2  -8  -3  26355.30  27665.70   1198.33 o
   2  -8  -3  26355.30  25162.50   1448.74 o
   2  -8  -3  26355.30  27706.50   1755.47 o
  -2   8   3  26355.30  24745.10   1384.62 o
  -2  -8   3  26355.20  26717.00   1401.33 o
  -2  -8   3  26355.20  25625.50    880.64 o
  -2  -8   2   9189.82   9186.32   1156.30 o
  -2   8   2   9189.69   9456.19    762.20 o
   2   8  -2   9189.82   9369.83    862.53 o
  -2   8   2   9189.69   8370.72    744.04 o
  -2   8   2   9189.69   8998.01    866.01 o
   2  -8  -2   9189.69   9357.84    858.02 o
  -2   8   2   9189.69  10498.50    760.74 o
   2  -8  -2   9189.69  11983.40    867.12 o
   2   8  -2   9189.82   8783.32   1060.13 o
  -2  -8   2   9189.82   9373.43    819.00 o
  -2   8   1  56267.60  57456.80   1659.34 o
  -2  -8   1  56267.80  58789.30   1851.18 o
   2  -8  -1  56267.60  60376.20   1308.68 o
   2   8  -1  56267.80  60123.10   2678.95 o
   2   8  -1  56267.80  64667.70   1819.84 o
   2  -8  -1  56267.60  62017.00   1979.60 o
   2   8  -1  56267.80  59257.10   1945.19 o
  -2  -8   1  56267.80  60544.10   2550.09 o
  -2   8   1  56267.60  63339.90   1424.39 o
   2  -8  -1  56267.60  59680.50   2548.17 o
   2  -8  -1  56267.60  58458.30   1471.22 o
   2  -8  -1  56267.60  60166.30   1860.53 o
  -2  -8   1  56267.80  58966.90   2241.68 o
  -2   8   0  37439.30  36723.70   1396.75 o
   2  -8   0  37439.30  37683.20   1868.94 o
   2  -8   0  37439.30  37629.30   1231.16 o
  -2  -8   0  37439.40  39355.20    952.37 o
  -2  -8   0  37439.40  43072.20   2182.22 o
   2  -8   0  37439.30  38454.50   1611.76 o
   2   8   0  37439.40  38627.20   1020.97 o
  -2   8   0  37439.30  41280.30   1144.56 o
   2  -8   0  37439.30  40118.00   1147.33 o
   2  -8   0  37439.30  41834.40   2042.94 o
   2  -8   0  37439.30  39376.80   1697.34 o
  -2  -8   0  37439.40  36729.70   1617.83 o
   2  -8   0  37439.30  38940.20   1304.79 o
  -2  -8   0  37439.40  40952.80   1547.78 o
   2   8   0  37439.40  40495.90   1747.33 o
   2   8   0  37439.40  37826.00   1962.49 o
   2  -8   1    461.44    604.51    271.56 <
  -2   8  -1    461.44    492.96    248.13 <
   2  -8   1    461.44    841.99    312.16 <
   2  -8   1    461.44    404.20    351.59 <
  -2  -8  -1    461.44    407.80    338.40 <
  -2   8  -1    461.44    369.42    234.26 <
   2  -8   1    461.44    464.17    244.67 <
   2   8   1    461.44   1041.09    366.21 <
   2  -8   1    461.44    683.67    375.75 <
  -2  -8  -1    461.44    760.43    524.44 <
   2   8   1    461.44    630.89    373.59 <
  -2  -8  -1    461.44    748.43    287.50 <
  -2   8  -2   6819.56   6662.75    675.42 o
  -2  -8  -2   6819.55   7448.37   1202.36 o
   2  -8   2   6819.56   6585.99    670.07 o
   2   8   2   6819.55   7699.05   1100.14 o
   2   8   2   6819.55   6611.18    853.11 o
   2   8   2   6819.55   7099.34    534.61 o
   2  -8   2   6819.56   7260.06    910.53 o
  -2   8  -2   6819.56   7203.69    672.84 o
  -2  -8  -2   6819.55   9307.46   1001.35 o
   2  -8   2   6819.56   7269.66   1156.80 o
   2   8   2   6819.55   7378.80    804.90 o
   2  -8   2   6819.56   7207.29    644.74 o
  -2   8  -2   6819.56   7014.18    686.15 o
  -2   8  -2   6819.56   6548.81   1110.95 o
   2  -8   3  24968.00  28222.20   2200.17 o
  -2  -8  -3  24967.90  25398.80   2396.35 o
  -2   8  -3  24968.00  24174.20   1453.69 o
  -2   8  -3  24968.00  25506.80   1344.39 o
   2   8   3  24967.90  25930.20   2193.32 o
  -2   8  -3  24968.00  23122.30   2142.63 o
  -2  -8  -3  24967.90  19928.30   1009.16 o
   2  -8   3  24968.00  22164.00   1718.19 o
  -2  -8  -3  24967.90  20400.90   1096.22 o
   2   8   3  24967.90  22995.20   1686.95 o
  -2   8  -3  24968.00  21234.40   1491.16 o
  -2  -8  -3  24967.90  25569.10   1777.45 o
  -2   8  -3  24968.00  21451.50   1507.05 o
   2  -8   3  24968.00  26044.10   1340.31 o
   2   8   3  24967.90  19386.20   1248.16 o
  -2   8  -4   6642.27   6637.56    950.02 o
   2  -8   4   6642.27   6767.10   1021.13 o
   2  -8   4   6642.27   7447.17   1404.27 o
   2  -8   4   6642.27   7642.67   1355.65 o
  -2  -8  -4   6642.31   5320.61   1272.63 o
  -2   8  -4   6642.27   5844.75    698.22 o
  -2   8  -4   6642.27   6017.47   1288.24 o
   2  -8   4   6642.27   3625.83    814.67 o
  -2  -8  -4   6642.31   7267.26   1134.95 o
  -2   8  -4   6642.27   7077.75    789.69 o
   2   8   4   6642.31   4993.17    447.82 o
   2  -8   4   6642.27   8195.60    874.62 o
   2   8   4   6642.31   4635.74    839.41 o
   2   8   5  38547.20  34479.60   1605.96 o
  -2  -8  -5  38547.20  43722.30   3274.74 o
   2   8   5  38547.20  31243.60   1600.72 o
   2  -8   5  38547.00  50004.80   3433.49 o
   2  -8   5  38547.00  44738.20   1936.93 o
  -2   8  -5  38547.00  39758.20   2460.72 o
   2  -8   5  38547.00  40417.90   2630.41 o
  -2   8  -5  38547.00  36975.60   3217.91 o
   2  -8   5  38547.00  31377.90   2351.07 o
  -2   8  -5  38547.00  38494.00   1926.41 o
  -2   8  -5  38547.00  35960.90   2616.04 o
   2   8   5  38547.20  41914.80   2277.60 o
   2   8   6   1079.90    686.07    347.66 <
  -2   8  -6   1079.88   5477.73   1420.59 o
  -2  -8  -6   1079.90   1170.63    935.28 <
  -2   8  -6   1079.88    820.40    912.17 <
   2  -8   6   1079.88   1334.95    672.93 <
   2  -8   6   1079.88    692.06    523.21 <
   2   8   6   1079.90   1818.31    694.06 <
  -2   8  -6   1079.88    990.72    512.58 <
  -2  -8  -7   7882.49   4975.17   1552.60 o
  -2   8  -7   7882.50  11028.60   1845.08 o
   2  -8   7   7882.50   6956.61   1138.13 o
  -2  -8  -7   7882.49   8407.90   1512.81 o
   2  -8   7   7882.50   9967.14   1257.81 o
   2   8   7   7882.49   8774.92   1373.37 o
   2  -8   8   1953.49   1947.85    814.43 <
   2   8   8   1953.49   1862.69    931.19 <
  -2  -8  -8   1953.49   2146.95    920.10 <
   2   8   8   1953.49   2258.50    895.40 <
   2  -9  -9  28809.30  35210.00   2764.08 o
  -2   9   9  28809.30  32167.10   3085.20 o
  -2  -9   9  28809.40  31267.60   2682.92 o
  -2   9   8   8077.69   6722.72   1525.44 o
   2  -9  -8   8077.69   8910.46   1540.89 o
   2  -9  -8   8077.69   6317.32    954.61 o
  -2  -9   8   8077.69   8255.58   1376.79 o
  -2  -9   7   4247.29   5474.13   1027.88 o
   2  -9  -7   4247.27   5186.27   1175.72 o
   2   9  -7   4247.29   5586.88    995.85 o
  -2   9   7   4247.27   3599.45    685.18 o
  -2   9   7   4247.27   3847.72    602.48 o
  -2   9   7   4247.27   2555.95   1093.52 <
   2  -9  -7   4247.27   3854.92    698.66 o
  -2   9   6   8084.43   7044.17    801.78 o
   2   9  -6   8084.48   8623.80   1224.10 o
  -2   9   6   8084.43   8531.44   1599.20 o
  -2   9   6   8084.43   8174.02    919.25 o
   2   9  -6   8084.48   5891.53    502.03 o
  -2   9   6   8084.43   7095.74   1490.75 o
   2  -9  -6   8084.43   7862.17    868.47 o
  -2  -9   6   8084.48   8014.49   1131.04 o
  -2   9   5  48486.30  45606.60   3117.92 o
  -2   9   5  48486.30  48834.20   3137.93 o
  -2   9   5  48486.30  44998.50   1925.19 o
   2  -9  -5  48486.30  45087.20   2155.69 o
   2   9  -5  48486.30  49649.80   2409.57 o
  -2   9   5  48486.30  46948.70   2168.12 o
  -2  -9   5  48486.30  52948.20   2239.32 o
   2  -9  -5  48486.30  45414.70   1968.30 o
  -2  -9   4  71892.30  67191.20   4146.01 o
   2  -9  -4  71892.30  69548.10   3507.82 o
   2   9  -4  71892.30  72490.30   2668.48 o
  -2   9   4  71892.30  70245.00   3248.98 o
  -2   9   4  71892.30  68317.50   2789.43 o
  -2  -9   4  71892.30  79364.10   2369.04 o
   2  -9  -4  71892.30  70025.50   2454.60 o
  -2   9   4  71892.30  76249.20   2293.47 o
  -2   9   4  71892.30  75139.80   3310.72 o
  -2   9   4  71892.30  71594.30   2174.26 o
   2   9  -4  71892.30  76366.80   2562.82 o
  -2  -9   4  71892.30  72549.00   2586.61 o
   2  -9  -4  71892.30  73737.60   1970.98 o
  -2  -9   3  75294.10  74507.70   3693.03 o
  -2   9   3  75294.10  74205.40   3332.20 o
  -2   9   3  75294.10  75379.70   2554.70 o
   2   9  -3  75294.10  75577.60   2546.67 o
  -2  -9   3  75294.10  54940.40   3628.38 o
   2   9  -3  75294.10  77370.70   2483.33 o
   2   9  -3  75294.10  72286.40   4234.82 o
   2  -9  -3  75294.10  73526.60   2531.06 o
  -2   9   3  75294.10  69350.20   2959.65 o
  -2   9   3  75294.10  80778.20   2207.24 o
   2  -9  -3  75294.10  78723.60   2737.25 o
  -2   9   3  75294.10  65314.20   2917.00 o
  -2  -9   3  75294.10  67047.30   2115.47 o
  -2  -9   3  75294.10  71540.30   2661.44 o
  -2  -9   2  13348.30  13669.70   1448.89 o
   2   9  -2  13348.30  12876.90   1059.89 o
  -2   9   2  13348.40  13572.60   1081.17 o
  -2   9   2  13348.40  11910.20    940.21 o
  -2   9   2  13348.40  13527.00    908.83 o
  -2   9   2  13348.40  13223.60    944.56 o
  -2  -9   2  13348.30  13577.40   1025.48 o
   2  -9  -2  13348.40  12771.40   1057.02 o
  -2   9   2  13348.40  12619.00   1073.08 o
   2   9  -2  13348.30  13843.70   1043.62 o
  -2   9   2  13348.40  12899.70   1340.68 o
   2  -9  -2  13348.40  11915.00    915.02 o
   2   9  -2  13348.30  12385.20   1322.56 o
   2  -9  -2  13348.40  12449.90   1056.65 o
  -2  -9   1   2855.20   3315.18    542.94 o
   2   9  -1   2855.20   3118.48    756.70 o
  -2   9   1   2855.27   3405.14    475.71 o
   2  -9  -1   2855.27   2990.14    588.49 o
   2  -9  -1   2855.27   3232.42    766.36 o
   2  -9  -1   2855.27   2842.61    429.59 o
   2   9  -1   2855.20   2882.20    563.40 o
   2   9  -1   2855.20   2895.39    521.21 o
   2  -9  -1   2855.27   2939.77    454.48 o
  -2  -9   1   2855.20   3414.74    659.13 o
   2  -9  -1   2855.27   3064.51    551.41 o
  -2  -9   1   2855.20   3221.63    732.73 o
  -2   9   1   2855.27   3120.88    502.32 o
   2   9  -1   2855.20   4560.18    837.09 o
  -2  -9   0  72088.70  67891.70   2574.41 o
  -2  -9   0  72088.70  81424.70   2927.88 o
   2   9   0  72088.70  75902.60   2424.43 o
  -2  -9   0  72088.70  69369.40   1683.18 o
   2  -9   0  72088.70  75307.70   1698.33 o
   2  -9   0  72088.70  69964.30   2476.89 o
   2  -9   0  72088.70  71127.70   1993.90 o
   2  -9   0  72088.70  70957.40   2571.25 o
   2   9   0  72088.70  75298.10   2115.09 o
  -2  -9   0  72088.70  73598.50   2337.31 o
   2  -9   0  72088.70  75256.10   2972.82 o
   2   9   0  72088.70  69600.90   1752.40 o
   2  -9   0  72088.70  73235.10   1964.69 o
   2   9   0  72088.70  74091.50   2743.23 o
  -2   9   0  72088.70  75626.70   1742.50 o
  -2   9  -1  40010.70  38769.90   2463.45 o
  -2  -9  -1  40010.50  40569.00   1877.26 o
   2  -9   1  40010.70  44467.10   1307.75 o
   2  -9   1  40010.70  41009.20   1974.65 o
  -2  -9  -1  40010.50  44708.20   2571.17 o
   2  -9   1  40010.70  39871.00   1688.33 o
  -2  -9  -1  40010.50  38050.20   1642.90 o
   2   9   1  40010.50  43298.90   1920.77 o
   2   9   1  40010.50  42761.60   1697.47 o
   2   9   1  40010.50  43573.60   2359.04 o
   2  -9   1  40010.70  41279.10   2459.11 o
   2  -9   1  40010.70  43368.50   1386.19 o
   2   9   1  40010.50  41075.20   1756.45 o
  -2   9  -1  40010.70  42200.20   1424.49 o
  -2   9  -1  40010.70  41582.50   1423.09 o
  -2   9  -2  93014.60  90462.30   4066.83 o
  -2   9  -2  93014.60  92876.70   2452.18 o
   2   9   2  93014.40  89974.10   2507.73 o
  -2  -9  -2  93014.40  98749.10   4038.76 o
   2   9   2  93014.40  92449.70   3182.17 o
   2  -9   2  93014.60  95075.30   3063.26 o
   2  -9   2  93014.60 101068.00   3671.40 o
   2   9   2  93014.40  92922.30   2900.08 o
  -2  -9  -2  93014.40 103039.00   2804.76 o
   2  -9   2  93014.60  95275.60   2265.50 o
   2   9   2  93014.40  94543.90   3775.37 o
  -2   9  -2  93014.60  91056.00   2635.02 o
   2  -9   3  38442.90  42958.30   2794.17 o
  -2   9  -3  38442.90  39422.40   1769.52 o
   2   9   3  38443.00  40492.30   2726.14 o
  -2  -9  -3  38443.00  29491.20   1434.12 o
  -2  -9  -3  38443.00  40742.90   3040.76 o
  -2  -9  -3  38443.00  33213.00   1397.83 o
   2   9   3  38443.00  38444.90   2154.07 o
  -2  -9  -3  38443.00  43504.00   2184.75 o
  -2   9  -3  38442.90  37634.10   1924.11 o
  -2   9  -3  38442.90  39677.90   1593.35 o
   2  -9   3  38442.90  36144.40   2222.55 o
   2  -9   3  38442.90  41780.40   1605.22 o
  -2   9  -3  38442.90  34791.40   2764.90 o
   2   9   3  38443.00  28442.90   1600.69 o
   2   9   3  38443.00  35992.10   1337.69 o
   2   9   3  38443.00  40552.20   1989.23 o
  -2   9  -3  38442.90  36275.10   1930.34 o
  -2   9  -4   5828.04   5729.61    723.93 o
  -2   9  -4   5828.04   6269.34    719.08 o
   2  -9   4   5828.04   6879.85    987.36 o
   2  -9   4   5828.04   4557.78   1223.88 o
  -2   9  -4   5828.04   3481.90    502.48 o
  -2  -9  -4   5828.08   5227.05   1296.62 o
   2  -9   4   5828.04   4025.24    898.14 o
  -2   9  -4   5828.04   4874.42   1311.66 o
  -2   9  -4   5828.04   6216.57    952.39 o
   2  -9   4   5828.04   6566.80    841.98 o
   2   9   4   5828.08   4588.96    462.74 o
   2   9   4   5828.08   5459.74    951.54 o
   2  -9   5   2094.53   2427.62    650.84 o
   2   9   5   2094.55   2822.22    816.10 o
  -2   9  -5   2094.53   1733.16    694.38 <
   2  -9   5   2094.53   1055.49    617.39 <
   2   9   5   2094.55    883.97    264.05 o
   2  -9   5   2094.53   1360.14    859.68 <
  -2  -9  -5   2094.55   3424.33   1232.50 <
  -2   9  -5   2094.53   2439.61   1116.13 <
   2   9   5   2094.55   1556.84    383.70 o
  -2   9  -5   2094.53   2064.19    520.84 o
   2   9   6  19332.30  21771.80   1814.26 o
   2  -9   6  19332.20  22751.70   1714.19 o
   2  -9   6  19332.20  20857.80   1840.64 o
  -2   9  -6  19332.20  18033.20   2747.31 o
  -2  -9  -6  19332.30  19958.30   2709.34 o
   2  -9   7  15588.20  15945.00   1690.37 o
  -2  -9  -7  15588.20  13403.50   2537.35 o
  -2   9  -7  15588.20  16823.00   2276.82 o
   2  -9   7  15588.20  19137.90   1747.25 o
   2   9   7  15588.20  17903.70   1873.72 o
   2   9   8  22622.20  28104.70   2847.20 o
   2  -9   8  22622.30  22679.70   2188.70 o
  -2   9  -8  22622.30  39436.80   3172.05 o
   2   9   8  22622.20  24180.20   2320.23 o
  -2  10   9   1390.00   1797.92   1073.16 <
  -2  10   9   1390.00   -509.75    927.11 <
   2 -10  -9   1390.00   2462.40   1063.60 <
  -2 -10   9   1389.99   1213.81    807.87 <
   2  10  -9   1389.99   2593.14   1168.82 <
  -2 -10   8   2707.74   2218.92    928.96 <
   2  10  -8   2707.74   4205.15   1162.83 o
  -2  10   8   2707.75   1067.48    918.50 <
   2 -10  -8   2707.75   1259.39    811.11 <
   2 -10  -8   2707.75   2605.13    646.29 o
   2  10  -7  70751.90  82294.30   3388.50 o
  -2  10   7  70751.80  73904.40   2158.17 o
   2 -10  -7  70751.80  75221.30   3661.74 o
  -2  10   7  70751.80  75698.70   2507.61 o
  -2 -10   7  70751.90  85280.80   2934.36 o
   2 -10  -7  70751.80  61416.10   3017.22 o
  -2  10   7  70751.80  71507.90   4592.08 o
  -2  10   6  15151.60  13100.00   2014.22 o
  -2  10   6  15151.60  15035.90   1950.00 o
  -2  10   6  15151.60  13872.40   1283.27 o
   2 -10  -6  15151.60  13802.90   1127.17 o
  -2  10   6  15151.60  12711.40   1117.94 o
   2  10  -6  15151.60  15843.10   1598.28 o
  -2 -10   6  15151.60  16163.30   1533.18 o
   2 -10  -5 115962.00 101402.00   5515.50 o
   2  10  -5 115963.00 120327.00   3569.68 o
  -2  10   5 115962.00 110400.00   4954.07 o
  -2  10   5 115962.00 102849.00   4361.60 o
  -2  10   5 115962.00 110710.00   3749.38 o
  -2 -10   5 115963.00 121484.00   3372.95 o
   2 -10  -5 115962.00 107044.00   3769.80 o
  -2  10   5 115962.00 107463.00   3528.64 o
  -2  10   5 115962.00 116968.00   4883.08 o
   2 -10  -5 115962.00 108455.00   3385.84 o
  -2  10   4   5665.52   5621.66    792.36 o
   2 -10  -4   5665.52   4329.89    954.12 o
   2  10  -4   5665.41   6352.10    854.24 o
   2 -10  -4   5665.52   5645.65    734.41 o
  -2  10   4   5665.52   6374.89    833.14 o
  -2  10   4   5665.52   5684.03    990.46 o
  -2 -10   4   5665.41   6631.57    855.03 o
   2  10  -4   5665.41   5809.97    869.68 o
  -2 -10   4   5665.41   5687.63   1220.76 o
  -2  10   4   5665.52   6187.78   1103.85 o
   2 -10  -4   5665.52   5779.98    633.20 o
  -2  10   4   5665.52   6490.04    726.91 o
  -2 -10   4   5665.41   6233.36    880.66 o
   2  10  -3    171.97    286.66    387.23 <
  -2  10   3    171.96   -368.22    373.63 <
   2  10  -3    171.97     93.55    478.61 <
  -2 -10   3    171.97    253.08    144.83 <
   2 -10  -3    171.96    966.73    587.84 <
  -2  10   3    171.96    387.41    509.43 <
   2  10  -3    171.97   -153.52    322.58 <
  -2 -10   3    171.97    934.34    772.01 <
  -2  10   3    171.96    429.39    307.56 <
  -2  10   3    171.96    440.18    365.20 <
   2 -10  -3    171.96    429.39    350.82 <
  -2  10   3    171.96    301.05    374.00 <
  -2 -10   3    171.97    377.82    603.05 <
  -2 -10   3    171.97    401.80    313.67 <
   2  10  -3    171.97   -272.27    660.71 <
   2  10  -2 140823.00 149105.00   4044.21 o
  -2 -10   2 140823.00 164635.00   9819.08 o
  -2  10   2 140823.00 131397.00   4009.40 o
  -2  10   2 140823.00 145637.00   3217.82 o
  -2 -10   2 140823.00 140984.00   4554.20 o
  -2  10   2 140823.00 132439.00   4982.82 o
   2  10  -2 140823.00 144407.00   3285.71 o
   2 -10  -2 140823.00 142670.00   3356.76 o
   2 -10  -2 140823.00 144376.00   4398.75 o
  -2  10   2 140823.00 142458.00   3097.07 o
  -2 -10   2 140823.00 140314.00   3458.72 o
  -2  10   2 140823.00 153416.00    720.24 o
   2  10  -2 140823.00 152995.00   2171.56 o
  -2  10   2 140823.00 146150.00   3046.54 o
   2 -10  -2 140823.00 139985.00   3713.35 o
  -2 -10   2 140823.00 146681.00   4260.17 o
  -2 -10   1 103946.00 109562.00   3656.14 o
  -2 -10   1 103946.00 117137.00   2002.89 o
   2  10  -1 103946.00 107597.00   2864.91 o
   2 -10  -1 103946.00 105337.00   2965.45 o
   2 -10  -1 103946.00 107083.00   2256.22 o
   2 -10  -1 103946.00 107715.00   3660.67 o
   2 -10  -1 103946.00 107583.00   2330.76 o
  -2  10   1 103946.00  99652.20   4064.65 o
  -2  10   1 103946.00 106883.00   2385.96 o
   2  10  -1 103946.00 109153.00   2532.75 o
   2 -10  -1 103946.00 109421.00   2803.99 o
  -2 -10   1 103946.00 108490.00   2647.04 o
  -2  10   1 103946.00 109475.00   2230.10 o
   2  10  -1 103946.00 120340.00   2121.66 o
  -2 -10   1 103946.00 102534.00   3511.95 o
  -2 -10   0  72948.50  61534.80   2233.75 o
   2  10   0  72948.50  77774.90   2788.24 o
   2 -10   0  72948.30  74512.50   2017.26 o
  -2  10   0  72948.30  79059.50   1695.30 o
  -2  10   0  72948.30  71559.50   3324.62 o
   2 -10   0  72948.30  78971.90   1618.27 o
  -2 -10   0  72948.50  80713.50   3163.80 o
   2  10   0  72948.50  69121.10   1867.48 o
  -2 -10   0  72948.50  75903.80   2469.35 o
   2 -10   0  72948.30  75299.30   2527.91 o
   2  10   0  72948.50  74878.30   2687.61 o
  -2 -10   0  72948.50  78759.60   2214.16 o
   2 -10   0  72948.30  77782.10   3072.28 o
   2 -10   0  72948.30  77140.40   1909.82 o
  -2 -10   0  72948.50  69386.20   2696.33 o
   2  10   0  72948.50  78176.70   2128.20 o
   2 -10   0  72948.30  72810.50   2473.36 o
   2  10   1  36007.90  38809.50   1787.88 o
   2 -10   1  36008.00  32537.70   2177.91 o
  -2 -10  -1  36007.90  34562.40   1921.06 o
  -2  10  -1  36008.00  35573.50   1542.80 o
  -2 -10  -1  36007.90  31929.60   1753.68 o
  -2  10  -1  36008.00  33903.90   2429.87 o
   2  10   1  36007.90  36922.80   1766.17 o
  -2 -10  -1  36007.90  41273.10   2567.41 o
   2 -10   1  36008.00  41137.50   1433.13 o
   2  10   1  36007.90  38634.40   2378.75 o
  -2 -10  -1  36007.90  34074.20   2362.50 o
   2  10   1  36007.90  37119.50   1984.20 o
   2 -10   1  36008.00  38251.80   1491.88 o
   2 -10   1  36008.00  36047.20   2440.62 o
   2 -10   1  36008.00  36766.90   1945.14 o
  -2  10  -1  36008.00  36435.80   1530.28 o
   2 -10   1  36008.00  35923.70   1664.37 o
  -2  10  -2  36083.40  33359.30   2629.39 o
   2  10   2  36083.40  38911.40   2460.56 o
  -2 -10  -2  36083.40  35482.30   2022.64 o
  -2 -10  -2  36083.40  39867.40   2756.62 o
   2 -10   2  36083.40  36806.50   1589.37 o
  -2 -10  -2  36083.40  33397.70   2355.49 o
  -2  10  -2  36083.40  35976.50   1608.18 o
   2 -10   2  36083.40  38206.20   2628.17 o
   2  10   2  36083.40  37714.40   2030.95 o
  -2  10  -2  36083.40  35880.50   1650.24 o
   2  10   2  36083.40  36107.20   1604.73 o
   2 -10   2  36083.40  35292.80   2110.79 o
   2  10   2  36083.40  36625.30   1891.77 o
   2  10   3   7977.09   7399.19    655.55 o
  -2  10  -3   7977.15   8231.59    865.04 o
  -2 -10  -3   7977.09   9498.17   1587.88 o
   2 -10   3   7977.15   7535.93    882.44 o
  -2 -10  -3   7977.09  11371.70   1288.55 o
   2 -10   3   7977.15   8705.36    863.41 o
  -2 -10  -3   7977.09   7260.06    585.02 o
   2 -10   3   7977.15   7663.06   1041.93 o
  -2  10  -3   7977.15   7282.85   1308.57 o
   2  10   3   7977.09   7853.77   1034.96 o
   2  10   3   7977.09   8398.31    990.72 o
  -2  10  -3   7977.15   6470.85    843.63 o
   2  10   4 138869.00 124955.00   3726.53 o
  -2 -10  -4 138869.00 137571.00   6233.20 o
  -2  10  -4 138870.00 149469.00   2959.49 o
   2 -10   4 138870.00 144136.00   3719.23 o
  -2  10  -4 138870.00 123659.00   4530.44 o
   2  10   4 138869.00 141771.00   4271.73 o
   2 -10   4 138870.00 153309.00   2182.40 o
  -2  10  -4 138870.00 140918.00   2960.02 o
  -2  10  -4 138870.00 128088.00   6234.13 o
  -2  10  -4 138870.00 132484.00   4516.22 o
  -2 -10  -5   6188.30   9654.09   1764.30 o
  -2  10  -5   6188.31   7092.14   1015.90 o
   2 -10   5   6188.31   6139.81   1506.94 o
  -2  10  -5   6188.31   5158.69    700.94 o
   2  10   5   6188.30   3962.87    516.55 o
   2 -10   5   6188.31   5074.73   1041.96 o
  -2  10  -5   6188.31   6260.95    736.16 o
  -2  10  -5   6188.31   5776.38   1495.99 o
   2  10   5   6188.30   4117.59    482.90 o
   2  10   5   6188.30   6827.07   1111.17 o
   2 -10   5   6188.31   7461.56   1007.99 o
   2  10   6  32644.30  37704.80   2295.97 o
  -2  10  -6  32644.30  30155.70   3524.02 o
  -2 -10  -6  32644.30  34640.30   3449.43 o
   2 -10   6  32644.30  35740.20   2400.45 o
   2 -10   6  32644.30  40154.00   2163.94 o
   2 -10   7   3650.21   3727.78    996.02 o
  -2  10  -7   3650.21   1543.65   1118.46 <
   2 -10   7   3650.21   4910.41   1029.18 o
  -2 -10  -7   3650.19   2853.41   1325.07 <
   2  10   7   3650.19   3778.16    981.15 o
   2  10   8   1622.24   2092.98    858.64 <
   2 -10   8   1622.24   1175.43    680.96 <
   2 -11  -9  24559.50  29213.00   2684.31 o
  -2  11   9  24559.50  22052.40   3083.11 o
  -2 -11   8   1922.94   2023.41    851.02 <
  -2  11   8   1922.96    376.62    854.27 <
   2 -11  -8   1922.96   1601.22    839.96 <
   2  11  -8   1922.94   2205.72    865.52 <
  -2  11   7   8126.86   7785.40   1625.60 o
   2  11  -7   8126.84  10175.80   1453.10 o
   2 -11  -7   8126.86  10131.50   1513.87 o
  -2  11   7   8126.86   9979.14    969.07 o
  -2  11   7   8126.86   7985.71   1020.97 o
  -2 -11   7   8126.84  10031.90   1365.00 o
   2 -11  -7   8126.86   7419.58    886.75 o
  -2  11   6   3143.26   3052.51    998.59 o
   2  11  -6   3143.29   3866.91    891.33 o
   2 -11  -6   3143.26   2641.11    569.70 o
  -2  11   6   3143.26   2774.25    644.48 o
  -2  11   6   3143.26   2092.98    487.76 o
  -2  11   6   3143.26   2653.11    693.26 o
   2 -11  -6   3143.26   3396.74    550.48 o
  -2 -11   6   3143.29   3499.89    806.02 o
   2 -11  -5  17878.40  14816.40   1949.71 o
   2 -11  -5  17878.40  17842.50   1157.56 o
   2  11  -5  17878.40  18126.80   1570.40 o
  -2 -11   5  17878.40  19067.10   1536.96 o
  -2  11   5  17878.40  16843.40   1448.69 o
  -2  11   5  17878.40  16632.30   1420.48 o
   2 -11  -5  17878.40  15620.00   1305.26 o
  -2  11   5  17878.40  17927.70   1240.89 o
  -2  11   5  17878.40  16680.30   1856.95 o
  -2  11   5  17878.40  17804.10   1960.27 o
  -2 -11   4  22234.10  23272.30   1535.68 o
   2 -11  -4  22234.30  23525.30   1955.98 o
   2  11  -4  22234.10  23640.50   1592.42 o
  -2  11   4  22234.30  22595.80   1494.68 o
   2 -11  -4  22234.30  21846.20   1432.08 o
  -2  11   4  22234.30  23325.00   2020.26 o
  -2  11   4  22234.30  21558.30   1804.42 o
  -2  11   4  22234.30  22814.10   1374.61 o
  -2  11   4  22234.30  23130.70   1581.25 o
   2  11  -3  75194.10  76080.10   4373.56 o
   2  11  -3  75194.10  75236.90   2791.87 o
  -2 -11   3  75194.10  59492.20   2536.01 o
  -2  11   3  75194.30  65841.90   3149.60 o
  -2  11   3  75194.30  74531.70   2658.63 o
   2  11  -3  75194.10  81867.30   2437.97 o
   2 -11  -3  75194.30  86028.10   2457.45 o
   2 -11  -3  75194.30  73350.20   2694.70 o
  -2  11   3  75194.30  78694.80   3395.99 o
   2  11  -3  75194.10  81097.30   3623.70 o
  -2  11   3  75194.30  74578.40   2894.26 o
  -2  11   3  75194.30  64385.80   3178.55 o
  -2 -11   3  75194.10  78945.50   3807.36 o
  -2 -11   3  75194.10  73729.30   2747.38 o
  -2  11   3  75194.30  77156.00   2478.22 o
   2  11  -2    701.04    828.80    504.48 <
   2  11  -2    701.04     16.79    655.49 <
  -2  11   2    701.06    850.39    310.93 <
   2  11  -2    701.04    490.56    385.75 <
  -2  11   2    701.06    466.57    414.54 <
   2 -11  -2    701.06    448.58    315.27 <
  -2 -11   2    701.04   1216.21    660.12 <
  -2  11   2    701.06    987.12    441.20 <
   2 -11  -2    701.06    737.64    398.05 <
  -2  11   2    701.06    832.39    327.88 <
  -2 -11   2    701.04    -40.78    401.58 <
   2  11  -2    701.04    759.23    621.13 <
  -2 -11   2    701.04    820.40    353.20 <
  -2 -11   2    701.04    907.96    484.90 <
   2 -11  -2    701.06    825.20    493.69 <
   2  11  -1  19541.80  19940.30   1441.81 o
  -2 -11   1  19541.80  22439.90   1416.69 o
   2 -11  -1  19541.80  20595.20   1247.81 o
  -2 -11   1  19541.80  21533.10   1840.46 o
  -2 -11   1  19541.80  21106.10   1388.30 o
  -2 -11   1  19541.80  19296.20   1568.94 o
   2  11  -1  19541.80  24098.70   1644.46 o
  -2  11   1  19541.80  20128.60   1223.46 o
   2 -11  -1  19541.80  19116.30   1401.82 o
  -2  11   1  19541.80  17618.20   1725.16 o
  -2  11   1  19541.80  19560.10   1210.70 o
   2 -11  -1  19541.80  20537.60   1811.03 o
   2  11  -1  19541.80  21320.80   1341.28 o
   2 -11   0  70277.60  71721.40   2177.94 o
   2  11   0  70277.70  73088.80   3026.47 o
  -2 -11   0  70277.70  73356.20   2536.90 o
   2 -11   0  70277.60  66818.20   2645.51 o
   2 -11   0  70277.60  71349.60   3314.50 o
  -2 -11   0  70277.70  77289.10   3308.77 o
   2 -11   0  70277.60  68851.20   2762.00 o
  -2 -11   0  70277.70  65263.80   2854.81 o
   2  11   0  70277.70  60318.60   2225.90 o
   2  11   0  70277.70  73711.30   2677.03 o
   2 -11   0  70277.60  74388.90   2046.34 o
  -2 -11   0  70277.70  75821.00   2351.56 o
   2  11   0  70277.70  72822.50   2393.22 o
  -2  11   0  70277.60  75106.20   1927.80 o
  -2  11   0  70277.60  65467.70   3484.96 o
  -2 -11  -1   1571.88   1370.93    512.31 <
   2 -11   1   1571.89   1343.35    403.74 o
   2  11   1   1571.88   1787.13    550.12 o
  -2  11  -1   1571.89   1179.03    365.62 o
   2  11   1   1571.88   1682.78    451.21 o
   2 -11   1   1571.89   1496.87    554.62 <
   2 -11   1   1571.89   1423.71    430.61 o
  -2 -11  -1   1571.88   1668.39    501.80 o
  -2 -11  -1   1571.88   1992.23    491.57 o
   2 -11   1   1571.89   1668.39    689.11 <
  -2  11  -1   1571.89   1432.10    394.67 o
  -2  11  -1   1571.89   1402.12    592.32 <
  -2 -11  -1   1571.88   2156.55    696.52 o
   2 -11   1   1571.89   1697.17    576.05 <
   2  11   1   1571.88   2420.42    620.32 o
   2 -11   1   1571.89   1261.78    428.17 <
   2  11   1   1571.88   1524.46    679.13 <
  -2  11  -2  75990.80  71040.20   4001.36 o
   2 -11   2  75990.80  80464.00   2177.04 o
  -2 -11  -2  75990.90  74951.50   3020.60 o
  -2  11  -2  75990.80  77580.60   2353.84 o
   2  11   2  75990.90  78465.80   2961.87 o
   2  11   2  75990.90  79557.20   3632.76 o
   2  11   2  75990.90  79079.90   2693.29 o
   2 -11   2  75990.80  75821.00   3160.66 o
   2  11   2  75990.90  76129.30   2562.90 o
  -2 -11  -2  75990.90  83496.10   3940.83 o
  -2  11  -2  75990.80  77245.90   2406.45 o
   2 -11   2  75990.80  78535.30   3870.97 o
  -2 -11  -2  75990.90  77551.80   3587.05 o
  -2  11  -3   1810.86   1754.74    537.78 o
  -2  11  -3   1810.86   2380.84    528.09 o
   2  11   3   1810.91   1733.16    581.08 <
   2 -11   3   1810.86   1730.76    478.07 o
  -2 -11  -3   1810.91   2057.00    875.44 <
   2  11   3   1810.91   1060.28    326.36 o
  -2  11  -3   1810.86   1561.64    723.41 <
  -2 -11  -3   1810.91   1766.74    349.57 o
   2 -11   3   1810.86   2007.82    684.73 <
   2 -11   3   1810.86   1983.83    484.11 o
   2  11   4   2423.93   2010.22    695.14 <
  -2  11  -4   2423.83   2378.44    663.67 o
   2 -11   4   2423.83   4361.07    721.27 o
   2 -11   4   2423.83   3287.60    709.74 o
   2  11   4   2423.93   2418.02    406.69 o
  -2 -11  -4   2423.93   2336.46   1012.80 <
  -2  11  -4   2423.83   2966.15    660.21 o
  -2 -11  -4   2423.93   2161.35    315.18 o
  -2  11  -4   2423.83   2767.05    536.88 o
   2 -11   4   2423.83    988.32    540.77 <
  -2  11  -4   2423.83   2332.86   1097.94 <
   2 -11   5   1039.74   2282.49    673.04 o
   2  11   5   1039.74    802.41    354.05 <
   2  11   5   1039.74    847.99    266.65 o
  -2  11  -5   1039.74   1704.37    686.23 <
  -2 -11  -5   1039.74   1279.78    954.01 <
   2  11   5   1039.74   -465.37    617.27 <
   2 -11   5   1039.74   1735.55    792.05 <
  -2  11  -5   1039.74    778.42    747.96 <
  -2 -11  -6  15424.40  18316.30   2551.15 o
  -2  11  -6  15424.30  20003.80   1860.94 o
   2  11   6  15424.40  18709.70   1770.31 o
   2 -11   6  15424.30  17125.30   1839.50 o
   2 -11   6  15424.30  20549.60   1678.28 o
  -2  11  -6  15424.30  14673.60   2595.12 o
   2 -11   7   2504.21   2901.39    908.66 o
   2  11   7   2504.23   3460.31    926.60 o
  -2  11  -7   2504.21    855.18    676.35 <
  -2 -11  -7   2504.23   1235.40   1139.09 <
   2 -11   7   2504.21   3726.58   1069.21 o
  -2  11  -7   2504.21   1270.18   1194.00 <
  -2  11  -8  13660.00  10204.60   1828.58 o
   2  11   8  13660.00  16764.20   1974.53 o
   2 -11   8  13660.00  15531.20   1849.63 o
  -2  12   9     25.69   -888.77    816.26 <
   2 -12  -8      3.12   1014.71    841.24 <
  -2 -12   8      3.12    266.27    575.52 <
  -2  12   8      3.12   -533.74    867.79 <
   2  12  -8      3.12   1433.30    829.65 <
  -2 -12   7    858.60   1580.83    726.05 <
  -2  12   7    858.60    664.48    685.36 <
   2  12  -7    858.60   2744.26    875.50 o
  -2  12   7    858.60   1193.42    441.82 <
  -2  12   6     95.71    -70.77    325.04 <
   2  12  -6     95.72   -626.09    540.85 <
   2 -12  -6     95.71    154.73    286.59 <
  -2  12   6     95.71   -694.46    705.24 <
  -2 -12   6     95.72    449.78    451.56 <
   2 -12  -6     95.71   -244.68    366.75 <
  -2  12   6     95.71    474.97    451.48 <
  -2  12   5    512.11    207.50    361.65 <
  -2 -12   5    512.14    425.79    424.82 <
   2  12  -5    512.14    526.54    498.92 <
  -2  12   5    512.11    340.63    528.05 <
  -2  12   5    512.11    281.86    615.62 <
   2 -12  -5    512.11    617.70    413.44 <
  -2  12   5    512.11    279.46    324.46 <
   2 -12  -5    512.11    199.10    637.25 <
  -2 -12   4     94.34   -279.46    390.67 <
  -2  12   4     94.34   -124.74    429.34 <
   2  12  -4     94.34    187.11    358.53 <
   2 -12  -4     94.34    542.14    603.81 <
  -2  12   4     94.34   -155.92    305.73 <
  -2  12   4     94.34    808.41    590.86 <
   2 -12  -4     94.34   -332.24    396.52 <
  -2  12   4     94.34    470.17    379.40 <
   2  12  -4     94.34   -391.01    742.08 <
  -2  12   3     50.85    333.44    332.95 <
  -2 -12   3     50.85    218.29    360.84 <
  -2  12   3     50.85   -158.32    423.29 <
  -2  12   3     50.85   -474.97    489.74 <
   2  12  -3     50.85   -152.33    715.99 <
   2 -12  -3     50.85    488.16    364.84 <
   2  12  -3     50.85    251.88    360.78 <
  -2  12   3     50.85    184.71    310.50 <
  -2 -12   3     50.85     65.97    145.11 <
  -2 -12   3     50.85   1355.34    765.07 <
   2 -12  -3     50.85    -75.56    319.02 <
  -2  12   3     50.85    386.21    420.47 <
   2  12  -3     50.85  -1074.68    891.24 <
   2 -12  -3     50.85   1125.05    575.89 <
  -2 -12   2   2323.93   2098.98    534.74 o
   2  12  -2   2323.93   2495.98    569.16 o
   2  12  -2   2323.93   2194.93    841.61 <
   2 -12  -2   2323.89   2379.64    673.60 o
  -2  12   2   2323.89   2378.44    445.49 o
   2  12  -2   2323.93   2292.08    595.21 o
   2 -12  -2   2323.89   2385.64    489.85 o
  -2  12   2   2323.89   2035.41    678.65 o
  -2 -12   2   2323.93   2811.43    671.87 o
   2 -12  -2   2323.89   2433.61    599.86 o
  -2 -12   2   2323.93   3248.02    857.21 o
  -2  12   2   2323.89   2630.32    525.41 o
   2 -12  -2   2323.89   2655.51    625.26 o
  -2 -12   2   2323.93   2298.08    753.42 o
   2  12  -2   2323.93    840.79    641.94 <
  -2  12   1    492.55    681.27    351.83 <
   2  12  -1    492.57   2107.37    805.69 <
   2 -12  -1    492.55    614.10    583.83 <
   2  12  -1    492.57    224.29    356.79 <
   2  12  -1    492.57    344.23    388.97 <
  -2  12   1    492.55    368.22    291.88 <
  -2 -12   1    492.57    527.74    402.89 <
  -2  12   1    492.55    839.59    563.86 <
   2 -12  -1    492.55     79.16    288.61 <
  -2 -12   1    492.57     95.95    462.24 <
   2 -12  -1    492.55     57.57    338.86 <
  -2 -12   1    492.57    388.61    439.23 <
  -2 -12   1    492.57    521.75    412.51 <
  -2 -12   0   1079.70   1189.82    475.53 <
   2  12   0   1079.70   1152.64    418.12 <
  -2  12   0   1079.68   1328.95    411.99 o
   2  12   0   1079.70   2241.71    706.37 o
  -2 -12   0   1079.70   1465.69    696.28 <
   2 -12   0   1079.68    973.92    451.55 <
   2 -12   0   1079.68   1018.30    631.14 <
   2 -12   0   1079.68    752.03    390.35 <
  -2 -12   0   1079.70    933.15    396.68 <
  -2 -12   0   1079.70    419.80    375.73 <
  -2  12   0   1079.68   1045.89    545.89 <
   2 -12   0   1079.68   1502.87    482.91 o
   2  12   0   1079.70    975.12    223.03 o
   2 -12   1    299.89    338.23    303.35 <
   2  12   1    299.90    453.38    421.84 <
   2 -12   1    299.89    749.64    621.46 <
   2 -12   1    299.89    145.13    380.41 <
   2 -12   1    299.89    419.80    309.10 <
  -2  12  -1    299.89    101.95    302.52 <
  -2 -12  -1    299.90    249.48    344.33 <
   2  12   1    299.90    653.68    388.64 <
  -2  12  -1    299.89    305.85    472.56 <
  -2 -12  -1    299.90    197.90    536.24 <
  -2  12  -1    299.89    232.69    298.79 <
   2 -12   1    299.89    310.65    289.03 <
   2 -12   1    299.89    495.36    431.32 <
   2  12   1    299.90   1036.29    541.96 <
   2  12   1    299.90    440.18    567.09 <
  -2 -12  -1    299.90    259.07    325.12 <
  -2  12  -2     14.00    256.67    355.94 <
  -2  12  -2     14.00     -4.80    305.85 <
  -2 -12  -2     14.00   -214.70    513.19 <
  -2  12  -2     14.00    388.61    626.92 <
   2 -12   2     14.00   -254.28    371.51 <
   2  12   2     14.00   -352.63    366.41 <
   2 -12   2     14.00    -55.17    436.58 <
   2 -12   2     14.00    299.85    301.79 <
   2  12   2     14.00    416.20    498.41 <
   2  12   3     58.02    152.33    407.73 <
  -2  12  -3     58.03    389.81    383.23 <
   2 -12   3     58.03    323.84    377.42 <
  -2 -12  -3     58.02    430.59    584.85 <
   2  12   3     58.02   -291.46    360.61 <
   2 -12   3     58.03    -38.38    339.43 <
  -2  12  -3     58.03    172.72    590.05 <
  -2 -12  -3     58.02    356.23    280.01 <
   2 -12   3     58.03    557.73    537.67 <
  -2  12  -3     58.03    388.61    418.07 <
   2  12   4    995.92   1784.73    600.93 <
  -2  12  -4    995.86   -563.72    526.96 <
  -2 -12  -4    995.92    786.82    798.15 <
   2  12   4    995.92    714.85    306.44 <
  -2 -12  -4    995.92    717.25    251.64 <
   2 -12   4    995.86    693.26    509.68 <
  -2  12  -4    995.86    867.18    698.46 <
  -2  12  -4    995.86   1086.67    521.30 <
   2 -12   4    995.86   1149.04    523.37 <
  -2  12  -5    146.27   -316.65    754.22 <
  -2  12  -5    146.27   1079.47    606.47 <
  -2 -12  -5    146.28    157.12    701.65 <
   2 -12   5    146.27    215.90    458.11 <
   2 -12   5    146.27    929.55    690.24 <
   2  12   5    146.28  -1041.09    707.33 <
   2 -12   6    572.54    634.49    585.16 <
  -2  12  -6    572.54   1090.27    657.95 <
  -2 -12  -6    572.53   2942.17   1239.96 <
   2 -12   6    572.54   1507.67    874.91 <
  -2  12  -6    572.54   1256.99   1003.43 <
   2  12   6    572.53   2512.78    888.64 <
  -2  12  -7     67.11   -558.93    718.87 <
   2 -12   7     67.11    507.35    629.09 <
   2 -12   7     67.11    151.13    590.07 <
  -2  12  -7     67.11  -1077.07   1349.00 <
   2  12   7     67.12    725.65    683.70 <
   2 -12   8      4.92   1303.76    936.25 <
  -2 -13   8    178.77   1385.32    933.70 <
  -2  13   8    178.77    151.13    742.45 <
   2  13  -8    178.77     47.98    600.96 <
   2 -13  -8    178.77    585.32    926.67 <
  -2 -13   7   1448.02   2021.01    849.83 <
   2  13  -7   1448.02   2914.58    930.01 o
  -2  13   7   1448.03    328.64    406.47 <
  -2  13   7   1448.03   1646.80    928.73 <
  -2  13   6   1340.66   1249.79    473.16 <
  -2 -13   6   1340.64    749.64    573.27 <
  -2  13   6   1340.66   1015.90    728.05 <
   2  13  -6   1340.64   1725.96    686.32 <
   2 -13  -6   1340.66   1085.47    443.01 <
  -2  13   5   4305.00   3797.35    722.77 o
  -2 -13   5   4304.98   4287.91    863.78 o
  -2  13   5   4305.00   5667.24   1232.44 o
   2  13  -5   4304.98   5343.40    947.68 o
   2 -13  -5   4305.00   3478.30   1014.87 o
  -2  13   5   4305.00   4087.61    979.74 o
   2 -13  -5   4305.00   4267.52    723.78 o
  -2  13   5   4305.00   4244.73    752.85 o
  -2 -13   4   2972.89   3198.84    718.49 o
  -2  13   4   2972.90   1782.33    760.27 <
  -2  13   4   2972.90   3758.97    707.99 o
   2  13  -4   2972.89   2823.42    692.35 o
  -2  13   4   2972.90   3186.85    609.08 o
   2  13  -4   2972.89   2606.33   1023.05 <
  -2  13   4   2972.90   2257.30    679.21 o
   2 -13  -4   2972.90   4167.97   1019.75 o
   2 -13  -4   2972.90   2456.40    568.29 o
  -2  13   3  24143.20  23425.80   1634.73 o
   2  13  -3  24143.20  23867.20   2633.95 o
   2 -13  -3  24143.20  23561.30   1561.44 o
   2  13  -3  24143.20  24488.50   1716.63 o
   2 -13  -3  24143.20  24314.50   1947.53 o
  -2  13   3  24143.20  22532.20   1737.30 o
  -2 -13   3  24143.20  22571.80   2211.88 o
   2 -13  -3  24143.20  22389.50   1631.61 o
  -2  13   3  24143.20  24344.50   2195.59 o
   2  13  -3  24143.20  25143.30   2326.60 o
  -2  13   3  24143.20  22905.20   1702.38 o
  -2 -13   3  24143.20  24934.60   1662.01 o
  -2  13   2   2861.27   2804.23    491.35 o
  -2  13   2   2861.27   1899.87    579.83 o
   2 -13  -2   2861.27   1758.34    683.55 <
  -2 -13   2   2861.30   2955.36    872.42 o
   2  13  -2   2861.30   2535.56    625.81 o
   2 -13  -2   2861.27   2589.54    537.01 o
  -2  13   2   2861.27   2543.96    802.53 o
  -2 -13   2   2861.30   1759.54    676.44 <
   2 -13  -2   2861.27   3099.29    714.84 o
  -2  13   2   2861.27   2872.60    629.57 o
  -2 -13   2   2861.30   2792.24    652.00 o
   2 -13  -2   2861.27   3046.51    676.91 o
   2  13  -2   2861.30    432.99    721.36 <
   2  13  -2   2861.30   2940.97    949.35 o
   2  13  -1  11289.30  11473.60   1196.40 o
  -2  13   1  11289.20  11723.10   1048.85 o
   2 -13  -1  11289.20  11109.00   1073.19 o
   2  13  -1  11289.30  14165.10   1455.95 o
  -2 -13   1  11289.30  12278.40   1517.88 o
  -2 -13   1  11289.30  11663.10   1160.54 o
   2 -13  -1  11289.20  10969.90   1168.32 o
   2  13  -1  11289.30  11292.50   1539.99 o
   2 -13  -1  11289.20  11508.40   1472.40 o
  -2  13   1  11289.20  10732.40   1452.97 o
  -2  13   1  11289.20  11482.00   1004.66 o
  -2 -13   1  11289.30  10511.70   1315.54 o
   2 -13  -1  11289.20  11530.00   1020.24 o
   2 -13   0  24961.40  25840.20   1558.63 o
   2 -13   0  24961.40  23863.60   1760.21 o
   2 -13   0  24961.40  29526.00   1385.53 o
  -2 -13   0  24961.40  30962.90   2358.90 o
   2  13   0  24961.40  18409.80   1106.37 o
  -2 -13   0  24961.40  22697.70   1778.71 o
  -2  13   0  24961.40  24123.80   2211.23 o
   2 -13   0  24961.40  23941.50   1776.53 o
  -2  13   0  24961.40  28452.50   1431.54 o
   2  13   0  24961.40  27123.60   1857.51 o
   2 -13   0  24961.40  23415.00   1612.88 o
   2 -13   1    383.61    807.21    474.74 <
   2  13   1    383.62    484.56    472.34 <
   2 -13   1    383.61    220.69    290.63 <
  -2 -13  -1    383.62    642.89    470.64 <
  -2  13  -1    383.61    413.80    329.75 <
   2 -13   1    383.61    650.08    426.15 <
  -2  13  -1    383.61    879.17    444.27 <
  -2  13  -1    383.61   1007.51    733.61 <
  -2 -13  -1    383.62   1036.29    646.90 <
   2 -13   1    383.61    388.61    438.98 <
   2 -13   1    383.61    555.33    379.67 <
   2 -13   1    383.61   2967.35    776.17 o
  -2  13  -2  20923.40  22395.50   1420.61 o
   2 -13   2  20923.40  23173.90   1402.21 o
  -2 -13  -2  20923.40  23668.10   2437.65 o
   2 -13   2  20923.40  20244.90   1810.43 o
   2  13   2  20923.40  22877.60   1786.06 o
  -2  13  -2  20923.40  19906.70   2220.89 o
   2 -13   2  20923.40  23331.00   1441.62 o
   2  13   2  20923.40  21517.50   1597.90 o
  -2  13  -2  20923.40  21916.90   1464.54 o
  -2  13  -3    444.63    674.07    461.06 <
  -2 -13  -3    444.61   -560.13    768.30 <
   2 -13   3    444.63    273.47    364.99 <
  -2  13  -3    444.63    594.91    413.32 <
   2  13   3    444.61    687.27    489.84 <
   2  13   3    444.61   -338.23    420.88 <
  -2  13  -3    444.63    274.67    569.96 <
  -2 -13  -3    444.61    387.41    248.50 <
   2 -13   3    444.63    176.31    483.72 <
   2 -13   3    444.63    263.87    342.24 <
  -2  13  -4    962.16    916.35    524.34 <
   2  13   4    962.14    911.56    500.38 <
  -2 -13  -4    962.14   1081.87    973.62 <
   2  13   4    962.14    573.32    342.55 <
   2 -13   4    962.16   1098.66    535.49 <
  -2 -13  -4    962.14    624.90    264.93 <
   2 -13   4    962.16   1159.83    582.03 <
  -2  13  -4    962.16    419.80    896.84 <
  -2  13  -4    962.16    972.73    471.32 <
   2 -13   5     90.29   -165.52    424.49 <
  -2  13  -5     90.29   1025.50    529.52 <
  -2 -13  -5     90.29   -395.81    647.26 <
   2 -13   5     90.29    110.35    557.72 <
  -2  13  -5     90.29    919.95    964.20 <
   2  13   5     90.29   -839.59    731.12 <
   2 -13   6   4364.19   4981.17   1034.28 o
  -2  13  -6   4364.19   4663.33   1003.05 o
  -2 -13  -6   4364.17   5140.69   1630.43 o
   2 -13   6   4364.19   4141.58   1104.30 o
   2  13   6   4364.17   6319.72   1206.35 o
  -2  13  -6   4364.19   4538.59   1601.25 <
   2 -13   7     29.25    316.65    675.04 <
  -2  13  -7     29.25   -397.01    694.05 <
   2 -13   7     29.25    407.80    631.69 <
   2  13   7     29.26   1404.52    878.02 <
  -2  13  -7     29.25    -37.18   1087.87 <
  -2  14   8    168.10  -1127.45    826.06 <
   2 -14  -8    168.10   1290.57    859.51 <
   2  14  -7  20671.80  26513.10   2249.41 o
  -2 -14   7  20671.80  27244.70   2195.67 o
  -2  14   7  20671.70  23182.30   2676.43 o
  -2  14   6   1479.43   1370.93    545.21 <
  -2  14   6   1479.43   2579.94   1024.61 <
   2  14  -6   1479.43   1964.64    697.46 <
   2 -14  -6   1479.43    532.54    737.86 <
   2 -14  -6   1479.43   1631.20    565.11 <
  -2 -14   6   1479.43   1499.27    682.36 <
   2  14  -5  17504.90  19477.30   1692.10 o
  -2  14   5  17504.90  18394.20   1950.94 o
   2 -14  -5  17504.90  15912.60   2079.05 o
   2 -14  -5  17504.90  15940.20   1416.47 o
  -2  14   5  17504.90  17753.70   1448.83 o
  -2  14   5  17504.90  20223.30   2174.92 o
  -2 -14   5  17504.90  19568.50   1672.14 o
   2 -14  -4  15583.50  16674.30   1865.12 o
  -2  14   4  15583.50  16761.80   1934.87 o
  -2  14   4  15583.50  16800.20   1288.73 o
  -2  14   4  15583.50  15159.40   1554.89 o
   2 -14  -4  15583.50  15057.50   1373.02 o
   2  14  -4  15583.50  14773.20   2403.83 o
  -2  14   4  15583.50  16890.20   1390.68 o
   2  14  -4  15583.50  16246.10   1513.71 o
  -2 -14   4  15583.50  17762.10   1486.07 o
  -2 -14   3   1092.16   1207.81    554.74 <
  -2  14   3   1092.19   1472.88    571.17 <
   2 -14  -3   1092.19   1210.21    507.90 <
   2 -14  -3   1092.19   1294.17    480.93 <
   2  14  -3   1092.16    476.17    386.43 <
  -2  14   3   1092.19   1141.84    591.09 <
   2 -14  -3   1092.19   1113.06    690.78 <
  -2 -14   3   1092.16    580.52    183.80 o
  -2  14   3   1092.19   1167.03    515.35 <
  -2 -14   3   1092.16   1157.44    625.81 <
   2  14  -3   1092.16   1169.43    844.14 <
   2  14  -3   1092.16    197.90    757.04 <
   2  14  -2  24181.40  25498.40   2574.55 o
   2 -14  -2  24181.20  24928.60   1526.92 o
   2  14  -2  24181.40  21779.00   2133.31 o
   2 -14  -2  24181.20  25434.80   1864.74 o
  -2  14   2  24181.20  25689.10   1592.97 o
  -2 -14   2  24181.40  25442.00   2234.47 o
   2 -14  -2  24181.20  24290.60   1749.91 o
  -2  14   2  24181.20  23881.60   1339.49 o
   2  14  -2  24181.40  25644.70   1767.82 o
  -2 -14   2  24181.40  26514.30   1698.30 o
  -2  14   2  24181.20  23481.00   2186.84 o
  -2  14   2  24181.20  23419.80   1964.01 o
  -2 -14   2  24181.40  22916.00   2157.27 o
   2 -14  -1   7619.55   8156.02    884.42 o
   2 -14  -1   7619.55   8079.26    985.48 o
   2  14  -1   7619.55   8124.84   1434.99 o
  -2 -14   1   7619.55   6577.59   1155.73 o
  -2  14   1   7619.55   7591.10   1266.99 o
   2 -14  -1   7619.55   6883.44    989.14 o
  -2 -14   1   7619.55   8512.25   1019.17 o
  -2  14   1   7619.55   7575.51    888.47 o
  -2 -14   1   7619.55   7350.02   1290.71 o
   2  14  -1   7619.55  10857.10   1374.29 o
  -2  14   1   7619.55   7075.35    798.77 o
  -2  14   0   5928.20   7588.70    877.78 o
   2 -14   0   5928.20   7341.62    859.67 o
  -2 -14   0   5928.21   7297.24   1316.79 o
  -2 -14   0   5928.21   5352.99    911.60 o
   2  14   0   5928.21   3839.33    418.27 o
   2 -14   0   5928.20   5797.97    798.70 o
   2  14   0   5928.21   6244.16   1178.68 o
  -2  14   0   5928.20   6657.95   1261.30 o
   2 -14   0   5928.20   5891.53    934.90 o
   2 -14   0   5928.20   5857.94    955.77 o
   2 -14   0   5928.20   4796.46    775.18 o
   2  14   0   5928.21   7615.09   1131.27 o
  -2  14  -1  11760.70  11636.70   1094.65 o
  -2 -14  -1  11760.50  13937.20   1853.41 o
   2 -14   1  11760.70  11597.10   1192.46 o
   2 -14   1  11760.70  10732.40   1079.90 o
   2 -14   1  11760.70   9493.37   1284.38 o
   2 -14   1  11760.70  11489.20   1334.62 o
  -2 -14  -1  11760.50  10107.50   1191.08 o
  -2  14  -1  11760.70  12573.50   1109.63 o
   2  14   1  11760.50  13166.00   1436.17 o
   2 -14   1  11760.70   7785.40   1609.39 o
   2 -14   1  11760.70  13289.50   1143.53 o
  -2  14  -1  11760.70  10225.00   1610.39 o
   2 -14   2   4761.52   5165.88    818.05 o
   2 -14   2   4761.52   5615.66    814.28 o
  -2  14  -2   4761.52   4624.95    736.12 o
   2  14   2   4761.45   5408.16   1007.94 o
   2 -14   2   4761.52   4014.44    952.00 o
  -2 -14  -2   4761.45   5621.66   1348.40 o
  -2  14  -2   4761.52   4587.76   1119.59 o
  -2 -14  -2   4761.45   4221.94    667.08 o
  -2  14  -2   4761.52   5403.37    848.21 o
   2 -14   2   4761.52   4185.96    934.84 o
   2  14   3   4380.32   4314.30    960.25 o
   2 -14   3   4380.33   4881.62    827.97 o
  -2  14  -3   4380.33   4381.46    776.01 o
  -2 -14  -3   4380.32   5466.93   1411.91 o
   2  14   3   4380.32   2559.55    665.22 o
  -2  14  -3   4380.33   2779.05   1017.70 <
  -2 -14  -3   4380.32   3811.74    561.54 o
   2 -14   3   4380.33   3461.51    889.76 o
  -2  14  -4  27401.80  31548.20   1893.82 o
  -2 -14  -4  27401.80  29699.90   3238.69 o
   2  14   4  27401.80  29938.60   2268.06 o
  -2 -14  -4  27401.80  23542.10   1396.72 o
  -2  14  -4  27401.80  27111.60   3065.90 o
   2 -14   4  27401.80  16354.00   2088.08 o
   2 -14   4  27401.80  32271.50   1894.52 o
   2  14   5    270.82   -972.73    737.81 <
  -2  14  -5    270.81   1176.63    997.21 <
  -2  14  -5    270.81    315.45    528.88 <
  -2 -14  -5    270.82  -1150.24    830.80 <
   2 -14   5    270.81    385.01    577.95 <
   2 -14   5    270.81    161.92    455.89 <
  -2  14  -6  17412.60  16688.70   2813.51 o
  -2 -14  -6  17412.60  22888.40   3072.86 o
  -2  14  -6  17412.60  22335.50   1949.78 o
   2 -14   6  17412.60  17379.50   2106.83 o
   2 -14   6  17412.60  22137.60   1907.24 o
   2  14   6  17412.60  22516.60   2161.58 o
   2 -14   7     17.19   -539.74    668.49 <
  -2  14  -7     17.19    371.82    678.55 <
   2 -14   7     17.19   1588.03    819.11 <
   2  14   7     17.19   1861.49    868.04 <
  -2  15   8   1199.73   2051.00   1036.42 <
  -2 -15   7    470.76    147.53    571.27 <
   2  15  -7    470.76   1874.69    832.72 <
  -2  15   7    470.77   2611.13   1078.87 <
  -2 -15   6   4066.96   4437.84    977.20 o
   2 -15  -6   4067.00   2487.59   1074.57 <
  -2  15   6   4067.00   4098.40   1299.93 o
   2  15  -6   4066.96   5464.54   1080.86 o
   2 -15  -6   4067.00   4627.34    836.08 o
  -2  15   6   4067.00   4220.74    814.92 o
  -2  15   5   4796.61   5397.37    904.51 o
  -2 -15   5   4796.62   4323.89    889.70 o
  -2  15   5   4796.61   4632.14   1135.08 o
   2  15  -5   4796.62   5586.88   1028.93 o
   2 -15  -5   4796.61   4790.46   1259.44 o
   2 -15  -5   4796.61   4741.29    870.30 o
  -2  15   4     64.37    -25.19    387.42 <
  -2 -15   4     64.37   -284.26    430.26 <
   2  15  -4     64.37  -1115.46   1130.27 <
   2 -15  -4     64.37   1134.65    767.42 <
   2  15  -4     64.37   -123.54    419.74 <
  -2  15   4     64.37     67.17    521.74 <
   2  15  -4     64.37   -831.20    829.70 <
   2 -15  -4     64.37     19.19    401.81 <
  -2  15   4     64.37    -47.98    477.37 <
  -2 -15   3   3151.27   3204.84    727.48 o
  -2  15   3   3151.26   5023.15    923.99 o
   2  15  -3   3151.27   1063.88    757.76 <
   2 -15  -3   3151.26   3122.08    833.86 o
   2  15  -3   3151.27   3202.44    731.11 o
  -2  15   3   3151.26   3102.89    943.12 o
   2  15  -3   3151.27    353.83    686.76 <
   2 -15  -3   3151.26   2963.76    684.46 o
  -2 -15   3   3151.27   2510.38    936.43 <
  -2  15   3   3151.26   2392.83    688.30 o
   2  15  -2   2319.84   1819.51    867.53 <
  -2  15   2   2319.84   1051.89    589.38 <
   2  15  -2   2319.84    717.25    792.91 <
   2  15  -2   2319.84   3124.48    725.28 o
   2 -15  -2   2319.84   3024.93    630.65 o
  -2  15   2   2319.84   3118.48    950.20 o
   2 -15  -2   2319.84   2146.95    669.44 o
   2 -15  -2   2319.84   2558.35    694.82 o
  -2 -15   2   2319.84   2667.50    880.35 o
  -2  15   2   2319.84   2569.15    469.41 o
  -2 -15   2   2319.84   3186.85    722.14 o
   2 -15  -1   2416.01   3024.93    623.11 o
  -2 -15   1   2416.02   2352.05    801.66 <
   2 -15  -1   2416.01   2271.69    681.25 o
  -2  15   1   2416.01   2246.50    791.60 <
   2 -15  -1   2416.01   1895.08    661.20 <
  -2 -15   1   2416.02   2648.31    879.94 o
   2  15  -1   2416.02   3251.61   1069.11 o
  -2  15   1   2416.01   2274.09    519.67 o
  -2 -15   1   2416.02   3282.80    742.49 o
   2  15  -1   2416.02   4433.04   1068.57 o
  -2 -15   0   5278.50   4090.01    848.81 o
  -2  15   0   5278.51   6202.18   1275.57 o
   2  15   0   5278.50   6085.83   1232.28 o
   2 -15   0   5278.51   6304.13    847.64 o
   2 -15   0   5278.51   4357.48    777.41 o
   2  15   0   5278.50   7707.44   1178.98 o
   2 -15   0   5278.51   5487.33    859.23 o
  -2 -15   0   5278.50   6205.77   1280.36 o
   2 -15   0   5278.51   4851.63    867.10 o
   2 -15   0   5278.51   4983.57    890.42 o
  -2  15  -1   2652.42   2199.73    544.45 o
   2  15   1   2652.43   3439.92    861.43 o
   2 -15   1   2652.42   2259.70    707.25 o
   2 -15   1   2652.42   2788.64    697.97 o
  -2  15  -1   2652.42   2341.26    912.36 <
  -2 -15  -1   2652.43   3083.70   1057.41 <
   2 -15   1   2652.42   2654.31    581.70 o
   2 -15   1   2652.42   1698.37    575.40 <
   2 -15   1   2652.42   2952.96    639.68 o
   2  15   1   2652.43   4478.62    980.77 o
  -2 -15  -1   2652.43   3117.28    694.52 o
   2 -15   1   2652.42   7774.61   1199.96 o
   2  15   2   5544.49   6619.57   1106.95 o
   2 -15   2   5544.46   6692.74    915.54 o
  -2  15  -2   5544.46   5215.06    815.98 o
   2 -15   2   5544.46   5512.51   1090.66 o
  -2  15  -2   5544.46   4493.01   1196.48 o
   2 -15   2   5544.46   5714.01   1077.34 o
   2 -15   2   5544.46   5201.86    912.76 o
  -2 -15  -2   5544.49   4886.42    726.04 o
  -2 -15  -2   5544.49   6992.59   1440.47 o
   2 -15   2   5544.46   6542.81    940.24 o
   2  15   3    236.24     92.36    499.05 <
  -2  15  -3    236.22    271.07    371.76 <
  -2 -15  -3    236.24    165.52    744.88 <
   2  15   3    236.24   -320.24    459.07 <
  -2  15  -3    236.22     70.77    641.77 <
  -2 -15  -3    236.24    129.54    290.40 <
   2 -15   3    236.22    268.67    587.68 <
   2 -15   3    236.22    374.22    455.54 <
   2  15   4   4755.58   5210.26   1106.88 o
   2 -15   4   4755.53   6217.77    997.14 o
  -2  15  -4   4755.53   5886.73    959.66 o
  -2 -15  -4   4755.58   5702.02   1632.12 o
   2 -15   4   4755.53   2738.27    864.90 o
  -2  15  -4   4755.53   3852.52   1469.43 <
   2  15   5   2030.60    489.36    567.90 <
  -2  15  -5   2030.59   2083.38    748.09 <
  -2  15  -5   2030.59   1651.59   1114.51 <
  -2 -15  -5   2030.60    538.54    982.51 <
   2 -15   5   2030.59   1784.73    734.34 <
   2 -15   5   2030.59   1107.06    703.73 <
  -2  15  -6     32.16    767.63    649.86 <
   2 -15   6     32.16   -112.75    538.50 <
   2 -15   6     32.16   1512.46    876.25 <
  -2  15  -6     32.16    -52.77   1014.70 <
   2  15   6     32.17   -768.83    632.81 <
   2 -15   7     11.36    285.46    689.48 <
  -2  15  -7     11.36   1402.12    897.28 <
  -2  16   7    964.42   1703.17   1007.35 <
  -2  16   6    110.06    109.15    563.73 <
  -2 -16   6    110.06   -648.88    664.55 <
  -2  16   6    110.06    626.09    627.60 <
   2  16  -6    110.06     17.99    585.33 <
   2 -16  -6    110.06   -586.51    771.63 <
   2 -16  -6    110.06    101.95    380.22 <
  -2 -16   5   5307.50   6821.08   1326.15 o
   2 -16  -5   5307.58   4557.78   1279.36 o
  -2  16   5   5307.58   4479.82   1190.59 o
   2  16  -5   5307.50   5341.00   1027.48 o
   2 -16  -5   5307.58   4363.47    829.68 o
  -2  16   5   5307.58   6254.95    989.15 o
  -2 -16   4    668.58    966.73    578.24 <
  -2  16   4    668.57    876.77    554.60 <
   2  16  -4    668.58  -1222.20   1189.06 <
   2  16  -4    668.58   -205.10    500.72 <
  -2  16   4    668.57   1198.22    649.28 <
   2 -16  -4    668.57   1325.35    800.23 <
   2 -16  -4    668.57    494.16    413.16 <
  -2 -16   4    668.58    432.99    593.00 <
   2  16  -4    668.58   -903.16   1084.45 <
  -2 -16   3    524.89    395.81    442.89 <
  -2  16   3    524.89   2286.09    777.64 <
   2  16  -3    524.89    671.67    527.33 <
   2  16  -3    524.89  -1084.27   1112.55 <
  -2  16   3    524.89    888.77    735.53 <
   2 -16  -3    524.89     49.18    509.02 <
   2 -16  -3    524.89     39.58    435.93 <
  -2 -16   3    524.89    801.21    711.79 <
   2  16  -3    524.89   -167.92    748.66 <
  -2 -16   2   2903.51   3236.02    759.55 o
   2  16  -2   2903.51   2396.43    979.52 <
   2  16  -2   2903.51   2734.67    741.57 o
  -2  16   2   2903.54   2546.36    871.00 <
  -2  16   2   2903.54   1737.95    542.42 o
   2 -16  -2   2903.54   3942.48    913.79 o
   2 -16  -2   2903.54   2355.65    769.58 o
  -2 -16   2   2903.51   3575.46   1031.07 o
  -2  16   2   2903.54   2726.27    508.49 o
   2  16  -2   2903.51   1490.87    664.96 <
   2  16  -1   2580.40   4905.61   1111.70 o
   2 -16  -1   2580.40   3212.03    714.51 o
  -2  16   1   2580.40   2378.44    866.15 <
   2 -16  -1   2580.40   2647.11    720.27 o
  -2 -16   1   2580.40   2245.31    684.04 o
   2 -16  -1   2580.40   2738.27    684.58 o
   2  16  -1   2580.40   1967.04    972.42 <
  -2 -16   1   2580.40   2924.17    888.56 o
   2 -16  -1   2580.40   2563.15    759.37 o
  -2  16   1   2580.40   2107.37    501.71 o
   2  16   0    478.32    857.58    721.13 <
   2 -16   0    478.32    460.58    459.42 <
   2  16   0    478.32    123.54    131.12 <
   2  16   0    478.32   1803.92    841.65 <
  -2 -16   0    478.32    871.97    576.91 <
   2 -16   0    478.32    291.46    490.88 <
  -2  16   0    478.32   1248.59    844.62 <
   2 -16   0    478.32    213.50    409.47 <
  -2 -16   0    478.32    770.03    634.95 <
   2 -16   0    478.32    743.64    435.63 <
   2 -16   0    478.32    -47.98    456.17 <
   2  16   1    592.83   1020.70    654.70 <
   2 -16   1    592.83    110.35    337.97 <
  -2 -16  -1    592.83    416.20    483.78 <
   2 -16   1    592.83    333.44    398.86 <
  -2  16  -1    592.83    874.37    675.69 <
  -2 -16  -1    592.83    460.58    625.15 <
   2 -16   1    592.83    639.29    528.81 <
   2 -16   1    592.83    532.54    481.13 <
   2 -16   1    592.83    506.15    439.24 <
   2  16   1    592.83   1295.37    813.41 <
   2 -16   2   1821.40   2028.21    630.55 o
   2  16   2   1821.43   2211.72    799.97 <
  -2  16  -2   1821.40   1296.57    803.52 <
  -2  16  -2   1821.40   1205.41    523.35 <
   2 -16   2   1821.40    935.54    610.01 <
  -2 -16  -2   1821.43   2223.72   1057.18 <
   2 -16   2   1821.40   1639.60    660.80 <
   2 -16   2   1821.40   1198.22    724.95 <
  -2 -16  -2   1821.43   1505.27    532.44 <
  -2  16  -3     11.21   -622.50    472.30 <
   2 -16   3     11.21    437.79    522.37 <
  -2 -16  -3     11.21    227.89    780.72 <
   2 -16   3     11.21   -712.45    481.47 <
   2  16   3     11.21     77.96    515.73 <
  -2  16  -3     11.21   -338.23    616.17 <
  -2 -16  -3     11.21   -197.90    320.02 <
   2 -16   3     11.21    225.49    565.98 <
   2 -16   4   5045.49   6518.82   1063.21 o
   2  16   4   5045.41   5505.32   1183.64 o
  -2  16  -4   5045.49   5241.44    972.62 o
  -2 -16  -4   5045.41   6615.97   1734.36 o
   2 -16   4   5045.49   2054.60    851.33 <
  -2  16  -4   5045.49   5266.63   1663.13 o
  -2  16  -5    206.81   -515.75    576.15 <
   2 -16   5    206.81   -173.91    498.92 <
  -2 -16  -5    206.80  -1535.25   1126.12 <
  -2  16  -5    206.81    410.20   1003.74 <
   2 -16   5    206.81   1547.25    932.96 <
   2  16   5    206.80    -87.56    658.51 <
   2 -16   6    227.56    436.59    623.40 <
  -2  16  -6    227.56    568.52    701.13 <
   2 -16   6    227.56   1543.65    961.91 <
   2  16   6    227.56   -540.94    809.01 <
  -2  17   7   1723.74   1538.85   1017.80 <
  -2  17   6   2110.36   2064.19    705.58 <
  -2 -17   6   2110.36   2493.58    863.46 <
   2  17  -6   2110.36   2248.90    841.12 <
  -2  17   6   2110.36   2864.20   1126.86 <
   2 -17  -6   2110.36    202.70    752.36 <
   2 -17  -6   2110.36   2254.90    712.58 o
  -2 -17   5   7777.58   8418.70   1277.13 o
  -2  17   5   7777.65   8162.02   1151.01 o
   2  17  -5   7777.58   8446.28   1839.94 o
   2  17  -5   7777.58   6732.32   1205.84 o
  -2  17   5   7777.65   8273.57   1622.87 o
   2 -17  -5   7777.65   7679.86   1562.80 o
   2 -17  -5   7777.65   6665.15   1049.55 o
  -2 -17   4   2486.68   2970.95    826.05 o
  -2  17   4   2486.68   2702.28    747.82 o
   2  17  -4   2486.68    723.25    922.39 <
   2  17  -4   2486.68   2319.67   1237.37 <
   2  17  -4   2486.68   1462.09    586.92 <
  -2  17   4   2486.68   2452.80   1008.91 <
   2 -17  -4   2486.68   3958.07   1127.44 o
   2 -17  -4   2486.68   2560.75    734.63 o
  -2 -17   4   2486.68   2621.92    997.08 <
   2 -17  -3  18871.50  17486.30   1668.56 o
   2  17  -3  18871.40  19566.10   1808.98 o
   2 -17  -3  18871.50  18709.70   1981.52 o
  -2 -17   3  18871.40  19202.60   2299.89 o
  -2  17   3  18871.50  21980.50   1825.79 o
   2  17  -3  18871.40  18261.10   2711.08 o
   2  17  -3  18871.40  18287.50   2273.52 o
  -2 -17   3  18871.40  21186.50   1762.28 o
  -2  17   3  18871.50  18981.90   2209.45 o
   2  17  -2    853.53    674.07    588.25 <
  -2  17   2    853.53   -405.40    762.01 <
   2  17  -2    853.53   1692.38    634.82 <
  -2 -17   2    853.53    788.02    601.12 <
  -2  17   2    853.53   1348.14    709.28 <
   2 -17  -2    853.53   1230.60    648.54 <
  -2 -17   2    853.53   1044.69    663.80 <
   2 -17  -2    853.53    982.32    638.83 <
   2  17  -2    853.53    796.41    836.13 <
  -2  17   2    853.53   1520.86    401.45 o
   2 -17  -1  10049.20   8514.65   1198.69 o
   2  17  -1  10049.20  10422.90   1813.23 o
  -2  17   1  10049.20   9824.41   1499.24 o
   2 -17  -1  10049.20  10015.10   1281.62 o
   2 -17  -1  10049.20   8616.60   1105.72 o
  -2 -17   1  10049.20  10589.60   1684.38 o
   2 -17  -1  10049.20   9014.80   1237.53 o
  -2  17   1  10049.20   8723.35    933.73 o
   2  17  -1  10049.20  13522.20   1646.52 o
  -2 -17   1  10049.20  10805.50   1287.77 o
  -2  17   1  10049.20   9502.97   1643.74 o
   2 -17   0  25974.90  22704.90   1966.08 o
   2 -17   0  25974.90  26351.20   2064.75 o
  -2 -17   0  25974.80  30420.80   2753.04 o
   2 -17   0  25974.90  25294.50   2125.87 o
   2 -17   0  25974.90  22567.00   1801.04 o
  -2 -17   0  25974.80  25367.60   2148.77 o
  -2  17   0  25974.90  24448.90   2629.33 o
   2  17   0  25974.80  27308.30   2599.86 o
   2  17   0  25974.80  28258.20   2253.77 o
   2 -17   1    223.71    284.26    392.11 <
   2 -17   1    223.71    762.83    501.05 <
  -2 -17  -1    223.72   1005.11    789.85 <
  -2  17  -1    223.71   1159.83    884.22 <
   2 -17   1    223.71    869.58    595.61 <
   2  17   1    223.72     99.55    512.23 <
   2 -17   1    223.71    985.92    598.67 <
   2  17   1    223.72   1284.57    754.90 <
   2 -17   1    223.71    533.74    499.52 <
   2 -17   2  23050.70  18222.70   2090.80 o
   2  17   2  23050.60  22695.30   2160.77 o
  -2  17  -2  23050.70  24986.20   1783.59 o
  -2 -17  -2  23050.60  28057.90   2936.85 o
   2 -17   2  23050.70  21683.00   1994.22 o
   2 -17   2  23050.70  20629.90   2214.72 o
  -2 -17  -2  23050.60  21289.60   1613.98 o
   2 -17   2  23050.70  29553.60   1825.41 o
  -2  17  -2  23050.70  21705.80   2613.45 o
   2  17   2  23050.60  26842.90   2199.46 o
   2 -17   3   1508.82   1343.35    630.57 <
   2  17   3   1508.76   2408.43    814.83 <
  -2  17  -3   1508.82   1788.33    659.16 <
  -2  17  -3   1508.82   1043.49    928.59 <
   2 -17   3   1508.82    650.08    617.23 <
  -2 -17  -3   1508.76   1771.54   1139.71 <
  -2 -17  -3   1508.76   1505.27    506.18 <
   2 -17   3   1508.82   1992.23    800.96 <
   2 -17   3   1508.82   1218.61    644.31 <
  -2 -17  -4   2073.44   4614.15   1583.18 <
   2 -17   4   2073.48   2769.45    835.73 o
  -2  17  -4   2073.48   2472.00    737.01 o
   2  17   4   2073.44   2613.53    933.37 <
   2 -17   4   2073.48   1432.10    921.51 <
  -2  17  -4   2073.48   2952.96   1423.37 <
   2 -17   5      4.88   -403.00    619.63 <
   2  17   5      4.88   -502.55    695.01 <
  -2  17  -5      4.88    273.47    619.91 <
  -2 -17  -5      4.88   -784.42   1049.63 <
   2 -17   5      4.88    777.22    933.31 <
   2 -17   6   3732.35   4380.26   1200.03 o
  -2  17  -6   3732.35   3415.93   1037.68 o
  -2  18   7  23543.00  23943.90   2972.85 o
  -2  18   6   2620.76   1891.48   1123.58 <
   2 -18  -6   2620.76   1310.96    985.51 <
   2  18  -6   2620.77    755.63   1023.15 <
  -2  18   5  19645.90  21985.30   2560.24 o
   2  18  -5  19646.00  22847.70   2075.00 o
  -2 -18   5  19646.00  20015.80   2639.23 o
  -2  18   5  19645.90  22673.70   1889.06 o
   2  18  -5  19646.00  20955.00   2714.62 o
   2 -18  -5  19645.90  17994.80   1730.58 o
  -2 -18   5  19646.00  23618.90   2055.61 o
   2 -18  -5  19645.90  21127.70   2459.13 o
  -2 -18   4   3576.58   4788.07    965.61 o
  -2  18   4   3576.57   4948.79   1010.97 o
   2  18  -4   3576.58   1630.01   1015.65 <
   2  18  -4   3576.58   2540.36    784.03 o
  -2  18   4   3576.57   4062.42   1220.88 o
   2 -18  -4   3576.57   5969.49   1311.29 o
   2 -18  -4   3576.57   3597.05    823.78 o
  -2 -18   4   3576.58   3242.02   1034.10 o
   2  18  -4   3576.58   3645.02   1398.09 <
   2  18  -3    212.36  -1049.49   1068.06 <
  -2  18   3    212.34     47.98    746.09 <
   2  18  -3    212.36   -466.57    569.10 <
   2 -18  -3    212.34     -1.20    524.21 <
  -2  18   3    212.34   2732.27    935.38 <
   2 -18  -3    212.34    361.02    492.73 <
  -2 -18   3    212.36    239.88    584.09 <
  -2 -18   3    212.36    666.88    625.20 <
   2  18  -3    212.36   -353.83    796.17 <
   2  18  -2  26088.50  27139.20   3125.73 o
  -2 -18   2  26088.50  29168.60   2678.48 o
  -2  18   2  26088.60  26344.00   2645.83 o
   2 -18  -2  26088.60  31180.00   2381.62 o
   2 -18  -2  26088.60  24513.70   2077.87 o
   2  18  -2  26088.50  30835.80   2562.15 o
  -2 -18   2  26088.50  31457.10   2043.30 o
  -2  18   2  26088.60  22008.10   2188.20 o
   2 -18  -1  17132.30  14642.50   1612.82 o
   2  18  -1  17132.30  15778.30   2262.74 o
   2 -18  -1  17132.30  17812.50   1784.30 o
   2  18  -1  17132.30  20105.80   2028.00 o
   2 -18  -1  17132.30  14006.80   1429.42 o
  -2 -18   1  17132.30  18521.40   2203.76 o
  -2 -18   1  17132.30  18684.50   1708.38 o
   2 -18  -1  17132.30  15218.20   1675.26 o
  -2  18   1  17132.30  15333.30   1906.32 o
  -2  18   1  17132.30  15869.50   2137.79 o
   2 -18   0  14163.10  12814.60   1363.21 o
   2 -18   0  14163.10  14367.80   1513.83 o
   2  18   0  14163.00  16821.80   1822.11 o
   2  18   0  14163.00  15040.70   2084.12 o
   2 -18   0  14163.10  13180.40   1618.62 o
  -2 -18   0  14163.00  17179.20   2229.37 o
  -2  18   0  14163.10  14160.30   2060.64 o
   2 -18   0  14163.10  12010.90   1445.92 o
   2 -18   1   8021.23   8529.04   1233.16 o
   2 -18   1   8021.23   7953.32   1005.20 o
   2  18   1   8021.31   8400.71   1336.52 o
  -2 -18  -1   8021.31   8424.69   1613.04 o
   2 -18   1   8021.23   5690.03   1107.83 o
  -2 -18  -1   8021.31   8021.69   1134.64 o
  -2  18  -1   8021.23   8283.16   1654.48 o
   2 -18   1   8021.23   7323.63   1311.05 o
   2  18   1   8021.31   8554.23   1505.36 o
   2 -18   2   3165.12   2788.64    853.48 o
   2  18   2   3165.15   3483.10    973.68 o
   2 -18   2   3165.12   4131.99    899.38 o
  -2  18  -2   3165.12   1667.19    624.30 <
  -2 -18  -2   3165.15   2914.58   1145.82 <
  -2  18  -2   3165.12   2436.01   1018.12 <
   2 -18   2   3165.12   3021.33    836.06 o
   2 -18   2   3165.12   4241.13   1076.19 o
  -2 -18  -2   3165.15   2518.77    664.89 o
   2  18   2   3165.15   4257.92   1097.80 o
   2 -18   3     98.35    310.65    545.51 <
  -2  18  -3     98.35   -321.44    522.60 <
   2 -18   3     98.35     81.56    585.32 <
  -2 -18  -3     98.34   -417.40    967.61 <
   2  18   3     98.34    435.39    642.48 <
  -2 -18  -3     98.34    217.09    376.48 <
   2 -18   3     98.35    722.05    712.57 <
  -2  18  -3     98.35  -1002.71    758.06 <
   2 -18   3     98.35    299.85    636.71 <
  -2  18  -4  29703.00  28351.80   3513.39 o
  -2  18  -4  29703.00  35010.90   2247.71 o
   2 -18   4  29703.00  20512.40   2560.33 o
   2  18   4  29703.10  37624.50   2737.95 o
  -2 -18  -4  29703.10  35117.70   3879.22 o
   2 -18   4  29703.00  38466.40   2334.23 o
   2 -18   4  29703.00  23107.90   2887.67 o
  -2  18  -5   2567.82   2102.57    846.17 <
   2 -18   5   2567.82   3450.72   1034.65 o
  -2  19   6   2296.59   2937.37   1400.33 <
   2 -19  -5  15586.70  15973.80   2257.99 o
   2  19  -5  15586.70  14841.60   2410.05 o
  -2  19   5  15586.70  19245.80   1809.62 o
  -2 -19   5  15586.70  15901.80   2405.86 o
  -2  19   5  15586.70  17649.40   2398.86 o
   2 -19  -5  15586.70  14294.60   1590.61 o
   2 -19  -4  28313.20  35688.60   2742.69 o
  -2  19   4  28313.20  30359.60   2247.33 o
   2  19  -4  28313.30  25452.80   3534.77 o
  -2 -19   4  28313.30  29077.40   3071.33 o
   2 -19  -4  28313.20  25571.50   2153.88 o
  -2  19   4  28313.20  31057.70   3028.43 o
  -2 -19   4  28313.30  33285.00   2368.03 o
   2  19  -4  28313.30  28839.90   2337.81 o
   2  19  -4  28313.30  26699.00   3019.30 o
   2 -19  -3  25135.70  25557.10   2426.64 o
  -2 -19   3  25135.70  26365.50   2787.68 o
  -2  19   3  25135.70  29335.30   2142.90 o
   2 -19  -3  25135.70  24008.70   2072.28 o
   2  19  -3  25135.70  27548.20   2190.10 o
   2  19  -3  25135.70  23442.60   3266.03 o
   2  19  -3  25135.70  20606.00   2530.48 o
  -2 -19   3  25135.70  27049.20   2172.17 o
  -2  19   3  25135.70  26953.30   2761.73 o
  -2  19   2   6678.38   3871.71    907.20 o
  -2 -19   2   6678.32   7931.73   1214.53 o
  -2  19   2   6678.38   7916.14   1543.67 o
  -2 -19   2   6678.32   7255.26   1461.41 o
   2 -19  -2   6678.38   6284.94   1120.87 o
   2  19  -2   6678.32   9475.38   1694.85 o
   2 -19  -2   6678.38   9217.51   1685.16 o
   2  19  -2   6678.32   5922.71   1775.46 o
   2 -19  -1      0.22     19.19    435.39 <
   2  19  -1      0.22   2149.35   1025.51 <
   2 -19  -1      0.22    824.00    685.68 <
  -2  19   1      0.22    219.49    621.17 <
  -2 -19   1      0.22    -57.57    633.28 <
   2 -19  -1      0.22    490.56    515.00 <
   2  19  -1      0.22    375.42    881.31 <
  -2  19   1      0.22  -1908.27   1136.09 <
   2 -19   0  10873.40   9886.78   1261.91 o
   2 -19   0  10873.40   9810.02   1226.74 o
   2 -19   0  10873.40  12321.60   1417.76 o
  -2 -19   0  10873.40  13565.40   2008.25 o
   2 -19   0  10873.40  11028.60   1538.59 o
   2  19   0  10873.40  13488.60   1676.98 o
   2  19   0  10873.40  12290.40   1980.43 o
  -2  19   0  10873.40  13185.20   2045.18 o
   2  19   1  21844.20  24083.10   2247.77 o
  -2 -19  -1  21844.20  24989.80   2833.50 o
   2 -19   1  21844.40  21059.30   2007.54 o
   2  19   1  21844.20  23236.30   2475.03 o
   2 -19   1  21844.40  20351.70   2142.52 o
  -2 -19  -1  21844.20  18357.10   1756.78 o
  -2  19  -1  21844.40  20208.90   2684.82 o
   2 -19   1  21844.40  19053.90   1929.74 o
  -2  19  -2  28128.10  23623.70   3100.61 o
   2 -19   2  28128.10  26940.10   2556.64 o
  -2 -19  -2  28128.00  24171.80   1960.33 o
  -2 -19  -2  28128.00  36648.10   3448.89 o
   2 -19   2  28128.10  23423.40   2356.28 o
   2  19   2  28128.00  31106.80   2547.15 o
   2 -19   2  28128.10  32944.30   2166.89 o
  -2  19  -3  11075.90  11022.60   1369.56 o
   2 -19   3  11075.90   8443.88   1586.01 o
  -2 -19  -3  11075.80  13632.60   2370.78 o
   2 -19   3  11075.90   9890.38   1704.83 o
  -2  19  -3  11075.90   9615.71   2124.11 o
   2  19   3  11075.80  12211.20   1703.54 o
   2 -19   3  11075.90  14061.90   1560.31 o
  -2  19  -4   2230.99   1612.01    722.20 <
   2 -19   4   2230.99   3120.88    943.57 o
   2 -19   4   2230.99   2428.82   1070.03 <
   2 -19   5   1037.17   1163.43    839.19 <
  -2  20   6  25266.20  27413.80   3091.07 o
  -2  20   5   1966.10   2413.22    839.10 <
   2 -20  -5   1966.10   1699.57    716.45 <
  -2 -20   5   1966.12   2133.76   1201.12 <
  -2  20   5   1966.10   3179.65   1327.68 <
  -2  20   4   5562.53   5797.97   1142.62 o
  -2  20   4   5562.53   6662.75   1546.13 o
   2 -20  -4   5562.53   6750.31   1198.79 o
  -2 -20   4   5562.57   5129.90   1517.28 o
   2  20  -4   5562.57   3673.81   1649.07 <
   2  20  -3   9571.95   6335.31   1477.60 o
   2  20  -3   9571.95   8166.82   1322.37 o
  -2  20   3   9571.97  10783.90   1908.10 o
  -2  20   3   9571.97  12248.40   1567.34 o
   2 -20  -3   9571.97   9458.59   1365.63 o
  -2 -20   3   9571.95  10251.40   1785.19 o
   2  20  -3   9571.95   7982.11   1927.59 o
  -2 -20   3   9571.95  10636.40   1424.58 o
   2  20  -2  13152.20  17457.50   2123.13 o
  -2 -20   2  13152.20  16326.40   2149.89 o
  -2  20   2  13152.10   9841.20   1543.49 o
   2 -20  -2  13152.10  12267.60   1628.47 o
  -2  20   2  13152.10  13297.90   2091.96 o
   2  20  -2  13152.20  14335.40   2474.04 o
  -2 -20   2  13152.20  14510.50   1615.07 o
   2 -20  -1  32575.70  27551.80   2311.96 o
   2  20  -1  32575.80  34639.10   3500.16 o
   2  20  -1  32575.80  37630.50   2812.78 o
  -2 -20   1  32575.80  39024.20   3264.77 o
   2 -20  -1  32575.70  31978.80   2544.15 o
  -2  20   1  32575.70  33724.00   3275.26 o
  -2  20   1  32575.70  27672.90   2744.59 o
  -2  20   0  21090.50  20312.10   2691.41 o
   2  20   0  21090.70  22894.40   2261.80 o
   2  20   0  21090.70  21668.60   2667.15 o
  -2  20   0  21090.50  20985.00   2444.19 o
   2 -20   0  21090.50  20757.10   2157.11 o
  -2 -20   0  21090.70  19077.90   1954.12 o
  -2 -20   0  21090.70  25040.20   2764.84 o
   2  20   1   1200.41   1316.96    872.77 <
  -2 -20  -1   1200.41   1125.05    885.40 <
  -2  20  -1   1200.38   1832.71   1197.36 <
   2 -20   1   1200.38   1452.49    652.41 <
   2 -20   1   1200.38   1247.39    853.82 <
  -2 -20  -1   1200.41    343.03    470.53 <
   2  20   1   1200.41   1045.89    945.57 <
   2  20   2     38.62    925.95    757.46 <
   2 -20   2     38.62    261.47    514.35 <
  -2 -20  -2     38.62   1424.91   1441.88 <
   2 -20   2     38.62    843.19    538.88 <
  -2  20  -2     38.62   -418.60   1113.97 <
  -2 -20  -2     38.62   -219.49    432.79 <
   2 -20   3  23196.50  27924.80   2139.85 o
  -2 -20  -3  23196.40  30501.10   3514.92 o
  -2  20  -3  23196.50  25081.00   2059.14 o
   2 -20   3  23196.50  18469.80   2374.28 o
   2 -20   4   5620.57   6659.15   1275.90 o
  -2  20  -4   5620.57   5849.55   1167.92 o
   2 -20   4   5620.57   5114.31   1370.82 o
  -2  21   5    953.81   3128.07   1335.18 <
  -2  21   4   7366.19   9182.72   1804.91 o
   2 -21  -4   7366.19   7598.30   1293.33 o
  -2 -21   4   7366.22   7874.16   1797.50 o
  -2  21   4   7366.19   7098.14   1289.36 o
  -2  21   3    154.54   2545.16   1018.09 <
   2 -21  -3    154.54    594.91    655.36 <
  -2 -21   3    154.54   -525.34    829.42 <
  -2  21   3    154.54     47.98    750.86 <
   2  21  -3    154.54    633.29   1072.97 <
  -2 -21   2   9718.58  11930.60   2012.09 o
   2 -21  -2   9718.53   9010.01   1475.18 o
   2  21  -2   9718.58  12163.30   2245.84 o
  -2  21   2   9718.53   9681.68   1951.89 o
  -2  21   2   9718.53  12127.30   1693.73 o
  -2  21   1   5441.06   3521.48    935.87 o
  -2  21   1   5441.06   6647.16   1603.18 o
  -2 -21   1   5441.04   6699.93   1597.78 o
   2 -21  -1   5441.06   5862.74   1300.52 o
   2  21  -1   5441.04   6992.59   1707.09 o
   2  21   0    725.35   1495.67   1282.79 <
  -2  21   0    725.35  -2191.33   1246.81 <
  -2 -21   0    725.35   1809.92    973.66 <
  -2  21   0    725.35   -203.90    744.10 <
   2 -21   0    725.35   1143.04    786.74 <
  -2 -21   0    725.35    609.30    567.64 <
  -2 -21  -1  14345.60  14280.20   1642.17 o
  -2 -21  -1  14345.60  20552.00   2663.21 o
  -2 -21  -2    159.06    976.32   1206.67 <
   2 -21   3   4616.86   4862.43   1099.70 o
   2 -21   3   4616.86   4013.24   1112.56 o
  -2  22   3     16.76  -1770.34   1162.19 <
   2  22  -3     16.77  -1218.61   1302.91 <
  -2  22   2   2519.49   6109.82   2073.87 <
  -2  22   2   2519.49   3110.08   1313.82 <
  -2 -22   2   2519.50   2810.23   1256.68 <
   2  22  -2   2519.50   3152.06   1471.05 <
  -2 -22   1   1304.70   1200.61    917.89 <
   2  22  -1   1304.70   1596.42   1085.70 <
  -2 -22   0    832.54    141.53    917.03 <
  -2 -22   0    832.54    507.35    699.95 <
   2  22   0    832.54   1346.94   1275.04 <
  -2 -22  -1    725.80   1170.63    658.02 <
   2  23  -2   4066.08   2723.87   1324.69 <
   2  23  -1    770.35   1122.65   1492.70 <
  -3   0  10  14033.50  17421.50   2136.19 o
   3   0 -10  14033.50  17639.80   1970.48 o
   3   0  -9   6549.74   8404.30   1423.55 o
  -3   0   9   6549.74   7912.54   1599.23 o
   3   0  -8   4302.88   4188.36    520.38 o
  -3   0   8   4302.88   4519.40   1151.83 o
   3   0  -8   4302.88   4828.85   1001.66 o
  -3   0   7  45678.00  45126.80   2547.21 o
   3   0  -7  45678.00  37907.50   1748.58 o
   3   0  -7  45678.00  38386.10   2702.68 o
  -3   0   7  45678.00  45429.10   2907.16 o
  -3   0   6   1197.15   -142.73    597.97 <
  -3   0   6   1197.15    963.13    562.37 <
  -3   0   6   1197.15   1662.39    460.53 o
   3   0  -6   1197.15    696.86    406.76 <
  -3   0   5  48631.60  49459.10   1915.51 o
  -3   0   5  48631.60  42556.50   2583.67 o
   3   0  -5  48631.60  46943.90   2199.09 o
  -3   0   5  48631.60  47468.10   2533.70 o
  -3   0   4     30.83   -449.78    506.64 <
  -3   0   4     30.83    158.32    311.73 <
   3   0  -4     30.83    201.50    270.85 <
  -3   0   4     30.83    698.06    356.49 <
  -3   0   3    766.66    290.26    313.49 <
   3   0  -3    766.66   1478.88    390.41 o
  -3   0   3    766.66    912.76    342.15 <
   3   0  -3    766.66    725.65    322.87 <
  -3   0   3    766.66   1279.78    482.94 <
   3   0  -3    766.66   1614.41    239.62 o
   3   0  -3    766.66    640.49    371.18 <
  -3   0   2   2630.86   2872.60    460.67 o
   3   0  -2   2630.86   2292.08    414.94 o
   3   0  -2   2630.86   2597.93    295.75 o
   3   0  -2   2630.86   3503.49    387.20 o
  -3   0   2   2630.86   2648.31    325.90 o
   3   0  -2   2630.86   2166.14    317.70 o
  -3   0   2   2630.86   2833.02    335.46 o
  -3   0   2   2630.86   2729.87    571.00 o
   3   0  -2   2630.86   2801.83    462.95 o
  -3   0   2   2630.86   2591.94    331.77 o
  -3   0   2   2630.86   2428.82    484.67 o
  -3   0   1  28155.70  30989.30   1512.45 o
  -3   0   1  28155.70  31954.80   1168.82 o
   3   0  -1  28155.70  30934.10   1415.95 o
  -3   0   1  28155.70  28869.90   1308.76 o
  -3   0   1  28155.70  32158.70   1098.11 o
  -3   0   1  28155.70  31024.10   1356.84 o
  -3   0   1  28155.70  31442.70   1075.15 o
   3   0  -1  28155.70  29731.10   1128.24 o
   3   0  -1  28155.70  30844.20   1282.14 o
  -3   0   1  28155.70  27604.50    713.22 o
   3   0  -1  28155.70  29878.60    621.45 o
   3   0   0  21142.60  22009.30   1337.57 o
  -3   0   0  21142.60  20680.30   1264.60 o
   3   0   0  21142.60  22535.80   1141.28 o
  -3   0   0  21142.60  21827.00    979.12 o
   3   0   0  21142.60  16190.90    801.09 o
  -3   0   0  21142.60  21080.90   1306.16 o
  -3   0   0  21142.60  23125.90   1397.13 o
   3   0   0  21142.60  20615.60   1282.46 o
  -3   0   0  21142.60  22184.40   1099.24 o
  -3   0   0  21142.60  18184.30    893.74 o
  -3   0   0  21142.60  21077.30   1309.89 o
  -3   0   0  21142.60  20457.20   1208.71 o
   3   0   1  96989.60  96443.80   3064.12 o
  -3   0  -1  96989.60  96706.50   3164.52 o
   3   0   1  96989.60 103093.00   2461.54 o
   3   0   1  96989.60 105786.00   2398.36 o
   3   0   1  96989.60 101147.00   1792.66 o
  -3   0  -1  96989.60 101157.00   1501.68 o
  -3   0  -1  96989.60 104494.00   1520.80 o
   3   0   1  96989.60 104095.00   2480.13 o
  -3   0  -1  96989.60  95804.50   3265.73 o
   3   0   2  17661.10  15651.20   1134.35 o
  -3   0  -2  17661.10  17710.60   1555.49 o
   3   0   2  17661.10  17040.10   1492.60 o
   3   0   2  17661.10  16296.50    941.75 o
  -3   0  -2  17661.10  17393.90   1087.43 o
  -3   0  -2  17661.10  16216.10    838.59 o
   3   0   2  17661.10  16887.80   1447.07 o
   3   0   2  17661.10  15067.10   1444.89 o
   3   0   2  17661.10  17770.50   1040.22 o
   3   0   3  72038.90  80128.10   2147.15 o
  -3   0  -3  72038.90  68712.10   2678.14 o
   3   0   3  72038.90  74603.60   2226.29 o
  -3   0  -3  72038.90  70766.70   3561.46 o
   3   0   3  72038.90  75811.40   3432.09 o
  -3   0  -3  72038.90  71967.30   3256.62 o
  -3   0  -3  72038.90  75442.00   2649.03 o
   3   0   3  72038.90  63284.70   2345.57 o
   3   0   3  72038.90  77610.60   2924.87 o
   3   0   4    606.73   1248.59    541.60 <
   3   0   4    606.73   1283.37    477.38 <
  -3   0  -4    606.73   -128.34    622.92 <
  -3   0  -4    606.73    327.44    455.20 <
   3   0   4    606.73    609.30    617.69 <
   3   0   4    606.73    245.88    187.61 <
  -3   0  -4    606.73   -485.76    621.09 <
   3   0   5  12778.40  15653.60   1468.97 o
   3   0   5  12778.40  13699.70   1297.94 o
  -3   0  -5  12778.40  13309.90   1501.35 o
   3   0   5  12778.40  12384.00   1331.88 o
   3   0   6   1722.00   2114.57    761.58 <
  -3   0  -6   1722.00   2978.15    863.08 o
   3   0   6   1722.00    973.92    606.93 <
   3   0   6   1722.00   2005.42    589.11 o
   3   0   7   2825.63   6241.76   1235.57 o
   3   0   7   2825.63   3021.33    693.66 o
  -3   0  -7   2825.63   6947.01   1347.41 o
   3   0   8   3130.98   2635.12    890.12 <
  -3   0  -8   3130.98   4201.55   1116.24 o
   3   0   9  11155.10  13206.80   1810.96 o
  -3  -1  10    345.40   2991.34   1263.22 <
  -3   1  10    345.40   3210.83   1439.36 <
   3   1 -10    345.40   2657.90   1122.96 <
   3  -1 -10    345.40   4356.28   1280.06 o
  -3  -1   9   6149.06   6589.59   1430.95 o
  -3   1   9   6149.06   8162.02   1560.20 o
   3   1  -9   6149.06   6887.04   1270.55 o
   3  -1  -9   6149.06   7681.06   1341.83 o
  -3  -1   8   3525.79   3761.37   1024.67 o
   3   1  -8   3525.79   3051.31    876.16 o
  -3   1   8   3525.78   3990.45    804.30 o
  -3   1   8   3525.78   3871.71    571.49 o
   3  -1  -8   3525.78   5003.96   1074.27 o
  -3   1   8   3525.78   4621.35   1171.91 o
   3   1  -8   3525.79   1746.35    405.64 o
  -3   1   7     16.61    295.06    324.62 <
   3   1  -7     16.61    236.29    753.12 <
   3  -1  -7     16.61     93.55    604.48 <
  -3   1   7     16.61   -262.67    373.89 <
   3  -1  -7     16.61    343.03    196.97 <
   3   1  -7     16.61    712.45    304.43 <
  -3   1   7     16.61   1370.93   1118.79 <
  -3  -1   7     16.61   -656.08    520.26 <
  -3  -1   6   2732.03   1157.44    449.75 <
   3   1  -6   2732.03   2346.06    647.64 o
   3  -1  -6   2732.03   2051.00    635.58 o
  -3   1   6   2732.03   2648.31    641.33 o
   3   1  -6   2732.03   3018.93    346.87 o
  -3  -1   6   2732.03   2192.53    789.52 <
  -3   1   6   2732.03   2686.69    554.66 o
  -3   1   6   2732.03   2400.03    813.27 <
   3   1  -5  11788.80  10102.70   1356.36 o
  -3   1   5  11788.80  10063.10   1022.75 o
   3   1  -5  11788.80  11808.20   1099.36 o
  -3  -1   5  11788.80  10267.00   1189.78 o
  -3   1   5  11788.80  11155.80   1313.38 o
   3  -1  -5  11788.80   9763.24   1047.53 o
  -3   1   5  11788.80   9680.48   1249.40 o
  -3   1   5  11788.80   9766.84   1118.53 o
   3   1  -5  11788.80   8760.53    688.09 o
  -3  -1   5  11788.80   8749.73   1100.62 o
   3   1  -4   4958.39   5211.46    691.17 o
  -3   1   4   4958.40   4255.53    773.88 o
   3   1  -4   4958.39   4875.62    663.55 o
   3  -1  -4   4958.40   4338.29    650.96 o
   3   1  -4   4958.39   4273.52    371.89 o
  -3  -1   4   4958.39   3928.09    650.92 o
  -3  -1   4   4958.39   4247.13    772.80 o
  -3   1   4   4958.40   3716.99    735.38 o
  -3   1   4   4958.40   3947.28    616.80 o
   3   1  -3  34736.00  34548.00   1663.41 o
  -3   1   3  34735.90  38328.50   1640.79 o
   3  -1  -3  34735.90  34303.30   1264.02 o
   3  -1  -3  34735.90  35994.50   1674.98 o
  -3   1   3  34735.90  30398.00   1711.40 o
   3   1  -3  34736.00  36928.80   1516.39 o
  -3  -1   3  34736.00  34381.20   1394.55 o
   3   1  -3  34736.00  34755.50   1031.12 o
  -3  -1   3  34736.00  33185.40   1417.95 o
   3   1  -3  34736.00  25295.70   1793.86 o
  -3   1   3  34735.90  33636.40   1581.07 o
   3   1  -2  12543.90  12933.30    966.42 o
  -3   1   2  12543.80  12771.40    970.40 o
  -3   1   2  12543.80  13399.90    595.65 o
   3   1  -2  12543.90  12759.40    667.92 o
  -3  -1   2  12543.90  12102.10    672.09 o
  -3   1   2  12543.80  12915.30    664.32 o
  -3  -1   2  12543.90  12832.50    941.81 o
  -3   1   2  12543.80  13272.70   1065.49 o
  -3   1   2  12543.80  11979.80    677.26 o
   3  -1  -2  12543.80  13537.80    967.07 o
   3   1  -2  12543.90  13687.70    706.92 o
   3  -1  -2  12543.80  13125.20    662.98 o
  -3   1   2  12543.80  13816.10   1037.17 o
   3   1  -2  12543.90  12771.40    907.55 o
   3   1  -2  12543.90  13209.20    733.90 o
  -3  -1   2  12543.90  11787.90    727.53 o
  -3  -1   2  12543.90  12441.50    626.21 o
  -3   1   1  40338.20  46025.20   1701.31 o
   3   1  -1  40338.20  43051.80    900.10 o
  -3  -1   1  40338.20  45910.00   1604.37 o
  -3  -1   1  40338.20  41161.50   1035.36 o
  -3   1   1  40338.20  40399.90    706.44 o
  -3   1   1  40338.20  43676.70   1196.30 o
  -3  -1   1  40338.20  43919.00   1555.96 o
  -3   1   1  40338.20  44979.30   1605.76 o
  -3   1   1  40338.20  44779.00   1542.39 o
   3   1  -1  40338.20  44530.70   1359.37 o
   3  -1  -1  40338.20  44868.90   1316.65 o
  -3  -1   1  40338.20  45220.40   1237.26 o
  -3   1   1  40338.20  46034.80   1179.73 o
   3   1  -1  40338.20  49087.30    840.38 o
  -3  -1   1  40338.20  43724.70   1553.07 o
   3  -1  -1  40338.20  37769.60   1605.93 o
  -3   1   1  40338.20  44420.30   1563.69 o
  -3   1   1  40338.20  43817.00   1425.25 o
  -3  -1   1  40338.20  43588.00   1237.40 o
  -3  -1   1  40338.20  42868.30   1428.99 o
   3   1  -1  40338.20  38306.90   1137.50 o
  -3   1   1  40338.20  44403.60   1277.70 o
  -3  -1   1  40338.20  40902.50    904.08 o
  -3   1   1  40338.20  38540.80    861.27 o
  -3  -1   0    803.61    466.57    279.94 <
   3   1   0    803.61    386.21    165.14 <
  -3  -1   0    803.61    784.42    271.20 <
  -3   1   0    803.60    740.04    297.85 <
  -3   1   0    803.60    450.98    148.41 o
  -3  -1   0    803.61    710.05    223.84 o
  -3   1   0    803.60    585.32    297.42 <
  -3   1   0    803.60   1018.30    471.54 <
  -3   1   0    803.60    943.94    389.03 <
  -3   1   0    803.60    717.25    393.80 <
  -3  -1   0    803.61    695.66    348.38 <
  -3   1   0    803.60    699.26    300.47 <
  -3  -1   0    803.61    620.10    317.59 <
   3  -1   0    803.60    677.67    270.67 <
  -3  -1   0    803.61    933.15    291.71 o
  -3   1   0    803.60   1193.42    319.54 o
   3  -1   0    803.60    873.17    282.56 o
   3   1   0    803.61    892.36    331.68 <
   3  -1   0    803.60    707.66    351.91 <
   3   1   0    803.61    748.43    336.14 <
   3   1   0    803.61   1374.53    470.33 <
  -3  -1   0    803.61    929.55    327.82 <
   3  -1   0    803.60    645.28    356.97 <
  -3  -1  -1   5479.79   4821.65    714.10 o
   3   1   1   5479.79   6067.84    781.08 o
  -3  -1  -1   5479.79   5266.63    816.55 o
   3  -1   1   5479.79   5093.92    731.09 o
   3  -1   1   5479.79   5177.88    683.29 o
  -3   1  -1   5479.79   4199.15    684.38 o
   3  -1   1   5479.79   5574.88    569.91 o
  -3  -1  -1   5479.79   5576.08    486.74 o
   3  -1   1   5479.79   4809.66    767.45 o
  -3   1  -1   5479.79   5917.92    538.17 o
   3   1   1   5479.79   4870.83    713.33 o
   3   1   1   5479.79   5324.20    722.43 o
   3  -1   1   5479.79   6426.47    649.43 o
  -3  -1  -1   5479.79   5403.37    652.81 o
  -3   1  -1   5479.79   5543.70    813.36 o
  -3  -1  -1   5479.79   5668.44    527.75 o
  -3   1  -1   5479.79   5550.89    657.04 o
   3  -1   1   5479.79   5014.76    769.17 o
   3  -1   1   5479.79   5536.50    408.36 o
   3  -1   2    517.26    105.55    245.66 <
   3   1   2    517.26    256.67    361.62 <
   3   1   2    517.26    503.75    218.37 <
   3  -1   2    517.26    809.60    354.82 <
   3  -1   2    517.26    466.57    363.58 <
   3   1   2    517.26    401.80    357.77 <
  -3   1  -2    517.26    713.65    524.76 <
  -3   1  -2    517.26    542.14    383.73 <
  -3  -1  -2    517.26    302.25    367.55 <
   3  -1   2    517.26    196.70    301.83 <
  -3   1  -2    517.26    470.17    337.20 <
   3  -1   2    517.26    689.66    278.53 <
  -3  -1  -2    517.26    239.88    208.56 <
  -3  -1  -2    517.26    381.41    183.07 <
  -3   1  -2    517.26    858.78    271.23 o
  -3  -1  -3   2517.70    957.13    495.85 <
   3  -1   3   2517.70   3009.33    588.03 o
   3   1   3   2517.70   1520.86    518.38 <
   3   1   3   2517.70   2942.17    475.00 o
   3  -1   3   2517.70   3212.03    610.82 o
  -3   1  -3   2517.70   1837.50    713.59 <
  -3  -1  -3   2517.70   2782.64    826.73 o
  -3   1  -3   2517.70   2957.76    644.29 o
   3   1   3   2517.70   2619.52    746.39 o
   3  -1   3   2517.70   2497.18    384.13 o
  -3   1  -3   2517.70   2889.39    642.66 o
  -3   1  -3   2517.70   3943.68    813.13 o
  -3  -1  -3   2517.70   1758.34    433.14 o
  -3  -1  -4     32.68   -708.85    657.10 <
   3  -1   4     32.68    816.80    483.61 <
   3   1   4     32.68    -51.57    411.39 <
   3  -1   4     32.68      2.40    388.61 <
   3   1   4     32.68    -58.77    317.83 <
  -3   1  -4     32.68   -620.10    442.22 <
  -3  -1  -4     32.68    -86.36    586.49 <
  -3   1  -4     32.68     41.98    443.78 <
  -3  -1  -4     32.68     70.77    440.17 <
   3  -1   4     32.68    143.93    558.88 <
   3  -1   4     32.68     32.38    205.10 <
   3   1   4     32.68   -196.70    580.40 <
  -3   1  -4     32.68   1087.87    639.98 <
   3   1   4     32.68    134.34    418.54 <
   3   1   4     32.68      3.60    337.04 <
  -3  -1  -5  15602.10  11691.90   2102.63 o
   3   1   5  15602.10  18811.60   1477.89 o
  -3   1  -5  15602.10  17298.00   1613.52 o
  -3  -1  -5  15602.10  17359.10   1685.71 o
   3  -1   5  15602.10  13682.90    851.40 o
   3  -1   5  15602.10  19470.10   1537.06 o
   3  -1   5  15602.10  15115.00   1550.41 o
   3   1   5  15602.10  20032.60   1652.57 o
   3   1   5  15602.10  14472.10   1355.40 o
   3  -1   6    168.83   -316.65    552.65 <
   3   1   6    168.83    813.20    596.96 <
   3   1   6    168.83   1097.46    591.95 <
   3  -1   6    168.83    153.52    554.14 <
  -3   1  -6    168.83    599.71    597.72 <
  -3  -1  -6    168.83    575.72    621.81 <
   3  -1   6    168.83     28.79    165.67 <
   3   1   6    168.83    207.50    398.16 <
   3  -1   6    168.83  -1036.29    497.53 <
   3   1   7  10537.10  15137.80   1673.26 o
  -3   1  -7  10537.10  13335.10   1596.66 o
  -3  -1  -7  10537.10  11527.60   1563.90 o
   3   1   7  10537.10  11440.00   1219.36 o
   3  -1   7  10537.10  11781.90   1497.15 o
   3  -1   8   1014.70   -387.41    661.72 <
   3   1   8   1014.70   1049.49    784.31 <
  -3   1  -8   1014.70   2245.31    914.04 <
  -3  -1  -8   1014.70   1656.39    876.64 <
   3  -1   9    227.14   2064.19   1045.78 <
   3   1   9    227.15   1962.24   1060.86 <
  -3  -2  10   1078.69   1947.85    984.81 <
  -3   2  10   1078.70    486.96    704.24 <
   3  -2 -10   1078.70   1962.24    885.98 <
   3   2 -10   1078.69   1119.05    748.29 <
  -3  -2   9     66.68   2133.76   1099.36 <
   3   2  -9     66.68   -136.73    598.46 <
   3  -2  -9     66.67   2740.66    989.59 <
  -3   2   9     66.67   2466.00   1161.20 <
   3  -2  -8    881.89    717.25    285.33 <
  -3  -2   8    881.89   1502.87    836.09 <
  -3   2   8    881.89   2608.73   1066.81 <
   3   2  -8    881.89   -365.82    556.02 <
   3  -2  -8    881.89   1849.50    888.38 <
  -3   2   8    881.89   1397.32    558.62 <
   3   2  -8    881.89   2079.79    485.51 o
  -3   2   8    881.89   1283.37    431.63 <
  -3  -2   7   1633.52    278.26    468.08 <
  -3   2   7   1633.52   1969.44    829.39 <
   3   2  -7   1633.52   1224.60    327.94 o
   3   2  -7   1633.52   1260.59    585.04 <
   3  -2  -7   1633.52   1872.29    718.22 <
  -3   2   7   1633.52   1436.90    505.16 <
  -3   2   7   1633.52   1376.93    522.27 <
  -3  -2   6    319.66     47.98    400.83 <
  -3   2   6    319.65    861.18    623.48 <
   3   2  -6    319.66      7.20    543.49 <
  -3   2   6    319.65   -284.26    658.38 <
   3   2  -6    319.66   1051.89    545.54 <
   3  -2  -6    319.65    626.09    561.84 <
  -3  -2   6    319.66    -28.79    463.15 <
  -3   2   6    319.65     56.37    362.48 <
  -3   2   6    319.65    -98.35    410.36 <
  -3   2   5   3695.81   3613.84    770.95 o
  -3  -2   5   3695.83   3432.73    685.72 o
   3   2  -5   3695.83   2250.10    395.37 o
   3   2  -5   3695.83   3022.53    760.17 o
   3   2  -5   3695.83   4464.22    729.48 o
   3  -2  -5   3695.81   2366.45    570.08 o
  -3  -2   5   3695.83   3629.43    720.46 o
  -3   2   5   3695.81   2573.95    576.46 o
  -3  -2   4    237.88    226.69    326.26 <
  -3   2   4    237.88    104.35    338.38 <
   3   2  -4    237.88    856.38    509.06 <
   3  -2  -4    237.88    214.70    259.12 <
  -3  -2   4    237.88    148.73    253.23 <
   3   2  -4    237.88    652.48    270.38 <
   3   2  -4    237.88    220.69    221.93 <
   3   2  -4    237.88    -23.99    183.75 <
   3  -2  -4    237.88   -151.13    275.88 <
  -3   2   3    439.61    833.59    437.47 <
   3   2  -3    439.60    690.86    350.39 <
  -3   2   3    439.61    652.48    340.96 <
  -3  -2   3    439.60    479.77    275.70 <
   3   2  -3    439.60     13.19    531.64 <
   3  -2  -3    439.61    465.37    250.57 <
   3  -2  -3    439.61    452.18    278.22 <
  -3  -2   3    439.60    883.97    332.28 <
   3   2  -3    439.60    436.59    260.29 <
   3   2  -3    439.60    532.54    232.21 <
   3   2  -3    439.60    395.81    232.87 <
   3   2  -2   1226.59   1430.90    298.83 o
   3   2  -2   1226.59   1003.91    255.34 o
  -3   2   2   1226.58   1350.54    343.10 o
  -3   2   2   1226.58   1117.85    419.32 <
  -3  -2   2   1226.59   1057.88    324.04 o
   3   2  -2   1226.59   1073.48    274.97 o
  -3  -2   2   1226.59   1012.31    243.38 o
   3  -2  -2   1226.58   1432.10    243.13 o
  -3  -2   2   1226.59   1614.41    380.19 o
  -3   2   2   1226.58   1862.69    304.89 o
   3  -2  -2   1226.58    952.34    327.15 <
  -3  -2   2   1226.59   1859.09    412.58 o
  -3   2   2   1226.58    999.11    326.84 o
   3   2  -2   1226.59   1800.32    448.46 o
  -3   2   2   1226.58   1081.87    390.82 <
   3   2  -2   1226.59   1200.61    343.25 o
   3   2  -1   2560.82   2602.73    385.54 o
   3   2  -1   2560.82   4024.04    624.51 o
  -3   2   1   2560.83   2908.58    359.39 o
  -3   2   1   2560.83   3430.33    596.01 o
  -3  -2   1   2560.82   2498.38    480.55 o
  -3  -2   1   2560.82   2625.52    349.07 o
  -3   2   1   2560.83   3184.45    488.73 o
  -3   2   1   2560.83   2512.78    463.60 o
   3  -2  -1   2560.83   2836.62    451.77 o
  -3   2   1   2560.83   2931.37    531.46 o
  -3   2   1   2560.83   3131.67    461.52 o
  -3   2   1   2560.83   2812.63    478.73 o
  -3  -2   1   2560.82   2626.72    484.91 o
   3   2  -1   2560.82   3028.52    376.54 o
  -3  -2   1   2560.82   2780.24    418.80 o
  -3  -2   1   2560.82   3086.10    564.46 o
  -3   2   1   2560.83   2286.09    444.92 o
   3   2  -1   2560.82   2788.64    429.55 o
  -3  -2   1   2560.82   2377.24    316.46 o
  -3  -2   1   2560.82   2756.26    427.65 o
   3   2  -1   2560.82   2495.98    280.86 o
  -3  -2   0   1617.60   1573.63    414.20 o
   3   2   0   1617.60   1067.48    254.84 o
  -3   2   0   1617.58   2119.37    460.29 o
  -3  -2   0   1617.60   1387.72    284.71 o
  -3  -2   0   1617.60   1369.73    327.69 o
   3   2   0   1617.60   1932.26    492.57 o
  -3   2   0   1617.58   2043.80    509.55 o
  -3   2   0   1617.58   1665.99    178.84 o
  -3  -2   0   1617.60   1830.31    448.98 o
  -3   2   0   1617.58   1284.57    340.33 o
  -3   2   0   1617.58   1537.65    372.62 o
  -3  -2   0   1617.60   1754.74    324.51 o
  -3  -2   0   1617.60   1874.69    495.54 o
  -3   2   0   1617.58   1459.69    415.18 o
   3  -2   0   1617.58   1488.47    414.94 o
   3  -2   0   1617.58   1743.95    384.87 o
  -3   2   0   1617.58   1267.78    404.69 o
  -3   2   0   1617.58   1424.91    333.11 o
   3  -2   0   1617.58   1562.84    307.73 o
  -3   2   0   1617.58   1586.83    458.43 o
   3   2   0   1617.60   2216.52    477.33 o
   3   2   0   1617.60   1554.44    413.18 o
   3  -2   1  11437.90   9579.73   1056.28 o
   3   2   1  11437.80  12809.80   1018.71 o
  -3  -2  -1  11437.80  13602.60    584.63 o
  -3   2  -1  11437.90  14004.40   1081.37 o
  -3  -2  -1  11437.80  13185.20   1235.31 o
   3  -2   1  11437.90  12753.40    954.41 o
  -3   2  -1  11437.90  11520.40    710.46 o
   3   2   1  11437.80  12587.90   1114.41 o
   3   2   1  11437.80  10576.40    697.46 o
  -3   2  -1  11437.90  12950.10   1090.38 o
  -3  -2  -1  11437.80  12597.50    646.26 o
   3  -2   1  11437.90  13891.60    826.76 o
  -3   2  -1  11437.90  11396.80   1076.92 o
  -3   2  -1  11437.90  12766.60    746.72 o
   3  -2   1  11437.90  13500.60    959.10 o
   3   2   1  11437.80  14791.20   1050.22 o
  -3  -2  -1  11437.80  13341.10    916.22 o
  -3   2  -1  11437.90  12560.30    997.93 o
   3  -2   1  11437.90  12735.40    380.05 o
   3  -2   2     18.50    543.34    392.23 <
   3  -2   2     18.50   -146.33    276.93 <
   3  -2   2     18.50   -480.97    324.96 <
   3  -2   2     18.50   -161.92    374.09 <
  -3   2  -2     18.50   -100.75    435.35 <
   3   2   2     18.50    316.65    346.18 <
  -3   2  -2     18.50    111.55    285.40 <
  -3  -2  -2     18.50    -91.16    406.57 <
   3  -2   2     18.50    315.45    408.62 <
  -3   2  -2     18.50    334.64    331.71 <
  -3  -2  -2     18.50    154.73    149.69 <
  -3  -2  -2     18.50    266.27    188.93 <
  -3   2  -2     18.50    176.31    215.68 <
   3   2   2     18.50     25.19    293.86 <
  -3  -2  -3   3256.87   2835.42    734.55 o
  -3   2  -3   3256.85   5018.35    857.60 o
   3  -2   3   3256.85   3806.94    689.96 o
  -3   2  -3   3256.85   3707.39    656.24 o
  -3  -2  -3   3256.87   4626.15    999.89 o
   3   2   3   3256.87   3268.41    861.08 o
   3  -2   3   3256.85   3095.69    478.72 o
  -3   2  -3   3256.85   3714.59    720.23 o
   3   2   3   3256.87   2759.85    657.81 o
   3   2   3   3256.87   3281.60    410.93 o
  -3  -2  -4     71.36   -695.66    586.24 <
   3   2   4     71.36   -226.69    549.17 <
   3   2   4     71.36    328.64    269.31 <
   3  -2   4     71.36    653.68    502.48 <
  -3  -2  -4     71.36    327.44    607.86 <
  -3   2  -4     71.36   -125.94    393.35 <
  -3  -2  -4     71.36    189.51    520.46 <
   3  -2   4     71.36   -363.42    504.49 <
   3   2   4     71.36   -266.27    651.09 <
   3  -2   4     71.36    302.25    283.82 <
  -3   2  -4     71.36    -80.36    452.16 <
   3  -2   4     71.36  -1375.73    625.48 <
   3   2   4     71.36   -375.42    509.26 <
  -3   2  -4     71.36   1706.77    766.50 <
   3   2   5    170.32   -277.07    623.51 <
   3  -2   5    170.32    -61.17    532.57 <
   3   2   5    170.32    765.23    737.74 <
   3   2   5    170.32   1230.60    556.13 <
   3   2   5    170.32   1013.51    492.36 <
  -3  -2  -5    170.32   -158.32    695.63 <
   3  -2   5    170.32    930.75    668.63 <
  -3   2  -5    170.32   1922.66    743.30 <
  -3  -2  -5    170.32    284.26    551.61 <
   3  -2   5    170.32    446.18    306.29 <
   3   2   6    590.06    982.32    627.22 <
   3   2   6    590.06    742.44    425.20 <
   3   2   6    590.06    791.61    516.27 <
   3  -2   6    590.06   -295.06    631.09 <
  -3   2  -6    590.06    904.36    650.36 <
  -3  -2  -6    590.06    567.32    569.78 <
   3  -2   6    590.06    726.85    307.52 <
   3  -2   6    590.06   -313.05    572.30 <
   3   2   7    479.13   3786.55   1090.09 o
   3  -2   7    479.13   -610.50    676.95 <
  -3   2  -7    479.13   2890.59    968.73 <
  -3  -2  -7    479.13   2104.97    931.42 <
   3   2   7    479.13   1354.14    558.54 <
   3  -2   8      0.87   2067.79   1036.92 <
   3   2   8      0.87   2733.47   1067.13 <
  -3   2  -8      0.87   2486.39   1019.44 <
  -3  -2  -8      0.87   3014.13   1031.90 <
   3  -2   9    161.76    260.27    744.77 <
   3  -3 -10   1811.22  10766.00   1763.07 o
   3   3 -10   1811.21   5764.39   1443.95 o
  -3  -3  10   1811.21  10261.00   1893.73 o
  -3   3  10   1811.22   8358.73   1833.28 o
  -3   3   9   8234.92  10617.20   1705.33 o
  -3  -3   9   8234.96   8117.64   1517.58 o
   3  -3  -9   8234.92   9667.29   1475.61 o
   3   3  -9   8234.96   6498.43   1296.73 o
  -3   3   8   9607.61  13524.60   1921.35 o
  -3   3   8   9607.61   9110.76   1001.82 o
   3   3  -8   9607.60   8531.44   1324.81 o
   3  -3  -8   9607.61  13309.90   1633.97 o
  -3   3   8   9607.61  10556.10   1184.70 o
  -3  -3   8   9607.60  11941.40   1697.92 o
  -3   3   7   5657.70   7392.00   1279.39 o
   3  -3  -7   5657.70   6073.84   1146.28 o
  -3   3   7   5657.70   6562.00    850.14 o
   3   3  -7   5657.70   4269.92    949.89 o
  -3   3   7   5657.70   6136.21    937.85 o
  -3  -3   7   5657.70   5126.30   1076.18 o
   3   3  -7   5657.70   5488.52    603.45 o
  -3   3   6  42118.40  47056.70   2737.78 o
   3   3  -6  42118.40  36109.60   2859.45 o
  -3   3   6  42118.40  39891.40   3126.37 o
   3   3  -6  42118.40  42895.90   2299.72 o
   3  -3  -6  42118.40  39591.50   2412.74 o
  -3  -3   6  42118.40  39020.60   2538.19 o
  -3   3   6  42118.40  39987.30   2267.09 o
  -3   3   6  42118.40  37743.20   2264.70 o
  -3  -3   6  42118.40  43593.90   2363.90 o
   3   3  -5   5602.65   5066.33    924.88 o
  -3   3   5   5602.64   5682.83    993.22 o
   3  -3  -5   5602.64   3786.55    733.05 o
   3   3  -5   5602.65   6458.85    923.10 o
   3   3  -5   5602.65   5534.10    692.18 o
  -3  -3   5   5602.65   6022.26    869.99 o
  -3   3   5   5602.64   4627.34   1024.88 o
  -3   3   5   5602.64   6611.18    870.29 o
  -3  -3   5   5602.65   5746.40    824.02 o
  -3   3   4  17227.00  15206.20   1523.12 o
  -3  -3   4  17226.90  16283.30   1156.82 o
  -3  -3   4  17226.90  17655.40   1168.51 o
   3   3  -4  17226.90  18309.10    977.73 o
   3  -3  -4  17227.00  13241.50   1197.35 o
   3   3  -4  17226.90  17449.10   1103.49 o
   3   3  -4  17226.90  16796.60   1049.50 o
   3  -3  -4  17227.00  15990.60   1204.54 o
  -3   3   4  17227.00  16013.40   1405.38 o
  -3   3   3 119422.00 105959.00   4198.19 o
  -3  -3   3 119422.00 122235.00   2510.03 o
   3  -3  -3 119422.00 120341.00   2792.54 o
  -3  -3   3 119422.00 117041.00   2829.99 o
   3  -3  -3 119422.00 113519.00   3008.29 o
  -3   3   3 119422.00 116807.00   3656.19 o
   3   3  -3 119422.00 121645.00   2495.58 o
  -3   3   3 119422.00 133199.00   2294.98 o
   3   3  -3 119422.00 117260.00   2839.26 o
   3   3  -3 119422.00 125656.00   1468.03 o
  -3   3   3 119422.00 112647.00   2354.02 o
   3   3  -3 119422.00 114073.00   3257.52 o
   3   3  -3 119422.00 130243.00   1468.47 o
  -3  -3   3 119422.00 116500.00   2782.17 o
   3   3  -2      3.50     41.98    199.09 <
   3   3  -2      3.50    413.80    264.04 <
  -3  -3   2      3.50   -265.07    339.06 <
  -3  -3   2      3.50    279.46    265.80 <
  -3   3   2      3.50   -103.15    358.57 <
   3   3  -2      3.50    297.45    253.72 <
   3  -3  -2      3.50    272.27    158.78 <
  -3   3   2      3.50    316.65    245.23 <
  -3   3   2      3.50     94.75    265.02 <
  -3  -3   2      3.50    305.85    224.83 <
  -3   3   2      3.50   -825.20    625.34 <
   3   3  -2      3.50    249.48    229.86 <
   3  -3  -2      3.50   -125.94    292.56 <
   3  -3  -2      3.50    183.51    204.84 <
  -3   3   2      3.50    262.67    218.99 <
  -3   3   1 185135.00 205062.00  12091.40 o
   3   3  -1 185135.00 208919.00  12089.60 o
  -3  -3   1 185135.00 208971.00  11990.70 o
  -3  -3   1 185135.00 213566.00  12347.50 o
  -3   3   1 185135.00 197093.00  11569.10 o
  -3  -3   1 185135.00 214303.00  12509.60 o
   3   3  -1 185135.00 201099.00  11945.00 o
  -3  -3   1 185135.00 194533.00   1631.07 o
   3  -3  -1 185135.00 207458.00  12108.00 o
   3   3  -1 185135.00 206698.00  11953.30 o
  -3   3   1 185135.00 192572.00   2736.53 o
  -3   3   1 185135.00 178828.00   4084.57 o
  -3   3   1 185135.00 213997.00  12487.80 o
  -3   3   1 185135.00 200385.00   1823.92 o
  -3   3   1 185135.00 209701.00  12398.90 o
  -3  -3   1 185135.00 203742.00  11799.50 o
  -3  -3   1 185135.00 204957.00  12132.80 o
   3   3  -1 185135.00 200144.00  11696.60 o
  -3   3   0   1190.27   1158.64    380.45 o
  -3  -3   0   1190.24   1213.81    392.04 o
  -3  -3   0   1190.24   1434.50    316.55 o
   3  -3   0   1190.27   1578.43    446.77 o
  -3   3   0   1190.27   1278.58    417.96 o
  -3  -3   0   1190.24   1396.12    310.95 o
  -3   3   0   1190.27   1221.00    420.78 <
   3   3   0   1190.24   1078.27    284.12 o
  -3   3   0   1190.27   2084.58    374.92 o
  -3  -3   0   1190.24   1713.96    423.65 o
   3   3   0   1190.24   1556.84    284.66 o
  -3   3   0   1190.27   1963.44    573.83 o
  -3  -3   0   1190.24   1634.80    560.90 <
   3  -3   0   1190.27   1570.03    370.68 o
   3  -3   0   1190.27   1536.45    272.77 o
  -3   3   0   1190.27   1554.44    387.79 o
   3   3   0   1190.24   1733.16    450.11 o
  -3   3   0   1190.27   1586.83    417.69 o
   3   3   0   1190.24   1482.48    410.24 o
  -3   3  -1   5268.82   5180.27    688.87 o
   3  -3   1   5268.82   6182.99    627.46 o
  -3  -3  -1   5268.78   5905.92    905.59 o
   3  -3   1   5268.82   5110.71    617.28 o
  -3   3  -1   5268.82   5122.70    407.48 o
   3   3   1   5268.78   5275.03    795.11 o
  -3   3  -1   5268.82   4096.00    699.56 o
  -3  -3  -1   5268.78   5222.25    453.47 o
  -3   3  -1   5268.82   5427.35    576.98 o
  -3   3  -1   5268.82   5696.02    790.44 o
  -3  -3  -1   5268.78   5661.24    343.79 o
  -3   3  -1   5268.82   5442.95    738.20 o
  -3  -3  -1   5268.78   5728.41    617.41 o
   3   3   1   5268.78   4997.96    509.09 o
   3   3   1   5268.78   6379.69    782.19 o
   3   3   1   5268.78   5733.21    713.39 o
   3  -3   1   5268.82   5266.63    305.94 o
  -3   3  -1   5268.82   5319.41    794.40 o
   3  -3   1   5268.82   6254.95    758.96 o
   3  -3   2   1539.96   2084.58    340.60 o
   3  -3   2   1539.96   2336.46    562.73 o
  -3   3  -2   1539.96   1470.48    476.69 o
   3  -3   2   1539.96   1553.24    562.44 <
   3   3   2   1539.98   1338.55    438.14 o
  -3  -3  -2   1539.98   1486.08    626.41 <
   3  -3   2   1539.96   1408.11    545.38 <
  -3   3  -2   1539.96   1494.47    480.11 o
  -3  -3  -2   1539.98   1580.83    233.23 o
   3  -3   2   1539.96   2097.78    439.19 o
   3   3   2   1539.98   2702.28    638.85 o
  -3   3  -2   1539.96   1420.11    320.36 o
  -3   3  -3  42405.70  48729.80   2190.15 o
  -3  -3  -3  42405.70  36157.60   2856.64 o
  -3   3  -3  42405.70  39074.60   1979.48 o
   3  -3   3  42405.70  47060.30   1456.57 o
   3  -3   3  42405.70  38835.90   1844.38 o
   3   3   3  42405.70  46485.70   2768.94 o
  -3   3  -3  42405.70  41425.40   2328.66 o
  -3  -3  -3  42405.70  43492.00   2485.94 o
   3   3   3  42405.70  43421.20   2194.36 o
   3  -3   3  42405.70  46970.30   2211.72 o
   3  -3   4   3292.62   2420.42    506.69 o
   3   3   4   3292.59   2898.99    415.94 o
   3  -3   4   3292.62   3695.40    855.97 o
  -3   3  -4   3292.62   3391.95    680.09 o
  -3  -3  -4   3292.59   3503.49   1052.64 o
   3  -3   4   3292.62   1005.11    713.00 <
   3   3   4   3292.59   2421.62    854.65 <
  -3   3  -4   3292.62   2996.14    778.85 o
   3  -3   4   3292.62   2793.44    503.65 o
   3   3   4   3292.59   3250.42    825.60 o
   3   3   5  42099.90  43989.80   2665.48 o
  -3   3  -5  42100.00  38160.60   2928.57 o
  -3   3  -5  42100.00  44725.00   2337.47 o
  -3  -3  -5  42099.90  42640.40   2681.82 o
  -3  -3  -5  42099.90  35384.00   3388.78 o
   3  -3   5  42100.00  37559.70   1896.10 o
   3   3   5  42099.90  41249.10   2700.29 o
   3   3   5  42099.90  34450.80   1975.66 o
   3  -3   5  42100.00  41008.00   2805.96 o
   3  -3   5  42100.00  39105.70   2332.73 o
   3   3   6   1389.51   2928.97   1009.50 <
  -3  -3  -6   1389.51   1253.39   1047.49 <
   3  -3   6   1389.51   1767.94    849.83 <
  -3   3  -6   1389.51   2573.95    850.33 o
  -3  -3  -6   1389.51   3029.72    980.80 o
   3  -3   6   1389.51   1823.11    445.88 o
   3   3   6   1389.51   2437.21   1015.55 <
   3  -3   6   1389.51   2287.28    970.72 <
   3   3   7   7156.70   9992.33   1567.21 o
  -3   3  -7   7156.71  10619.60   1485.61 o
  -3  -3  -7   7156.70  11581.60   1609.01 o
   3   3   7   7156.70   7924.54   1122.12 o
   3  -3   7   7156.71  11037.00   1534.80 o
  -3  -3  -8  11423.30  16160.90   1946.00 o
  -3   3  -8  11423.40  16807.40   1813.90 o
   3   3   8  11423.30  15879.10   1905.91 o
   3  -3   8  11423.40  15213.40   1728.40 o
   3   4 -10  41378.90  49463.90   3288.61 o
   3  -4 -10  41378.90  51898.70   3041.32 o
  -3   4  10  41378.90  55787.20   3384.49 o
  -3  -4  10  41378.90  50806.00   3304.60 o
  -3  -4   9   4727.99   3755.37   1123.96 o
  -3   4   9   4728.00   6725.12   1476.12 o
   3   4  -9   4727.99   5005.16   1144.99 o
   3  -4  -9   4728.00   5867.54   1274.05 o
   3   4  -9   4727.99   3192.84    718.51 o
  -3   4   8  40837.60  53286.40   3177.69 o
  -3   4   8  40837.60  42870.70   2162.92 o
   3   4  -8  40837.60  44770.60   2739.96 o
   3  -4  -8  40837.60  47560.40   2666.35 o
  -3   4   8  40837.60  48337.60   2120.43 o
   3   4  -8  40837.60  34299.70   2312.24 o
  -3  -4   8  40837.60  40311.10   2890.35 o
  -3   4   7  12482.20  14993.90   1893.72 o
   3  -4  -7  12482.20  13950.40   1581.10 o
  -3   4   7  12482.20  12555.50   1305.68 o
   3   4  -7  12482.20  13468.20   1510.00 o
  -3  -4   7  12482.20  12733.00   1545.93 o
  -3  -4   6   1406.61   2256.10    681.39 o
  -3   4   6   1406.61   2109.77    828.58 <
   3   4  -6   1406.61   1306.16    639.79 <
   3   4  -6   1406.61   1234.20    435.42 <
   3   4  -6   1406.61   2615.92    943.15 <
  -3   4   6   1406.61   1501.67    889.59 <
   3  -4  -6   1406.61   1740.35    717.83 <
  -3  -4   6   1406.61   1638.40    634.32 <
  -3   4   6   1406.61   1032.70    442.54 <
   3   4  -5 161356.00 155609.00   4940.00 o
  -3  -4   5 161356.00 165369.00   6500.84 o
  -3  -4   5 161356.00 162658.00   3816.73 o
  -3   4   5 161356.00 162403.00   5103.49 o
   3   4  -5 161356.00 146770.00   4262.25 o
   3   4  -5 161356.00 160135.00   3561.34 o
   3  -4  -5 161356.00 154392.00   4436.84 o
  -3   4   5 161356.00 161351.00   4121.64 o
   3  -4  -5 161356.00 157779.00   4471.17 o
  -3   4   5 161356.00 156738.00   5603.35 o
  -3  -4   5 161356.00 164070.00   3727.40 o
  -3   4   4  68433.60  65271.00   3221.18 o
   3  -4  -4  68433.60  60536.90   2806.40 o
   3   4  -4  68433.50  63829.30   2669.16 o
  -3  -4   4  68433.50  67889.30   2303.42 o
   3  -4  -4  68433.60  69238.60   2292.24 o
   3   4  -4  68433.50  70083.00   1936.51 o
   3   4  -4  68433.50  67425.10   2132.92 o
  -3   4   4  68433.60  61279.30   3318.56 o
   3   4  -4  68433.50  61795.10   2575.57 o
  -3  -4   4  68433.50  65990.60   2388.92 o
  -3  -4   3  67336.60  72077.70   1682.75 o
   3  -4  -3  67336.70  67738.20   2148.03 o
   3   4  -3  67336.60  67404.70   2060.05 o
   3  -4  -3  67336.70  56553.60   2569.19 o
  -3   4   3  67336.70  68144.80   2622.58 o
   3   4  -3  67336.60  71001.80   1652.81 o
   3  -4  -3  67336.70  68670.10   2212.29 o
   3   4  -3  67336.60  79114.60   1226.23 o
  -3   4   3  67336.70  59299.10   2855.05 o
  -3  -4   3  67336.60  69865.90   1883.51 o
  -3  -4   3  67336.60  65608.00   2058.29 o
   3   4  -3  67336.60  65209.80   2300.58 o
  -3   4   2  34936.00  40427.50   1378.32 o
  -3   4   2  34936.00  37418.20   1810.84 o
   3   4  -2  34936.10  36002.80   1356.83 o
   3  -4  -2  34936.00  35046.90   1015.16 o
   3  -4  -2  34936.00  36383.10   1540.29 o
  -3  -4   2  34936.10  37893.10   1418.88 o
  -3  -4   2  34936.10  31627.40   1724.40 o
  -3   4   2  34936.00  38148.60   1929.73 o
   3   4  -2  34936.10  35279.60   1519.89 o
   3   4  -2  34936.10  36886.80   1359.33 o
  -3  -4   2  34936.10  33184.20   1347.63 o
   3  -4  -2  34936.00  37792.40   1480.22 o
   3   4  -2  34936.10  34278.10   1336.76 o
  -3   4   1  80652.00  82344.70   2365.48 o
   3   4  -1  80651.90  87425.40   1489.52 o
   3   4  -1  80651.90  88711.20   1227.07 o
  -3  -4   1  80651.90  89008.60   1143.07 o
  -3  -4   1  80651.90  90578.60   1566.71 o
  -3  -4   1  80651.90  86144.40   2609.91 o
   3   4  -1  80651.90  83831.90   2038.74 o
   3  -4  -1  80652.00  89957.40   1461.78 o
  -3   4   1  80652.00  88464.10   2286.12 o
   3  -4  -1  80652.00  84798.70   2260.02 o
  -3   4   1  80652.00  76016.50   2667.92 o
  -3   4   1  80652.00  83722.80   2606.43 o
  -3   4   1  80652.00  81779.70   2845.37 o
  -3  -4   1  80651.90  80474.80   2262.89 o
  -3   4   1  80652.00  86784.90   5130.52 o
  -3  -4   1  80651.90  86633.80   1199.58 o
  -3   4   1  80652.00  90518.70   1505.83 o
   3   4  -1  80651.90  84973.80   1343.16 o
  -3  -4   0  19950.00  22752.90   1193.76 o
  -3   4   0  19950.10  21009.00   1264.10 o
  -3  -4   0  19950.00  20598.80   1042.26 o
   3  -4   0  19950.10  19327.40    744.37 o
   3   4   0  19950.00  22858.50   1448.98 o
   3  -4   0  19950.10  20548.40   1276.27 o
   3  -4   0  19950.10  22177.20   1146.69 o
  -3   4   0  19950.10  20086.60   1130.05 o
  -3   4   0  19950.10  20286.90   1377.13 o
   3  -4   0  19950.10  23050.40   1383.10 o
  -3  -4   0  19950.00  22057.20    976.96 o
  -3   4   0  19950.10  20801.50   1267.51 o
  -3  -4   0  19950.00  22227.60   1234.93 o
  -3   4   0  19950.10  21501.90   1406.37 o
  -3  -4   0  19950.00  22106.40   1541.82 o
   3   4   0  19950.00  20880.60    900.27 o
  -3   4   0  19950.10  22479.40   1365.47 o
  -3   4   0  19950.10  20481.20    442.72 o
   3   4   0  19950.00  20867.40   1240.20 o
   3   4   1 255013.00 267558.00   1883.55 o
  -3   4  -1 255013.00 261703.00  15672.90 o
   3  -4   1 255013.00 253670.00   4238.63 o
  -3  -4  -1 255013.00 270402.00   4144.83 o
  -3   4  -1 255013.00 258124.00   4230.45 o
  -3  -4  -1 255013.00 266640.00    554.07 o
   3  -4   1 255013.00 286074.00  16518.60 o
  -3   4  -1 255013.00 275783.00  16471.20 o
  -3   4  -1 255013.00 247383.00   4964.79 o
  -3   4  -1 255013.00 262277.00   4500.25 o
   3  -4   1 255013.00 278659.00  16619.10 o
   3   4   1 255013.00 262974.00   3832.10 o
   3   4   1 255013.00 246933.00   4746.95 o
  -3   4  -1 255013.00 260760.00   4514.70 o
   3  -4   1 255013.00 259778.00  15564.90 o
  -3   4  -2  11945.20  13094.00   1148.92 o
   3  -4   2  11945.20  13116.80   1269.89 o
  -3  -4  -2  11945.10  11195.30   1441.66 o
   3   4   2  11945.10  12599.90   1376.06 o
  -3   4  -2  11945.20  11825.00    823.37 o
  -3  -4  -2  11945.10  11708.70    571.94 o
   3  -4   2  11945.20  12160.90    983.17 o
   3   4   2  11945.10  11270.90   1036.41 o
  -3  -4  -2  11945.10  12177.70    931.92 o
  -3   4  -2  11945.20  13415.50   1306.49 o
  -3   4  -2  11945.20  12668.20   1055.64 o
   3  -4   2  11945.20  12801.40   1241.24 o
   3   4   2  11945.10  14045.20   1177.19 o
   3  -4   2  11945.20  11744.70    668.24 o
  -3   4  -2  11945.20  12259.20   1293.10 o
  -3   4  -3  92294.00  89367.20   3655.06 o
  -3  -4  -3  92293.80  91890.80   3591.92 o
  -3  -4  -3  92293.80  85724.60   4448.15 o
  -3   4  -3  92294.00  84260.10   3138.27 o
   3   4   3  92293.80  97830.30   3972.90 o
   3  -4   3  92294.00  84554.00   3180.88 o
   3   4   3  92293.80  84970.20   3549.19 o
  -3   4  -3  92294.00 106477.00   2767.20 o
   3   4   3  92293.80  96139.10   2926.83 o
   3  -4   3  92294.00 100295.00   3209.26 o
   3  -4   3  92294.00  95026.10   2096.25 o
  -3   4  -4  17048.30  15657.20   1752.15 o
  -3  -4  -4  17048.30  18142.40   2032.96 o
  -3   4  -4  17048.30  14894.30   1337.93 o
   3  -4   4  17048.30  13986.40   1215.82 o
   3  -4   4  17048.30  19881.50   1779.76 o
   3   4   4  17048.30  17426.30   1585.35 o
   3  -4   4  17048.30  12681.40   1850.99 o
   3  -4   4  17048.30  17643.40   1261.38 o
  -3  -4  -5   4020.83   3258.81   1180.88 <
   3  -4   5   4020.85   2686.69    708.75 o
   3   4   5   4020.83   3318.78    934.77 o
   3   4   5   4020.83   2878.60    439.42 o
   3  -4   5   4020.85   3424.33   1001.90 o
  -3   4  -5   4020.85   3295.99    779.16 o
   3  -4   5   4020.85   1991.03   1104.50 <
  -3   4  -5   4020.85   3238.42    963.97 o
   3  -4   5   4020.85   2987.74    582.87 o
   3   4   6  33004.90  34425.60   2571.29 o
  -3  -4  -6  33004.90  23843.20   3211.11 o
  -3   4  -6  33005.00  37719.20   2259.32 o
  -3  -4  -6  33004.90  36920.40   2564.13 o
   3  -4   6  33005.00  32902.40   1721.08 o
   3   4   6  33004.90  34713.50   2604.69 o
   3  -4   6  33005.00  25181.70   2694.72 o
   3  -4   6  33005.00  33330.60   2192.72 o
   3   4   7  27750.30  36327.90   2596.81 o
  -3   4  -7  27750.20  33592.00   2291.97 o
  -3  -4  -7  27750.30  32732.00   2540.86 o
   3  -4   7  27750.20  30043.00   2187.24 o
   3   4   8   5900.43  12108.10   1757.99 o
  -3   4  -8   5900.42   8347.93   1402.09 o
  -3  -4  -8   5900.43  10340.20   1683.99 o
   3  -4   8   5900.42   6099.03   1343.61 o
   3  -5 -10   1400.09   5098.71   1392.07 o
  -3   5   9   6998.88   9885.58   1687.31 o
   3   5  -9   6998.90   4772.47    846.37 o
   3   5  -9   6998.90   8532.64   1927.80 o
   3  -5  -9   6998.88   9812.42   1543.69 o
  -3  -5   9   6998.90   7108.93   1464.41 o
  -3   5   8  26867.00  31886.50   2785.65 o
   3   5  -8  26867.00  33125.50   2558.51 o
   3  -5  -8  26867.00  31150.00   2299.59 o
  -3   5   8  26867.00  31026.50   1849.41 o
   3   5  -8  26867.00  25203.30   1521.65 o
  -3  -5   8  26867.00  24859.10   2329.90 o
   3  -5  -7  57781.70  64560.90   2868.50 o
  -3   5   7  57781.70  59880.80   2580.84 o
  -3  -5   7  57781.60  58837.30   3029.17 o
   3   5  -7  57781.60  64486.60   3116.78 o
  -3   5   7  57781.70  66885.40   3504.81 o
   3   5  -6  83725.90  77958.40   2878.66 o
  -3  -5   6  83725.90  88897.10   2979.00 o
  -3   5   6  83725.90  86011.30   4193.44 o
  -3  -5   6  83725.90  78506.50   3591.34 o
   3  -5  -6  83725.90  86187.60   3370.22 o
  -3   5   6  83725.90  84948.60   4098.28 o
  -3   5   6  83725.90  83773.20   3096.22 o
   3   5  -5  14824.80  14488.90   1387.83 o
  -3   5   5  14824.80  14397.80   1604.54 o
  -3  -5   5  14824.80  16186.10   2182.30 o
  -3   5   5  14824.80  14805.60   1647.21 o
   3  -5  -5  14824.80  14885.90   1395.76 o
  -3   5   5  14824.80  16081.80   1299.07 o
   3   5  -5  14824.80  14481.70    994.48 o
   3   5  -5  14824.80  13506.60    923.46 o
   3  -5  -5  14824.80  14778.00   1197.21 o
  -3  -5   5  14824.80  15745.90   1260.17 o
  -3  -5   5  14824.80  15668.00   1264.99 o
  -3   5   4     36.15     98.35    101.84 <
  -3  -5   4     36.14      2.40    263.88 <
   3   5  -4     36.14     69.57    286.64 <
   3   5  -4     36.14   -639.29    503.50 <
   3   5  -4     36.14   -345.43    396.47 <
  -3  -5   4     36.14    290.26    299.43 <
  -3   5   4     36.15    158.32    466.50 <
   3  -5  -4     36.15    293.86    337.86 <
   3  -5  -4     36.15   -155.92    314.11 <
  -3   5   4     36.15    319.04    318.57 <
   3   5  -4     36.14    193.11    242.06 <
   3   5  -4     36.14    -57.57    206.28 <
   3  -5  -4     36.15   -134.34    207.35 <
  -3  -5   4     36.14   -183.51    513.23 <
  -3  -5   3  86755.60  79198.60   4351.53 o
  -3  -5   3  86755.60  91263.50   1897.68 o
   3   5  -3  86755.60  85013.40   2553.84 o
  -3  -5   3  86755.60  95866.90   1703.81 o
  -3   5   3  86755.40  89516.00   2851.18 o
   3  -5  -3  86755.40  80665.50   2849.57 o
  -3  -5   3  86755.60  84600.80   2462.70 o
   3  -5  -3  86755.40  87161.50   2628.22 o
   3   5  -3  86755.60  93385.30   1816.20 o
  -3   5   3  86755.40  90314.80   2426.97 o
   3  -5  -3  86755.40  89420.00   2278.98 o
  -3   5   2 158233.00 149266.00   3444.91 o
  -3  -5   2 158233.00 156923.00   3927.74 o
  -3  -5   2 158233.00 177614.00  10491.50 o
  -3  -5   2 158233.00 145147.00   5645.39 o
  -3   5   2 158233.00 169260.00   2820.21 o
   3   5  -2 158233.00 164106.00   2367.96 o
   3  -5  -2 158233.00 168000.00   2065.66 o
   3  -5  -2 158233.00 162396.00   2861.88 o
  -3  -5   2 158233.00 156597.00   3073.16 o
  -3  -5   2 158233.00 170131.00   1195.33 o
  -3   5   2 158233.00 184854.00  10678.70 o
   3   5  -2 158233.00 159651.00   2759.58 o
   3   5  -2 158233.00 168246.00   1863.83 o
  -3   5   1 259324.00 302838.00  17411.20 o
  -3   5   1 259324.00 282214.00  16884.30 o
  -3  -5   1 259325.00 277776.00   2401.00 o
  -3  -5   1 259325.00 287518.00  16656.70 o
   3   5  -1 259325.00 283237.00  16586.30 o
  -3  -5   1 259325.00 289358.00  16788.00 o
  -3  -5   1 259325.00 289661.00  17169.20 o
  -3  -5   1 259325.00 281798.00  16626.20 o
   3  -5  -1 259324.00 281295.00  16737.20 o
   3  -5  -1 259324.00 276699.00  16527.70 o
   3   5  -1 259325.00 274184.00  16341.20 o
  -3   5   1 259324.00 281018.00  16630.40 o
  -3   5   1 259324.00 272754.00   3355.27 o
   3   5  -1 259325.00 268171.00   2792.61 o
  -3   5   1 259324.00 270769.00  16010.70 o
  -3  -5   1 259325.00 278613.00  16398.70 o
   3   5  -1 259325.00 275256.00  16301.90 o
   3   5   0  55211.50  57699.10   1978.61 o
  -3  -5   0  55211.50  57075.40   1767.11 o
  -3   5   0  55211.50  56855.90   2028.21 o
  -3   5   0  55211.50  40747.70   2788.03 o
  -3  -5   0  55211.50  59385.50   2530.22 o
  -3  -5   0  55211.50  62247.30   1525.61 o
   3  -5   0  55211.50  60464.90   1736.74 o
  -3   5   0  55211.50  55447.80   1921.99 o
  -3  -5   0  55211.50  60097.90   1394.13 o
  -3   5   0  55211.50  55756.00   2452.15 o
   3  -5   0  55211.50  62352.80   2146.29 o
  -3   5   0  55211.50  52783.90   1271.05 o
   3   5   0  55211.50  61032.20   1370.01 o
  -3  -5   0  55211.50  56865.50   2032.60 o
   3  -5   0  55211.50  54815.70   2158.09 o
   3   5   0  55211.50  55324.20   1661.81 o
  -3  -5   0  55211.50  56803.10   1561.50 o
   3   5   1   1982.12   1261.78    386.98 o
   3  -5   1   1982.14   1802.72    243.20 o
  -3  -5  -1   1982.12   1778.73    437.45 o
  -3   5  -1   1982.14   1879.48    300.23 o
  -3   5  -1   1982.14   1998.23    485.61 o
  -3   5  -1   1982.14   2053.40    619.54 o
  -3   5  -1   1982.14    286.66    384.54 <
   3  -5   1   1982.14   2313.67    459.17 o
  -3  -5  -1   1982.12   2317.27    670.23 o
   3   5   1   1982.12   1764.34    394.65 o
   3  -5   1   1982.14   2202.13    494.29 o
  -3   5  -1   1982.14   1925.06    444.38 o
  -3   5  -1   1982.14   2325.67    660.52 o
  -3   5  -1   1982.14   1847.10    457.12 o
   3  -5   1   1982.14   2374.84    619.09 o
   3   5   1   1982.12   1887.88    416.04 o
  -3  -5  -1   1982.12   1907.07    352.42 o
  -3  -5  -2  35042.90  39039.80   2010.42 o
   3  -5   2  35042.90  33747.90   2093.97 o
  -3  -5  -2  35042.90  36319.50   2539.40 o
  -3   5  -2  35042.90  37403.80   1223.74 o
   3   5   2  35042.90  39283.20   2290.30 o
   3   5   2  35042.90  34410.00   2010.17 o
   3   5   2  35042.90  33807.90   1696.87 o
  -3  -5  -2  35042.90  32242.70   1185.82 o
   3  -5   2  35042.90  35927.30   1734.47 o
  -3   5  -2  35042.90  37816.40   1803.27 o
  -3   5  -2  35042.90  40254.80   2049.99 o
  -3   5  -2  35042.90  32572.50   1712.63 o
  -3  -5  -2  35042.90  37160.30   1449.84 o
   3  -5   2  35042.90  38560.00   2120.56 o
   3  -5   2  35042.90  36715.30   1063.55 o
  -3   5  -2  35042.90  36854.40   1733.25 o
  -3   5  -2  35042.90  37343.80   2142.21 o
  -3  -5  -3 111530.00 104331.00   5077.67 o
  -3   5  -3 111530.00 108603.00   3093.85 o
   3   5   3 111530.00 117282.00   3113.34 o
   3   5   3 111530.00 117097.00   4436.87 o
  -3   5  -3 111530.00 116756.00   3237.25 o
   3  -5   3 111530.00 102247.00   3745.18 o
  -3   5  -3 111530.00 123395.00   3261.86 o
  -3  -5  -3 111530.00 115078.00   3832.82 o
   3  -5   3 111530.00 119297.00   3758.64 o
   3  -5   3 111530.00 114261.00   2265.59 o
   3   5   3 111530.00  99029.70   4051.76 o
  -3   5  -3 111530.00 104740.00   4375.39 o
   3  -5   4  75429.10  57062.20   3329.51 o
  -3   5  -4  75429.10  67541.50   3924.00 o
  -3  -5  -4  75429.10  80413.60   4029.33 o
   3  -5   4  75429.10  53477.10   4368.87 o
  -3   5  -4  75429.10  68540.60   3041.08 o
   3  -5   4  75429.10  81935.70   3557.70 o
   3   5   4  75429.10  77207.60   3024.21 o
   3  -5   4  75429.10  78068.70   2316.51 o
  -3   5  -5  38923.90  35885.30   3045.05 o
   3  -5   5  38923.90  35168.10   3427.92 o
  -3  -5  -5  38923.90  37445.70   3292.75 o
  -3   5  -5  38923.90  36972.00   2257.60 o
   3  -5   5  38923.90  40265.60   2057.98 o
   3  -5   5  38923.90  34701.50   2074.85 o
   3   5   5  38923.90  40405.90   2519.42 o
   3  -5   5  38923.90  39908.10   2941.74 o
   3  -5   6   1094.33    767.63    560.16 <
   3   5   6   1094.33    520.55    621.68 <
  -3  -5  -6   1094.33    447.38    691.16 <
  -3   5  -6   1094.33    580.52    554.60 <
  -3  -5  -6   1094.33   1626.41    842.19 <
   3  -5   6   1094.33   1403.32    537.95 <
  -3   5  -6   1094.33    441.39    776.15 <
   3   5   6   1094.33    954.73    656.59 <
   3   5   7    999.48   1239.00    877.21 <
  -3   5  -7    999.49   1603.62    772.19 <
  -3  -5  -7    999.48   2269.29    922.27 <
   3   5   7    999.48   2221.32    964.83 <
   3  -5   7    999.49   2276.49    832.81 <
   3   5   8  13904.50  17300.40   2097.02 o
  -3  -5  -8  13904.50  18075.20   2131.15 o
  -3   5  -8  13904.40  15236.20   1828.62 o
   3  -5   8  13904.40  14917.10   1732.01 o
   3  -6 -10   4354.40   6440.86   1315.66 o
   3   6  -9  33253.00  40064.10   3116.91 o
   3  -6  -9  33253.00  41529.80   2692.70 o
  -3  -6   9  33253.00  34182.10   2823.18 o
  -3   6   9  33253.00  44519.90   3142.82 o
  -3   6   8     43.40    730.44    808.58 <
   3  -6  -8     43.40   1632.40    750.05 <
  -3   6   8     43.40    483.36    488.63 <
  -3  -6   8     43.40    530.14    522.12 <
  -3  -6   7   5223.26   5121.50   1023.13 o
  -3   6   7   5223.28   3984.46   1136.61 o
   3  -6  -7   5223.28   6514.02   1161.71 o
  -3   6   7   5223.28   4795.26    878.96 o
   3   6  -7   5223.26   4419.85    642.71 o
  -3   6   6  35694.20  34605.50   2772.61 o
   3  -6  -6  35694.20  33034.30   2017.42 o
  -3   6   6  35694.20  27950.00   2789.02 o
  -3   6   6  35694.20  34901.80   2036.14 o
  -3  -6   6  35694.20  37638.90   2108.59 o
   3   6  -6  35694.20  31840.90   1651.03 o
   3  -6  -6  35694.20  37405.00   2318.91 o
   3   6  -5  33250.10  31507.40   2035.28 o
   3   6  -5  33250.10  30700.20   1484.46 o
   3  -6  -5  33250.00  33160.20   1749.24 o
  -3  -6   5  33250.10  31494.20   3091.75 o
  -3   6   5  33250.00  24843.50   2396.99 o
   3   6  -5  33250.10  35243.60   1959.93 o
   3  -6  -5  33250.00  31070.90   2113.23 o
   3   6  -5  33250.10  31472.70   1441.58 o
  -3  -6   5  33250.10  35211.20   1821.04 o
  -3   6   5  33250.00  33412.10   1919.51 o
  -3   6   5  33250.00  27741.30   1125.18 o
  -3  -6   5  33250.10  33487.70   1823.49 o
   3  -6  -4  85264.30  82838.80   3070.30 o
  -3  -6   4  85264.10  78180.30   4736.35 o
  -3   6   4  85264.30  71048.60   3868.30 o
   3   6  -4  85264.10  85785.80   2690.32 o
  -3   6   4  85264.30  74963.50   2414.98 o
  -3  -6   4  85264.10  89954.90   2377.62 o
  -3   6   4  85264.30  80845.40   3361.50 o
   3  -6  -4  85264.30  80852.60   2973.16 o
  -3   6   4  85264.30  91772.10   2521.60 o
  -3  -6   4  85264.10  84531.20   2648.85 o
   3   6  -4  85264.10  82415.40   3039.88 o
   3  -6  -4  85264.30  86835.30   2459.40 o
   3   6  -4  85264.10  85493.10   3119.06 o
  -3  -6   3  39299.30  36754.90   1696.84 o
  -3  -6   3  39299.30  35755.80   2829.94 o
  -3  -6   3  39299.30  46501.30   1642.20 o
  -3   6   3  39299.20  39072.20   2063.76 o
   3  -6  -3  39299.20  38852.70   1796.16 o
  -3   6   3  39299.20  44109.70   1758.79 o
  -3  -6   3  39299.30  40046.10   1502.91 o
   3   6  -3  39299.30  43519.60   1668.48 o
   3   6  -3  39299.30  38273.30   1746.49 o
   3  -6  -3  39299.20  39939.30   1701.25 o
  -3   6   3  39299.20  35384.00   1898.04 o
  -3  -6   2    125.04    241.08    208.43 <
   3   6  -2    125.04    142.73    269.85 <
   3   6  -2    125.04    -34.78    279.50 <
  -3   6   2    125.05    187.11    135.35 <
  -3   6   2    125.05    167.92    302.20 <
   3  -6  -2    125.05     -3.60    238.74 <
  -3  -6   2    125.04     43.18    398.24 <
  -3  -6   2    125.04     95.95    218.33 <
  -3   6   2    125.05    160.72    250.63 <
  -3  -6   2    125.04    137.93    428.18 <
  -3  -6   2    125.04    135.53    272.26 <
  -3   6   1    365.42    680.07    206.61 o
   3   6  -1    365.43    768.83    379.80 <
   3   6  -1    365.43    513.35    293.30 <
  -3  -6   1    365.43     65.97    405.70 <
   3  -6  -1    365.42    238.68    313.32 <
  -3  -6   1    365.43    519.35    355.74 <
   3  -6  -1    365.42    409.00    134.03 o
  -3  -6   1    365.43    431.79    303.24 <
  -3   6   1    365.42    671.67    352.64 <
  -3  -6   1    365.43    677.67    320.10 <
   3  -6  -1    365.42    572.12    339.90 <
  -3  -6   1    365.43    578.12    446.80 <
   3   6  -1    365.43    485.76    334.25 <
   3   6  -1    365.43    429.39    219.21 <
   3  -6  -1    365.42    399.40    286.55 <
  -3   6   1    365.42    599.71    296.47 <
  -3  -6   1    365.43    588.91    268.84 <
  -3  -6   0 111421.00 123166.00   1179.90 o
  -3   6   0 111421.00 111000.00   3050.02 o
  -3  -6   0 111421.00 115619.00   2440.78 o
   3  -6   0 111421.00 117530.00   6981.06 o
  -3  -6   0 111421.00 121733.00   3324.12 o
  -3   6   0 111421.00 123287.00   2664.58 o
   3  -6   0 111421.00 118190.00   2433.25 o
  -3   6   0 111421.00 111643.00   2849.47 o
  -3   6   0 111421.00 111355.00   3715.77 o
   3  -6   0 111421.00 111844.00   3043.07 o
   3  -6   0 111421.00 122014.00   2903.79 o
   3   6   0 111421.00 113942.00   2868.74 o
  -3   6   0 111421.00 109354.00   1998.16 o
  -3  -6   0 111421.00 113446.00   2139.73 o
   3   6   0 111421.00 122936.00    621.52 o
  -3  -6   0 111421.00 111994.00   3027.34 o
   3   6   0 111421.00 110343.00   2632.40 o
   3  -6   1  23818.80  23558.90   1764.32 o
  -3  -6  -1  23818.80  23635.70   1382.08 o
  -3   6  -1  23818.80  23609.30    892.61 o
   3  -6   1  23818.80  23925.90   1243.66 o
  -3  -6  -1  23818.80  25546.30   2004.80 o
   3   6   1  23818.80  24322.90   1205.39 o
   3  -6   1  23818.80  24805.10   1079.87 o
  -3   6  -1  23818.80  24928.60   1430.25 o
   3   6   1  23818.80  25801.80   1792.34 o
   3  -6   1  23818.80  26002.10   1440.05 o
  -3   6  -1  23818.80  21969.70   1390.99 o
   3   6   1  23818.80  24506.50   1528.45 o
  -3   6  -1  23818.80  25917.00   1595.49 o
   3  -6   1  23818.80  24693.60    843.25 o
  -3   6  -1  23818.80  24069.90   1785.05 o
  -3  -6  -1  23818.80  25287.30   1040.61 o
   3  -6   1  23818.80  26779.30   1732.36 o
  -3   6  -1  23818.80  21335.20   1058.01 o
  -3   6  -2 105425.00 104970.00   2707.83 o
   3   6   2 105425.00  97626.40   3298.53 o
   3  -6   2 105425.00  89803.80   4280.47 o
  -3  -6  -2 105425.00 107565.00   4393.86 o
   3  -6   2 105425.00  99690.60   3385.29 o
   3   6   2 105425.00 111815.00   3785.37 o
   3  -6   2 105425.00 111937.00   3549.45 o
  -3   6  -2 105425.00 115349.00   2419.36 o
   3  -6   2 105425.00 105666.00   3150.76 o
   3   6   2 105425.00 104238.00   3537.27 o
  -3   6  -2 105425.00 123848.00   2480.55 o
  -3  -6  -2 105425.00 103379.00   2619.78 o
  -3  -6  -2 105425.00 113342.00   3127.14 o
  -3   6  -2 105425.00 107600.00   3807.11 o
   3  -6   2 105425.00 107367.00   1905.35 o
   3  -6   2 105425.00 100275.00   4269.18 o
  -3   6  -2 105425.00 107933.00   2959.76 o
  -3  -6  -3    458.42    664.48    530.79 <
   3  -6   3    458.44    296.26    244.04 <
  -3   6  -3    458.44    -83.96    452.52 <
  -3   6  -3    458.44    670.47    346.95 <
   3  -6   3    458.44    870.78    594.89 <
   3   6   3    458.42    743.64    381.45 <
  -3  -6  -3    458.42    371.82    506.32 <
  -3   6  -3    458.44    690.86    441.81 <
   3   6   3    458.42   1072.28    599.98 <
  -3   6  -3    458.44    784.42    538.76 <
   3  -6   3    458.44   1000.31    464.28 <
  -3   6  -3    458.44   1168.23    437.77 <
  -3  -6  -3    458.42    462.97    266.25 <
  -3   6  -3    458.44   1153.84    605.57 <
   3   6   3    458.42   1531.65    661.12 <
   3   6   4   4477.72   4381.46    806.07 o
   3  -6   4   4477.77   5422.56   1170.37 o
  -3   6  -4   4477.77   4093.60    746.47 o
  -3  -6  -4   4477.72   4442.63   1281.27 o
   3  -6   4   4477.77   3002.14   1058.84 <
   3  -6   4   4477.77   3152.06    699.02 o
  -3   6  -4   4477.77   3710.99   1052.85 o
  -3   6  -4   4477.77   4112.79    815.37 o
   3   6   4   4477.72   5922.71    980.04 o
   3  -6   4   4477.77   4954.78    681.66 o
  -3   6  -5  18805.10  17062.90   2179.86 o
  -3  -6  -5  18805.10  19453.30   2394.76 o
   3  -6   5  18805.10  15919.80   2381.27 o
   3  -6   5  18805.10  19283.00   1479.72 o
  -3   6  -5  18805.10  17659.00   1543.75 o
   3  -6   5  18805.10  16577.10   1471.27 o
   3   6   5  18805.10  19227.80   1779.88 o
  -3   6  -5  18805.10  19519.30   1723.68 o
  -3   6  -6  12830.70  10072.70   1917.81 o
  -3  -6  -6  12830.70  10978.20   2145.93 o
  -3   6  -6  12830.70  11695.50   1407.69 o
  -3  -6  -6  12830.70  14426.60   1755.88 o
   3  -6   6  12830.70  14459.00   1302.23 o
   3   6   6  12830.70  12555.50   1673.39 o
   3  -6   6  12830.70  13209.20   1396.03 o
   3   6   7  13748.80  13778.90   1878.96 o
  -3   6  -7  13748.90  14863.20   1660.81 o
  -3  -6  -7  13748.80  14503.30   1918.86 o
  -3  -6  -7  13748.80   9717.66   2343.01 o
   3   6   7  13748.80  14015.20   1859.11 o
   3  -6   7  13748.90  13186.40   1520.78 o
   3   6   8   7179.68   9025.60   1647.12 o
  -3   6  -8   7179.68   9782.43   1494.85 o
   3  -6   8   7179.68   9128.75   1373.54 o
  -3  -7   9     20.56    760.43    731.60 <
  -3   7   9     20.55   1351.74   1071.97 <
   3  -7  -9     20.55   2485.19    944.37 <
  -3  -7   8   1388.30    407.80    526.24 <
  -3   7   8   1388.32    669.27    770.86 <
   3  -7  -8   1388.32    698.06    388.98 <
   3  -7  -8   1388.32   2096.58    809.30 <
  -3   7   8   1388.32   1402.12    618.82 <
   3   7  -8   1388.30   1120.25    385.83 <
  -3   7   7   8709.59   8924.85   1527.46 o
   3  -7  -7   8709.59  10240.60   1389.82 o
  -3   7   7   8709.59   8257.97   1077.17 o
   3   7  -7   8709.52   7485.55    754.63 o
   3  -7  -7   8709.59   6959.01   1014.07 o
  -3  -7   7   8709.52   8431.89   1220.87 o
  -3  -7   6   2370.48   2229.71    656.05 o
   3   7  -6   2370.48   3038.12    764.14 o
   3  -7  -6   2370.48   1740.35    705.85 <
  -3   7   6   2370.48   2169.74    895.97 <
  -3   7   6   2370.48   1604.82    582.81 <
   3   7  -6   2370.48   1576.03    328.70 o
  -3   7   6   2370.48   2091.78    298.79 o
   3  -7  -6   2370.48   2385.64    583.97 o
  -3  -7   5  25447.50  22255.20   2636.60 o
  -3   7   5  25447.40  21036.50   2157.23 o
   3   7  -5  25447.50  25812.60   1709.24 o
  -3  -7   5  25447.50  26559.90   1687.42 o
   3  -7  -5  25447.40  23719.60   1904.36 o
  -3   7   5  25447.40  25600.30   1734.96 o
   3   7  -5  25447.50  23921.10   1301.29 o
   3   7  -5  25447.50  23680.10   1898.52 o
   3  -7  -5  25447.40  23906.70   1537.57 o
  -3  -7   5  25447.50  26142.50   1641.06 o
  -3   7   5  25447.40  19456.90   1105.82 o
  -3  -7   4  31171.10  27265.10   2712.90 o
   3   7  -4  31171.10  31544.60   1703.51 o
  -3   7   4  31171.20  28859.10   2036.26 o
  -3   7   4  31171.20  32276.30   2397.37 o
  -3  -7   4  31171.10  33598.00   1647.43 o
  -3   7   4  31171.20  30393.20   1943.94 o
  -3   7   4  31171.20  28564.10   1204.04 o
   3   7  -4  31171.10  33145.80   1758.00 o
   3  -7  -4  31171.20  29007.90   1751.64 o
  -3   7   4  31171.20  34342.90   1780.86 o
   3   7  -4  31171.10  29293.30   2076.21 o
  -3  -7   4  31171.10  30757.80   1638.03 o
   3  -7  -4  31171.20  30413.60   1589.91 o
  -3   7   3  17370.80  17960.00   1408.38 o
   3   7  -3  17370.90  18113.60   1189.74 o
  -3  -7   3  17370.90  15047.90   1382.32 o
  -3   7   3  17370.80  15092.20   1152.52 o
   3  -7  -3  17370.80  17599.00   1179.31 o
   3  -7  -3  17370.80  17203.20   1224.29 o
  -3   7   3  17370.80  20460.80   1270.57 o
  -3  -7   3  17370.90  16705.50   1128.87 o
  -3   7   3  17370.80  17645.80   1637.34 o
  -3  -7   3  17370.90  16751.00   1895.24 o
  -3  -7   3  17370.90  17452.70   1026.97 o
   3   7  -3  17370.90  17432.30   1172.04 o
   3   7  -3  17370.90  20123.80   1391.71 o
  -3   7   2  52556.30  55408.20   2253.48 o
  -3  -7   2  52556.10  58002.50   2642.72 o
   3   7  -2  52556.10  52996.20   2012.66 o
  -3  -7   2  52556.10  58862.50   1763.54 o
  -3  -7   2  52556.10  54935.60   2629.18 o
  -3  -7   2  52556.10  51982.70   1896.15 o
   3  -7  -2  52556.30  53705.00   2036.42 o
  -3   7   2  52556.30  57384.80   1785.74 o
   3  -7  -2  52556.30  53323.60   2379.70 o
  -3  -7   2  52556.10  52768.30   1880.86 o
   3   7  -2  52556.10  54086.40   2099.61 o
  -3   7   2  52556.30  49691.80   1761.11 o
  -3  -7   1   6066.88   7231.28    853.45 o
  -3  -7   1   6066.88   5069.93    739.73 o
  -3  -7   1   6066.88   7003.39    707.09 o
   3   7  -1   6066.88   6558.40    723.69 o
   3   7  -1   6066.88   6514.02    626.07 o
   3  -7  -1   6066.88   6581.19    420.58 o
  -3  -7   1   6066.88   7412.39    758.94 o
   3  -7  -1   6066.88   6872.65    981.39 o
  -3  -7   1   6066.88   6018.67    671.51 o
  -3  -7   1   6066.88   7377.60   1005.21 o
   3  -7  -1   6066.88   5961.09    787.55 o
   3  -7  -1   6066.88   6756.31    777.85 o
  -3   7   1   6066.88   6516.42    756.20 o
  -3   7   1   6066.88   6620.77    518.70 o
   3   7  -1   6066.88   6382.09    774.71 o
  -3   7   1   6066.88   6655.56    880.87 o
  -3  -7   0  24476.30  26592.20   1186.95 o
   3  -7   0  24476.10  26451.90   1783.39 o
  -3  -7   0  24476.30  25677.10   1377.81 o
   3  -7   0  24476.10  23837.20    838.04 o
   3   7   0  24476.30  24582.00   1509.54 o
  -3  -7   0  24476.30  26687.00   1956.67 o
   3  -7   0  24476.10  24920.30   1517.96 o
  -3   7   0  24476.10  23735.20   1449.83 o
   3  -7   0  24476.10  24555.60   1499.75 o
   3   7   0  24476.30  27995.60   1067.24 o
  -3   7   0  24476.10  24264.20   1835.86 o
  -3  -7   0  24476.30  26152.10   1570.58 o
[truncated: 462,782 more chars]
